# Supplementary material for: Molecular Biomarker of Drug Resistance Developed From Patient-Derived Organoids Predicts Survival of Colorectal Cancer Patients
Source: Front Oncol. 2022 Mar 29;12:855674. doi: 10.3389/fonc.2022.855674 (PMC9004628; doi:10.3389/fonc.2022.855674)
Supplement: Supplementary file 3 [file DataSheet_3.zip]

Archive with 6 entries (5 files):
- Data sheet 3/
- Data sheet 3/Table S1.docx
- Data sheet 3/Table S10.docx
- Data sheet 3/Table S11.docx
- Data sheet 3/Table S9.docx
- Data sheet 3/Tables  S2 - S8 S12 -S13.XLSX
