# Supplementary material for: Molecular Biomarker of Drug Resistance Developed From Patient-Derived Organoids Predicts Survival of Colorectal Cancer Patients
Source: Front Oncol. 2022 Mar 29;12:855674. doi: 10.3389/fonc.2022.855674 (PMC9004628; doi:10.3389/fonc.2022.855674)
Supplement: Supplementary file 3 [file DataSheet_3.zip › Data sheet 3/Tables S2 - S8 S12 -S13.XLSX]

## Sheet: Table S2(Total.DEGs)
logFC	AveExpr	t	P.Value	adj.P.Val	B	logP	group	tag	Gene
0.990363	0.720441	5.55987	3.69673e-07	0.0211331	5.98484	6.43218	up	Cfu_Bef_Dfu_Aft	AC018653.4
0.958592	0.861695	5.25439	1.273e-06	0.0252933	4.7822	5.89517	up	Cfu_Bef_Dfu_Aft	AC133473.1
1.62851	3.94605	5.24394	1.32734e-06	0.0252933	4.74162	5.87702	up	Cfu_Bef_Dfu_Aft	RTEL1-TNFRSF6B
1.14053	1.04287	5.06629	2.68694e-06	0.0330839	4.05751	5.57074	up	Cfu_Bef_Dfu_Aft	AC087241.4
0.998786	1.59522	5.00114	3.47078e-06	0.0330839	3.80955	5.45957	up	Cfu_Bef_Dfu_Aft	MIS18A-AS1
0.936442	0.511217	4.9558	4.14396e-06	0.0330839	3.63795	5.38258	up	Cfu_Bef_Dfu_Aft	RPS20P15
1.21724	1.52401	4.88054	5.55263e-06	0.0330839	3.35491	5.2555	up	Cfu_Bef_Dfu_Aft	HMGB3P4
1.58427	4.94268	4.85905	6.0342e-06	0.0330839	3.27451	5.21938	up	Cfu_Bef_Dfu_Aft	PILRB
1.33488	2.80051	4.83509	6.61946e-06	0.0330839	3.18505	5.17918	up	Cfu_Bef_Dfu_Aft	SNORA71B
0.863942	0.793957	4.83439	6.63726e-06	0.0330839	3.18246	5.17801	up	Cfu_Bef_Dfu_Aft	AC008781.1
0.919912	1.56938	4.82698	6.8297e-06	0.0330839	3.15484	5.1656	up	Cfu_Bef_Dfu_Aft	AC087620.1
1.03218	1.27603	4.78298	8.08908e-06	0.0330839	2.9914	5.0921	up	Cfu_Bef_Dfu_Aft	AC004893.1
0.95943	0.844176	4.7625	8.75012e-06	0.0330839	2.91556	5.05799	up	Cfu_Bef_Dfu_Aft	AC092809.4
1.03348	1.19563	4.75438	9.02647e-06	0.0330839	2.88555	5.04448	up	Cfu_Bef_Dfu_Aft	FTH1P3
0.819512	1.15068	4.75359	9.05364e-06	0.0330839	2.88265	5.04318	up	Cfu_Bef_Dfu_Aft	ADORA2A
0.981658	1.16518	4.74771	9.25958e-06	0.0330839	2.86095	5.03341	up	Cfu_Bef_Dfu_Aft	AC144548.1
1.4766	2.786	4.72894	9.94821e-06	0.0334535	2.79173	5.00225	up	Cfu_Bef_Dfu_Aft	Z95331.1
1.1819	1.28513	4.7023	1.10118e-05	0.0338241	2.69376	4.95814	up	Cfu_Bef_Dfu_Aft	PTMAP1
0.842847	0.794418	4.69687	1.12418e-05	0.0338241	2.67382	4.94917	up	Cfu_Bef_Dfu_Aft	DDC-AS1
1.04087	2.17794	4.68053	1.19621e-05	0.0340083	2.61394	4.92219	up	Cfu_Bef_Dfu_Aft	AP002907.1
1.88222	2.71419	4.6487	1.34971e-05	0.0340083	2.49757	4.86976	up	Cfu_Bef_Dfu_Aft	AL022323.4
1.49744	3.32481	4.64656	1.36066e-05	0.0340083	2.48979	4.86625	up	Cfu_Bef_Dfu_Aft	PHKG1
1.37781	2.00038	4.62063	1.5008e-05	0.0340083	2.39535	4.82368	up	Cfu_Bef_Dfu_Aft	GRTP1-AS1
1.46686	5.52563	4.61609	1.52675e-05	0.0340083	2.37884	4.81623	up	Cfu_Bef_Dfu_Aft	STAG3L5P
0.89991	0.647081	4.61559	1.52961e-05	0.0340083	2.37703	4.81542	up	Cfu_Bef_Dfu_Aft	AL162390.1
1.08019	1.0748	4.61264	1.54673e-05	0.0340083	2.36632	4.81059	up	Cfu_Bef_Dfu_Aft	CDC42-IT1
1.15192	1.34723	4.59273	1.66726e-05	0.0348941	2.29406	4.778	up	Cfu_Bef_Dfu_Aft	Z98885.1
0.989377	1.32088	4.58614	1.70909e-05	0.0348941	2.2702	4.76724	up	Cfu_Bef_Dfu_Aft	DPRXP4
1.00409	1.73225	4.55219	1.94143e-05	0.0379369	2.14753	4.71188	up	Cfu_Bef_Dfu_Aft	AC007938.3
0.910661	1.25729	4.54548	1.99085e-05	0.0379369	2.12335	4.70096	up	Cfu_Bef_Dfu_Aft	AC007216.2
1.26689	2.44851	4.51785	2.20743e-05	0.0393916	2.02402	4.65611	up	Cfu_Bef_Dfu_Aft	BBS1
1.17331	1.49396	4.51343	2.24417e-05	0.0393916	2.00815	4.64894	up	Cfu_Bef_Dfu_Aft	AC092828.1
1.53757	2.97782	4.5099	2.27391e-05	0.0393916	1.99549	4.64323	up	Cfu_Bef_Dfu_Aft	AC020978.9
1.37125	1.52359	4.50007	2.35878e-05	0.0396602	1.96026	4.62731	up	Cfu_Bef_Dfu_Aft	LRRTM2
1.33553	4.01063	4.48357	2.50817e-05	0.040292	1.90124	4.60064	up	Cfu_Bef_Dfu_Aft	AC245452.1
0.810815	0.938941	4.48046	2.53733e-05	0.040292	1.89013	4.59562	up	Cfu_Bef_Dfu_Aft	SNORA80D
1.56823	2.33219	4.47177	2.62064e-05	0.0404903	1.85909	4.58159	up	Cfu_Bef_Dfu_Aft	AL031281.2
0.951932	0.769507	4.44398	2.90509e-05	0.041978	1.7601	4.53684	up	Cfu_Bef_Dfu_Aft	AC005096.1
1.08459	2.0994	4.43768	2.97351e-05	0.041978	1.73774	4.52673	up	Cfu_Bef_Dfu_Aft	AC116914.2
1.16922	1.4205	4.43713	2.97959e-05	0.041978	1.73578	4.52584	up	Cfu_Bef_Dfu_Aft	EID3
0.965055	1.79757	4.43433	3.01065e-05	0.041978	1.72582	4.52134	up	Cfu_Bef_Dfu_Aft	AP003096.1
1.22585	1.71462	4.41833	3.19391e-05	0.0431595	1.66909	4.49568	up	Cfu_Bef_Dfu_Aft	LRRC4
1.31752	2.70109	4.40681	3.33261e-05	0.0431595	1.62829	4.47722	up	Cfu_Bef_Dfu_Aft	SPDYE18
1.01059	1.1859	4.4065	3.33634e-05	0.0431595	1.62721	4.47673	up	Cfu_Bef_Dfu_Aft	RPS19P3
1.17424	1.59105	4.40158	3.39738e-05	0.0431595	1.60981	4.46886	up	Cfu_Bef_Dfu_Aft	ERI3-IT1
1.54639	3.70005	4.37253	3.78042e-05	0.044611	1.50732	4.42246	up	Cfu_Bef_Dfu_Aft	AP000347.1
1.38559	4.11473	4.3721	3.78642e-05	0.044611	1.5058	4.42177	up	Cfu_Bef_Dfu_Aft	KRTCAP2
1.08812	1.93755	4.36942	3.82378e-05	0.044611	1.49638	4.41751	up	Cfu_Bef_Dfu_Aft	UBOX5-AS1
1.1196	1.71337	4.35784	3.98972e-05	0.0456161	1.45564	4.39906	up	Cfu_Bef_Dfu_Aft	AC138956.1
1.79843	3.72747	4.35135	4.08567e-05	0.0457971	1.43285	4.38874	up	Cfu_Bef_Dfu_Aft	NPIPB4
1.04573	2.56942	4.34486	4.18389e-05	0.0459963	1.41008	4.37842	up	Cfu_Bef_Dfu_Aft	CLN3
1.15126	1.4322	4.32736	4.46024e-05	0.0462489	1.34877	4.35064	up	Cfu_Bef_Dfu_Aft	KCNJ13
0.946797	5.46495	4.32288	4.53387e-05	0.0462489	1.33308	4.34353	up	Cfu_Bef_Dfu_Aft	MSANTD2
1.00732	0.919231	4.32274	4.53615e-05	0.0462489	1.33259	4.34331	up	Cfu_Bef_Dfu_Aft	AC010531.3
1.35818	3.0372	4.31289	4.70206e-05	0.0462489	1.29817	4.32771	up	Cfu_Bef_Dfu_Aft	AL117379.1
1.48938	2.74056	4.30588	4.82354e-05	0.0462489	1.27374	4.31663	up	Cfu_Bef_Dfu_Aft	SNORA71C
1.05876	1.38653	4.30363	4.86324e-05	0.0462489	1.26589	4.31307	up	Cfu_Bef_Dfu_Aft	AC134407.3
1.66072	3.22279	4.30089	4.91204e-05	0.0462489	1.25632	4.30874	up	Cfu_Bef_Dfu_Aft	SPDYE5
1.02805	1.41669	4.2929	5.05684e-05	0.0462489	1.22849	4.29612	up	Cfu_Bef_Dfu_Aft	COX6CP1
1.39993	2.77929	4.29283	5.05819e-05	0.0462489	1.22824	4.296	up	Cfu_Bef_Dfu_Aft	HM13-IT1
1.26498	2.12451	4.28916	5.12615e-05	0.0462489	1.21546	4.29021	up	Cfu_Bef_Dfu_Aft	AC005041.3
1.01762	2.06888	4.28501	5.20393e-05	0.0462489	1.20104	4.28367	up	Cfu_Bef_Dfu_Aft	ATP1B3-AS1
0.984978	0.986872	4.28368	5.2292e-05	0.0462489	1.1964	4.28156	up	Cfu_Bef_Dfu_Aft	MTND4P15
1.24293	1.77076	4.28059	5.28816e-05	0.0462489	1.18566	4.2767	up	Cfu_Bef_Dfu_Aft	FP325332.1
1.16311	1.79097	4.27388	5.41846e-05	0.0462489	1.16235	4.26612	up	Cfu_Bef_Dfu_Aft	AC004890.3
0.984899	0.917547	4.26959	5.50351e-05	0.0462489	1.14744	4.25936	up	Cfu_Bef_Dfu_Aft	AL121601.2
1.08655	0.966678	4.26636	5.56838e-05	0.0462489	1.13623	4.25427	up	Cfu_Bef_Dfu_Aft	AC007494.2
1.30024	2.08548	4.26567	5.58219e-05	0.0462489	1.13386	4.2532	up	Cfu_Bef_Dfu_Aft	AL663070.1
0.930347	1.21172	4.25287	5.84696e-05	0.0477504	1.0895	4.23307	up	Cfu_Bef_Dfu_Aft	AC024267.4
0.983076	2.55555	4.24598	5.99452e-05	0.0480205	1.06565	4.22225	up	Cfu_Bef_Dfu_Aft	SEMA3F-AS1
0.969203	1.38516	4.24352	6.04803e-05	0.0480205	1.05715	4.21839	up	Cfu_Bef_Dfu_Aft	AC068888.2
0.712638	0.606056	4.2373	6.18552e-05	0.0481007	1.03564	4.20862	up	Cfu_Bef_Dfu_Aft	RNU6-1238P
1.09254	2.59844	4.23547	6.22641e-05	0.0481007	1.02934	4.20576	up	Cfu_Bef_Dfu_Aft	FAM186B
1.32304	2.64322	4.22608	6.44101e-05	0.0487668	0.996924	4.19105	up	Cfu_Bef_Dfu_Aft	AL365277.1
1.18822	1.78543	4.22332	6.50543e-05	0.0487668	0.987406	4.18672	up	Cfu_Bef_Dfu_Aft	AL583810.1
0.851059	0.912305	4.22064	6.56856e-05	0.0487668	0.97817	4.18253	up	Cfu_Bef_Dfu_Aft	RN7SL146P
0.972402	1.07854	4.20529	6.94156e-05	0.0508754	0.925354	4.15854	up	Cfu_Bef_Dfu_Aft	ASPN
1.17168	1.33838	4.19687	7.15499e-05	0.0511682	0.896403	4.14539	up	Cfu_Bef_Dfu_Aft	AC016683.1
1.20692	1.69252	4.19665	7.16052e-05	0.0511682	0.895665	4.14506	up	Cfu_Bef_Dfu_Aft	AC016727.3
1.1328	1.79966	4.191	7.30716e-05	0.0512828	0.876286	4.13625	up	Cfu_Bef_Dfu_Aft	AC011481.1
0.982506	1.10849	4.18787	7.38968e-05	0.0512828	0.865553	4.13137	up	Cfu_Bef_Dfu_Aft	HTR5BP
1.25399	2.05707	4.18148	7.56111e-05	0.0512828	0.843637	4.12141	up	Cfu_Bef_Dfu_Aft	TUBG1P
0.700374	0.632564	4.17753	7.669e-05	0.0512828	0.830098	4.11526	up	Cfu_Bef_Dfu_Aft	MRPL57P3
1.31832	2.49689	4.17586	7.7148e-05	0.0512828	0.824408	4.11268	up	Cfu_Bef_Dfu_Aft	AC016949.1
1.41028	3.28269	4.172	7.8223e-05	0.0512865	0.811186	4.10667	up	Cfu_Bef_Dfu_Aft	CTBP1-AS
0.880495	0.915566	4.16942	7.89478e-05	0.0512865	0.802373	4.10266	up	Cfu_Bef_Dfu_Aft	AP003696.1
1.45412	2.69092	4.16581	7.9975e-05	0.05137	0.790024	4.09705	up	Cfu_Bef_Dfu_Aft	AC022211.1
0.894565	1.31339	4.16099	8.13651e-05	0.0516822	0.773562	4.08956	up	Cfu_Bef_Dfu_Aft	RNU6-1053P
1.00608	1.42231	4.15331	8.36287e-05	0.0519436	0.747353	4.07764	up	Cfu_Bef_Dfu_Aft	TBC1D22A-AS1
1.23255	1.45883	4.1529	8.37523e-05	0.0519436	0.745942	4.077	up	Cfu_Bef_Dfu_Aft	RF02038
0.824866	0.690151	4.14795	8.52459e-05	0.0519436	0.729061	4.06933	up	Cfu_Bef_Dfu_Aft	MTND2P11
0.768897	0.600225	4.14741	8.54112e-05	0.0519436	0.727212	4.06849	up	Cfu_Bef_Dfu_Aft	TDGF1P6
1.09131	1.90654	4.14042	8.75656e-05	0.0525713	0.703425	4.05767	up	Cfu_Bef_Dfu_Aft	AL080317.2
0.892958	1.18676	4.13769	8.84214e-05	0.0525713	0.694139	4.05344	up	Cfu_Bef_Dfu_Aft	AP001107.6
1.11727	2.27593	4.13523	8.92021e-05	0.0525713	0.685745	4.04962	up	Cfu_Bef_Dfu_Aft	AL049840.5
1.46634	3.03652	4.12929	9.11101e-05	0.0531478	0.665542	4.04043	up	Cfu_Bef_Dfu_Aft	AC008982.2
1.32466	2.03142	4.11954	9.43238e-05	0.0536787	0.632455	4.02538	up	Cfu_Bef_Dfu_Aft	IGSF6
0.692919	0.482525	4.11697	9.51894e-05	0.0536787	0.623737	4.02141	up	Cfu_Bef_Dfu_Aft	AC107982.2
1.2722	2.33433	4.11398	9.62058e-05	0.0536787	0.613601	4.0168	up	Cfu_Bef_Dfu_Aft	MIR647
0.940181	1.45885	4.11106	9.72093e-05	0.0536787	0.603699	4.01229	up	Cfu_Bef_Dfu_Aft	AC080162.1
0.765919	0.856837	4.10791	9.83036e-05	0.0536787	0.593018	4.00743	up	Cfu_Bef_Dfu_Aft	AL161909.2
1.34319	2.36029	4.10629	9.88714e-05	0.0536787	0.587523	4.00493	up	Cfu_Bef_Dfu_Aft	AC245884.8
0.663506	0.408203	4.10396	9.96929e-05	0.0536787	0.579629	4.00134	up	Cfu_Bef_Dfu_Aft	RF00090
1.04955	1.4462	4.10201	0.000100384	0.0536787	0.573036	3.99833	up	Cfu_Bef_Dfu_Aft	AC092117.2
1.10608	1.49163	4.10177	0.000100471	0.0536787	0.572211	3.99796	up	Cfu_Bef_Dfu_Aft	ETF1P2
0.902129	0.802466	4.09757	0.000101978	0.0539795	0.558006	3.99149	up	Cfu_Bef_Dfu_Aft	AC087359.1
0.935915	2.12917	4.09356	0.000103436	0.0542491	0.544463	3.98533	up	Cfu_Bef_Dfu_Aft	SNORD19
1.1617	2.25174	4.07135	0.000111893	0.0569028	0.469525	3.9512	up	Cfu_Bef_Dfu_Aft	AC245884.3
1.28068	2.1629	4.07033	0.000112296	0.0569028	0.466093	3.94963	up	Cfu_Bef_Dfu_Aft	AL132780.5
0.833518	1.32706	4.06985	0.000112487	0.0569028	0.464473	3.9489	up	Cfu_Bef_Dfu_Aft	AC091045.1
1.17025	1.27825	4.05848	0.000117091	0.0569028	0.426236	3.93148	up	Cfu_Bef_Dfu_Aft	AL358232.1
1.01776	1.98038	4.05361	0.000119118	0.0569028	0.409878	3.92402	up	Cfu_Bef_Dfu_Aft	AC111170.3
1.20171	1.61647	4.05267	0.000119516	0.0569028	0.406699	3.92257	up	Cfu_Bef_Dfu_Aft	AL133243.4
1.08674	1.70656	4.04914	0.000121011	0.0569028	0.394856	3.91718	up	Cfu_Bef_Dfu_Aft	DPP9-AS1
1.17792	1.35876	4.04742	0.000121746	0.0569028	0.389085	3.91455	up	Cfu_Bef_Dfu_Aft	HTR2B
1.11081	2.16001	4.04599	0.000122359	0.0569028	0.384299	3.91236	up	Cfu_Bef_Dfu_Aft	AL022328.1
1.09495	1.89738	4.04495	0.000122811	0.0569028	0.380787	3.91076	up	Cfu_Bef_Dfu_Aft	AC092301.1
0.662345	0.97995	4.04298	0.000123662	0.0569028	0.374205	3.90776	up	Cfu_Bef_Dfu_Aft	AC073130.3
1.00506	2.29238	4.04248	0.000123884	0.0569028	0.372501	3.90699	up	Cfu_Bef_Dfu_Aft	AL354892.3
0.922092	0.932547	4.03869	0.000125544	0.0569028	0.359815	3.9012	up	Cfu_Bef_Dfu_Aft	AC108860.1
0.694009	0.38203	4.03779	0.000125943	0.0569028	0.356795	3.89983	up	Cfu_Bef_Dfu_Aft	AC007666.1
1.38763	3.11053	4.03315	0.000128015	0.0569028	0.341251	3.89274	up	Cfu_Bef_Dfu_Aft	SLFNL1-AS1
0.930509	1.05925	4.02685	0.000130876	0.0569028	0.320193	3.88314	up	Cfu_Bef_Dfu_Aft	AC020913.3
1.08297	1.69923	4.02583	0.000131346	0.0569028	0.31678	3.88158	up	Cfu_Bef_Dfu_Aft	AC109460.3
1.08473	2.28994	4.02556	0.000131474	0.0569028	0.315853	3.88116	up	Cfu_Bef_Dfu_Aft	RDH16
0.592512	6.1507	4.02514	0.000131665	0.0569028	0.314475	3.88053	up	Cfu_Bef_Dfu_Aft	ZNF202
1.10106	2.16088	4.02361	0.000132375	0.0569028	0.309348	3.87819	up	Cfu_Bef_Dfu_Aft	SPDYA
1.15324	1.90481	4.02251	0.000132885	0.0569028	0.305691	3.87653	up	Cfu_Bef_Dfu_Aft	AC007216.3
0.675926	0.478326	4.02228	0.000132995	0.0569028	0.304903	3.87617	up	Cfu_Bef_Dfu_Aft	AL079342.3
0.796023	1.36178	4.02127	0.000133467	0.0569028	0.301526	3.87463	up	Cfu_Bef_Dfu_Aft	AC097534.1
1.29066	2.09888	4.01894	0.000134562	0.0569028	0.293748	3.87108	up	Cfu_Bef_Dfu_Aft	KRR1P1
1.23842	2.33569	4.01845	0.000134795	0.0569028	0.292096	3.87033	up	Cfu_Bef_Dfu_Aft	CHD5
1.40697	4.90316	4.01357	0.000137117	0.0569028	0.275834	3.86291	up	Cfu_Bef_Dfu_Aft	AL031714.1
0.958685	0.998349	4.01346	0.000137174	0.0569028	0.275439	3.86273	up	Cfu_Bef_Dfu_Aft	RNU1-134P
1.73932	4.46	4.01064	0.000138536	0.0569028	0.266035	3.85844	up	Cfu_Bef_Dfu_Aft	AL049840.1
1.09778	4.0766	4.01033	0.000138684	0.0569028	0.265019	3.85797	up	Cfu_Bef_Dfu_Aft	CBR3-AS1
1.00524	0.801162	4.00924	0.000139216	0.0569028	0.261369	3.85631	up	Cfu_Bef_Dfu_Aft	WNK3
0.642244	0.5777	4.00896	0.000139353	0.0569028	0.260435	3.85588	up	Cfu_Bef_Dfu_Aft	AC008883.2
0.787612	1.2056	4.00195	0.000142812	0.0579017	0.237093	3.84523	up	Cfu_Bef_Dfu_Aft	AC141002.1
0.786751	0.539013	3.99507	0.00014629	0.0584138	0.21419	3.83478	up	Cfu_Bef_Dfu_Aft	AC099811.6
1.31717	2.10531	3.99341	0.000147141	0.0584138	0.208675	3.83227	up	Cfu_Bef_Dfu_Aft	AL121895.1
0.875869	0.625205	3.98919	0.00014933	0.0588741	0.19462	3.82585	up	Cfu_Bef_Dfu_Aft	HMGB3P9
1.02539	1.34505	3.9825	0.000152859	0.0597422	0.172392	3.81571	up	Cfu_Bef_Dfu_Aft	AP001442.1
0.97471	1.08673	3.98107	0.000153622	0.0597422	0.167657	3.81355	up	Cfu_Bef_Dfu_Aft	AC024940.3
1.24656	1.80978	3.96671	0.000161506	0.0623839	0.120049	3.79181	up	Cfu_Bef_Dfu_Aft	AC092718.7
0.984823	1.69014	3.95924	0.000165759	0.0635968	0.0953327	3.78052	up	Cfu_Bef_Dfu_Aft	PEG13
1.06586	1.42443	3.95472	0.000168385	0.0641736	0.080387	3.7737	up	Cfu_Bef_Dfu_Aft	AL591866.1
0.773013	0.613455	3.94627	0.0001734	0.0654347	0.0524816	3.76095	up	Cfu_Bef_Dfu_Aft	ZNF75BP
1.19303	2.29794	3.9453	0.000173983	0.0654347	0.0492931	3.75949	up	Cfu_Bef_Dfu_Aft	AL031670.1
1.74648	4.9309	3.94093	0.000176645	0.0660019	0.0348563	3.7529	up	Cfu_Bef_Dfu_Aft	MSH5
0.85674	0.940802	3.93156	0.000182474	0.067737	0.0040033	3.7388	up	Cfu_Bef_Dfu_Aft	AC122718.2
0.914326	0.652925	3.91849	0.000190916	0.0699518	-0.0389679	3.71916	up	Cfu_Bef_Dfu_Aft	HTRA4
0.657525	5.05872	3.91803	0.000191221	0.0699518	-0.0404815	3.71846	up	Cfu_Bef_Dfu_Aft	PMS2P3
0.798031	1.83712	3.91669	0.000192111	0.0699518	-0.0448954	3.71645	up	Cfu_Bef_Dfu_Aft	AC106886.4
1.60494	2.23222	3.90451	0.000200364	0.0712791	-0.0848436	3.69818	up	Cfu_Bef_Dfu_Aft	KCNB1
1.32395	2.50621	3.90427	0.000200532	0.0712791	-0.085638	3.69782	up	Cfu_Bef_Dfu_Aft	AC124319.2
1.19862	1.70185	3.90374	0.000200894	0.0712791	-0.087352	3.69703	up	Cfu_Bef_Dfu_Aft	SPIN2A
1.22864	3.29329	3.90219	0.000201974	0.0712791	-0.0924442	3.6947	up	Cfu_Bef_Dfu_Aft	RGL4
0.723814	0.805096	3.90216	0.000201991	0.0712791	-0.092524	3.69467	up	Cfu_Bef_Dfu_Aft	ANGPTL7
1.52505	1.96498	3.89275	0.000208656	0.0727682	-0.123348	3.68057	up	Cfu_Bef_Dfu_Aft	MUC6
0.772411	1.57019	3.89216	0.000209079	0.0727682	-0.12527	3.67969	up	Cfu_Bef_Dfu_Aft	AL161452.1
1.07499	1.75755	3.89014	0.000210536	0.0727682	-0.131863	3.67667	up	Cfu_Bef_Dfu_Aft	AL157871.5
1.20403	2.59386	3.88767	0.000212336	0.0727682	-0.139946	3.67298	up	Cfu_Bef_Dfu_Aft	AC090589.3
0.956326	1.90619	3.88734	0.000212575	0.0727682	-0.141013	3.67249	up	Cfu_Bef_Dfu_Aft	RN7SL535P
1.25558	2.7826	3.87925	0.000218578	0.0733251	-0.167442	3.66039	up	Cfu_Bef_Dfu_Aft	AL080317.3
0.800343	1.05905	3.87917	0.000218632	0.0733251	-0.167677	3.66029	up	Cfu_Bef_Dfu_Aft	CFAP44-AS1
1.05202	2.81374	3.87646	0.000220682	0.0733251	-0.176534	3.65623	up	Cfu_Bef_Dfu_Aft	AL031009.1
1.0499	1.79588	3.87602	0.000221015	0.0733251	-0.177968	3.65558	up	Cfu_Bef_Dfu_Aft	AL355802.1
0.722662	1.79948	3.87383	0.000222686	0.0733251	-0.185112	3.65231	up	Cfu_Bef_Dfu_Aft	AC068790.3
1.42507	3.36777	3.87338	0.000223029	0.0733251	-0.186575	3.65164	up	Cfu_Bef_Dfu_Aft	AARSD1
0.963311	1.10749	3.87157	0.000224422	0.0733251	-0.192483	3.64893	up	Cfu_Bef_Dfu_Aft	AC092145.1
1.06832	1.60163	3.86896	0.000226436	0.0733251	-0.200959	3.64505	up	Cfu_Bef_Dfu_Aft	KCNC1
1.1229	1.49506	3.86608	0.000228685	0.0733251	-0.210338	3.64076	up	Cfu_Bef_Dfu_Aft	AC004623.1
0.963838	1.09826	3.8659	0.000228826	0.0733251	-0.210923	3.64049	up	Cfu_Bef_Dfu_Aft	AC002543.1
1.46502	7.36132	3.86363	0.000230615	0.0733251	-0.218308	3.63711	up	Cfu_Bef_Dfu_Aft	NPIPB5
0.984	3.2195	3.86196	0.000231946	0.0733251	-0.223766	3.63461	up	Cfu_Bef_Dfu_Aft	AC131009.3
0.948322	1.22696	3.86189	0.000231996	0.0733251	-0.223972	3.63452	up	Cfu_Bef_Dfu_Aft	AC007496.3
0.694793	0.633038	3.86091	0.000232779	0.0733251	-0.22717	3.63306	up	Cfu_Bef_Dfu_Aft	Z98200.1
0.953267	1.04912	3.86008	0.000233442	0.0733251	-0.229867	3.63182	up	Cfu_Bef_Dfu_Aft	RNU2-11P
0.832496	1.39309	3.85697	0.000235944	0.0734641	-0.23998	3.62719	up	Cfu_Bef_Dfu_Aft	AC087163.3
0.607197	0.218633	3.85627	0.000236508	0.0734641	-0.242243	3.62615	up	Cfu_Bef_Dfu_Aft	TMEM151B
1.4177	3.85901	3.85465	0.000237825	0.0734641	-0.247512	3.62374	up	Cfu_Bef_Dfu_Aft	PRKCZ-AS1
0.907185	1.48986	3.85231	0.000239741	0.0734641	-0.255119	3.62026	up	Cfu_Bef_Dfu_Aft	AC141586.4
0.846168	1.32745	3.85047	0.000241259	0.0734641	-0.261105	3.61752	up	Cfu_Bef_Dfu_Aft	SUPT16HP1
1.49176	4.02938	3.84545	0.000245433	0.0735928	-0.277371	3.61007	up	Cfu_Bef_Dfu_Aft	UCKL1-AS1
1.38313	3.69896	3.84511	0.000245724	0.0735928	-0.278497	3.60955	up	Cfu_Bef_Dfu_Aft	INE1
1.21461	2.88328	3.84307	0.000247439	0.0735928	-0.285092	3.60653	up	Cfu_Bef_Dfu_Aft	AL021707.2
0.979936	1.65092	3.84211	0.000248255	0.0735928	-0.288214	3.6051	up	Cfu_Bef_Dfu_Aft	AC005785.2
1.22837	2.63899	3.84187	0.000248455	0.0735928	-0.288976	3.60475	up	Cfu_Bef_Dfu_Aft	AC018695.4
1.08441	1.77575	3.83266	0.000256401	0.0753668	-0.318819	3.59108	up	Cfu_Bef_Dfu_Aft	RPS6P25
1.03786	1.21337	3.83188	0.000257081	0.0753668	-0.32133	3.58993	up	Cfu_Bef_Dfu_Aft	CTAGE3P
0.58035	1.2139	3.82955	0.000259132	0.0755806	-0.328864	3.58648	up	Cfu_Bef_Dfu_Aft	AC063943.1
1.07741	4.81391	3.82495	0.000263238	0.0756332	-0.343762	3.57965	up	Cfu_Bef_Dfu_Aft	AC122688.3
1.31827	1.91112	3.82431	0.000263808	0.0756332	-0.345812	3.57871	up	Cfu_Bef_Dfu_Aft	AC091588.1
1.24735	2.54523	3.82328	0.000264738	0.0756332	-0.349148	3.57718	up	Cfu_Bef_Dfu_Aft	ZNF154
0.873866	1.8791	3.82123	0.000266588	0.0756332	-0.355749	3.57416	up	Cfu_Bef_Dfu_Aft	SNORA55
0.934276	1.21268	3.82079	0.000266995	0.0756332	-0.357194	3.5735	up	Cfu_Bef_Dfu_Aft	AC022336.3
1.48001	2.76747	3.81906	0.000268574	0.0756332	-0.362779	3.57094	up	Cfu_Bef_Dfu_Aft	AC245060.5
1.09611	1.80079	3.81571	0.00027165	0.0759436	-0.373572	3.56599	up	Cfu_Bef_Dfu_Aft	PAIP1P1
1.2459	2.40359	3.81498	0.000272333	0.0759436	-0.375949	3.5649	up	Cfu_Bef_Dfu_Aft	RPL23AP64
0.963565	0.952206	3.80975	0.000277221	0.0768021	-0.392805	3.55717	up	Cfu_Bef_Dfu_Aft	AC026362.2
1.14742	1.24041	3.80603	0.000280751	0.0768021	-0.40479	3.55168	up	Cfu_Bef_Dfu_Aft	AC010320.4
0.798527	1.47564	3.80551	0.000281245	0.0768021	-0.406454	3.55092	up	Cfu_Bef_Dfu_Aft	NRADDP
0.869296	1.74868	3.80524	0.000281503	0.0768021	-0.407323	3.55052	up	Cfu_Bef_Dfu_Aft	RPS20P33
0.812983	0.913686	3.80459	0.000282128	0.0768021	-0.409426	3.54955	up	Cfu_Bef_Dfu_Aft	AL022238.2
0.787173	1.24553	3.80111	0.000285483	0.077347	-0.420622	3.54442	up	Cfu_Bef_Dfu_Aft	AP001619.1
1.20902	3.41984	3.79517	0.000291296	0.0785497	-0.439713	3.53566	up	Cfu_Bef_Dfu_Aft	NPIPB12
1.02953	1.21461	3.79343	0.000293031	0.0786112	-0.445334	3.53309	up	Cfu_Bef_Dfu_Aft	AC092127.2
1.06141	2.58565	3.79218	0.000294275	0.0786112	-0.449345	3.53125	up	Cfu_Bef_Dfu_Aft	AC022211.3
1.21054	2.34567	3.78814	0.000298329	0.0793236	-0.462301	3.5253	up	Cfu_Bef_Dfu_Aft	AC006330.1
1.11659	2.53056	3.78643	0.00030007	0.079417	-0.467809	3.52278	up	Cfu_Bef_Dfu_Aft	SNX15
1.02712	3.38651	3.78208	0.000304523	0.0802241	-0.481754	3.51638	up	Cfu_Bef_Dfu_Aft	AC012615.6
0.980049	1.06943	3.77279	0.000314252	0.0824075	-0.511521	3.50272	up	Cfu_Bef_Dfu_Aft	AC002400.1
0.85468	1.87234	3.76282	0.000325024	0.0847056	-0.543415	3.48808	up	Cfu_Bef_Dfu_Aft	AC105339.2
0.910058	5.95641	3.76195	0.000325979	0.0847056	-0.546191	3.48681	up	Cfu_Bef_Dfu_Aft	EP400P1
0.972506	0.908047	3.75862	0.000329667	0.0852193	-0.556834	3.48192	up	Cfu_Bef_Dfu_Aft	AC026771.1
0.778035	0.860704	3.75674	0.000331761	0.0852193	-0.562824	3.47917	up	Cfu_Bef_Dfu_Aft	AC104819.1
1.36349	3.09441	3.75615	0.000332428	0.0852193	-0.564724	3.4783	up	Cfu_Bef_Dfu_Aft	AP003392.1
0.935142	0.992522	3.74641	0.000343524	0.0872123	-0.59578	3.46404	up	Cfu_Bef_Dfu_Aft	SNORA80E
0.863868	0.771446	3.74476	0.00034543	0.0872123	-0.601012	3.46164	up	Cfu_Bef_Dfu_Aft	AC005072.1
1.0194	1.07564	3.74381	0.000346545	0.0872123	-0.604058	3.46024	up	Cfu_Bef_Dfu_Aft	AL035693.1
1.37243	1.55092	3.74257	0.000347996	0.0872123	-0.608009	3.45843	up	Cfu_Bef_Dfu_Aft	RN7SL648P
0.711102	0.473148	3.74094	0.000349909	0.0872123	-0.613195	3.45604	up	Cfu_Bef_Dfu_Aft	ATP6V0E1P1
0.91441	1.70802	3.74007	0.000350934	0.0872123	-0.615959	3.45478	up	Cfu_Bef_Dfu_Aft	MCCC1-AS1
0.837562	2.18148	3.73963	0.000351448	0.0872123	-0.617344	3.45414	up	Cfu_Bef_Dfu_Aft	OR7E38P
0.734922	0.866111	3.73839	0.000352927	0.0872123	-0.621315	3.45231	up	Cfu_Bef_Dfu_Aft	ST7-AS2
1.03081	2.58579	3.73754	0.000353932	0.0872123	-0.624004	3.45108	up	Cfu_Bef_Dfu_Aft	AC138207.4
1.36694	3.35615	3.73508	0.000356874	0.0875596	-0.631828	3.44749	up	Cfu_Bef_Dfu_Aft	ANKRD61
0.77367	1.51958	3.73315	0.000359196	0.0877529	-0.637961	3.44467	up	Cfu_Bef_Dfu_Aft	AL035071.2
0.854848	1.30525	3.73082	0.000362023	0.0880606	-0.645371	3.44126	up	Cfu_Bef_Dfu_Aft	AL353898.3
1.50761	4.24977	3.7294	0.000363754	0.0880606	-0.64988	3.43919	up	Cfu_Bef_Dfu_Aft	AC109460.2
0.698733	0.790622	3.72832	0.000365077	0.0880606	-0.653313	3.43762	up	Cfu_Bef_Dfu_Aft	AL049779.1
0.948589	1.09903	3.72528	0.000368827	0.0883379	-0.662971	3.43318	up	Cfu_Bef_Dfu_Aft	YRDCP1
0.825264	1.11976	3.72432	0.000370007	0.0883379	-0.665992	3.43179	up	Cfu_Bef_Dfu_Aft	UBE2V2P3
0.827165	1.26112	3.72364	0.000370862	0.0883379	-0.668173	3.43079	up	Cfu_Bef_Dfu_Aft	AL590369.1
1.30334	4.38917	3.72188	0.000373053	0.0884893	-0.673738	3.42823	up	Cfu_Bef_Dfu_Aft	EIF4A1
1.19857	8.83282	3.72012	0.000375271	0.0884893	-0.67934	3.42566	up	Cfu_Bef_Dfu_Aft	DDX39B
0.993299	1.8223	3.71877	0.00037697	0.0884893	-0.68361	3.42369	up	Cfu_Bef_Dfu_Aft	AL034417.4
0.875647	0.727194	3.71725	0.000378901	0.0884893	-0.688438	3.42147	up	Cfu_Bef_Dfu_Aft	AC126696.2
0.881349	6.47967	3.71603	0.000380444	0.0884893	-0.692278	3.41971	up	Cfu_Bef_Dfu_Aft	ZNF789
0.752317	0.601566	3.71577	0.000380786	0.0884893	-0.693126	3.41932	up	Cfu_Bef_Dfu_Aft	NANOGP5
0.766395	0.791036	3.70816	0.000390614	0.0904058	-0.717202	3.40825	up	Cfu_Bef_Dfu_Aft	RPS15AP30
0.913488	1.30101	3.70248	0.000398108	0.0915235	-0.735153	3.4	up	Cfu_Bef_Dfu_Aft	SND1-IT1
0.934841	1.56126	3.69798	0.000404154	0.0915235	-0.749389	3.39345	up	Cfu_Bef_Dfu_Aft	AC114495.2
0.796564	0.7624	3.69743	0.000404898	0.0915235	-0.751126	3.39265	up	Cfu_Bef_Dfu_Aft	ASS1P2
1.05449	1.05724	3.69621	0.000406541	0.0915235	-0.75495	3.3909	up	Cfu_Bef_Dfu_Aft	AC134349.2
0.898193	1.20124	3.6952	0.000407918	0.0915235	-0.758143	3.38943	up	Cfu_Bef_Dfu_Aft	RNU6-1262P
0.720794	0.90367	3.69498	0.00040822	0.0915235	-0.758843	3.38911	up	Cfu_Bef_Dfu_Aft	RNU6-611P
0.87883	0.822825	3.6946	0.000408736	0.0915235	-0.760035	3.38856	up	Cfu_Bef_Dfu_Aft	RPL21P10
0.781156	1.01135	3.69404	0.000409502	0.0915235	-0.761803	3.38774	up	Cfu_Bef_Dfu_Aft	PDXDC2P
1.2741	3.18196	3.69379	0.000409852	0.0915235	-0.76261	3.38737	up	Cfu_Bef_Dfu_Aft	AL590627.1
1.23302	1.7976	3.68978	0.000415379	0.0919895	-0.775258	3.38156	up	Cfu_Bef_Dfu_Aft	ASLP1
1.08382	2.20121	3.68788	0.000418017	0.0919895	-0.781235	3.37881	up	Cfu_Bef_Dfu_Aft	AL356299.2
0.708801	0.629463	3.68788	0.000418019	0.0919895	-0.78124	3.3788	up	Cfu_Bef_Dfu_Aft	MIR941-1
0.865541	0.8101	3.68762	0.000418375	0.0919895	-0.782045	3.37843	up	Cfu_Bef_Dfu_Aft	AC008147.1
0.844768	0.607841	3.68432	0.000423007	0.0924512	-0.792439	3.37365	up	Cfu_Bef_Dfu_Aft	GPR45
1.29223	2.43133	3.68182	0.000426552	0.0924512	-0.800318	3.37003	up	Cfu_Bef_Dfu_Aft	CLDN20
0.697508	0.478558	3.68016	0.000428926	0.0924512	-0.805556	3.36762	up	Cfu_Bef_Dfu_Aft	AC015920.1
0.733578	1.14322	3.67791	0.000432155	0.0924512	-0.812634	3.36436	up	Cfu_Bef_Dfu_Aft	FARSA-AS1
0.684814	0.467272	3.67789	0.000432179	0.0924512	-0.812687	3.36434	up	Cfu_Bef_Dfu_Aft	AL358178.1
1.18558	2.32759	3.67689	0.000433618	0.0924512	-0.815826	3.36289	up	Cfu_Bef_Dfu_Aft	RNU6-850P
0.726735	0.896765	3.67597	0.000434946	0.0924512	-0.81871	3.36156	up	Cfu_Bef_Dfu_Aft	RN7SL145P
0.971067	1.05233	3.67566	0.000435407	0.0924512	-0.81971	3.3611	up	Cfu_Bef_Dfu_Aft	PBOV1
0.893215	0.837441	3.67497	0.000436408	0.0924512	-0.821878	3.36011	up	Cfu_Bef_Dfu_Aft	AP001885.1
0.79762	0.69613	3.67474	0.000436742	0.0924512	-0.8226	3.35978	up	Cfu_Bef_Dfu_Aft	AC111186.1
1.34984	4.87457	3.67369	0.000438265	0.0924512	-0.825885	3.35826	up	Cfu_Bef_Dfu_Aft	FOXD2-AS1
1.70008	4.79073	3.67253	0.00043996	0.0924676	-0.829529	3.35659	up	Cfu_Bef_Dfu_Aft	AC027290.2
1.07214	2.28883	3.67071	0.000442641	0.0926903	-0.835261	3.35395	up	Cfu_Bef_Dfu_Aft	AC016586.1
0.900977	1.6648	3.66831	0.000446183	0.093091	-0.842782	3.35049	up	Cfu_Bef_Dfu_Aft	AC024361.1
0.739133	0.675694	3.66605	0.000449556	0.0931733	-0.849889	3.34722	up	Cfu_Bef_Dfu_Aft	CENPCP1
1.39004	2.24971	3.66577	0.000449966	0.0931733	-0.85075	3.34682	up	Cfu_Bef_Dfu_Aft	AC104958.1
0.808283	0.616141	3.66316	0.000453889	0.0931733	-0.858939	3.34305	up	Cfu_Bef_Dfu_Aft	AC026401.2
1.22033	3.74427	3.66277	0.00045448	0.0931733	-0.860166	3.34249	up	Cfu_Bef_Dfu_Aft	AC232271.1
0.92086	1.32955	3.6622	0.000455347	0.0931733	-0.861964	3.34166	up	Cfu_Bef_Dfu_Aft	SLA2
0.873464	1.02583	3.66153	0.000456356	0.0931733	-0.864054	3.3407	up	Cfu_Bef_Dfu_Aft	AC004771.1
0.78621	0.681825	3.65798	0.000461783	0.0937634	-0.875205	3.33556	up	Cfu_Bef_Dfu_Aft	AC011933.2
0.751677	1.12973	3.65719	0.000462987	0.0937634	-0.877662	3.33443	up	Cfu_Bef_Dfu_Aft	AC020978.3
0.65691	0.534968	3.65446	0.000467213	0.0937634	-0.886232	3.33048	up	Cfu_Bef_Dfu_Aft	AC020763.5
0.762585	1.43916	3.65436	0.000467362	0.0937634	-0.886533	3.33035	up	Cfu_Bef_Dfu_Aft	AC068790.5
0.652484	0.589815	3.65393	0.000468036	0.0937634	-0.887893	3.32972	up	Cfu_Bef_Dfu_Aft	MTOR-AS1
0.792626	1.23694	3.65227	0.000470616	0.0937634	-0.893077	3.32733	up	Cfu_Bef_Dfu_Aft	AC012513.2
1.55258	4.381	3.6522	0.000470728	0.0937634	-0.893302	3.32723	up	Cfu_Bef_Dfu_Aft	FLNB-AS1
1.01306	3.15801	3.64645	0.000479792	0.0946318	-0.911288	3.31895	up	Cfu_Bef_Dfu_Aft	AL139287.1
1.11074	1.77113	3.64634	0.000479956	0.0946318	-0.91161	3.3188	up	Cfu_Bef_Dfu_Aft	CDRT4
1.11312	1.63466	3.64571	0.000480973	0.0946318	-0.913606	3.31788	up	Cfu_Bef_Dfu_Aft	AC005921.3
1.64874	4.70167	3.64189	0.000487099	0.0946318	-0.92554	3.31238	up	Cfu_Bef_Dfu_Aft	AC120114.3
1.04759	2.56797	3.64053	0.000489287	0.0946318	-0.929766	3.31044	up	Cfu_Bef_Dfu_Aft	AL137186.2
1.6858	5.38326	3.64008	0.000490023	0.0946318	-0.931182	3.30978	up	Cfu_Bef_Dfu_Aft	HNF1A-AS1
0.950754	1.15776	3.63876	0.000492172	0.0946318	-0.935307	3.30788	up	Cfu_Bef_Dfu_Aft	ERVFRD-1
0.769934	0.627539	3.63698	0.000495072	0.0946318	-0.940847	3.30533	up	Cfu_Bef_Dfu_Aft	HSPE1P27
0.778933	0.736905	3.63636	0.000496104	0.0946318	-0.942811	3.30443	up	Cfu_Bef_Dfu_Aft	CSDC2
1.20439	2.68901	3.63551	0.000497493	0.0946318	-0.945446	3.30321	up	Cfu_Bef_Dfu_Aft	AL157838.1
1.19674	1.19944	3.63476	0.000498729	0.0946318	-0.947784	3.30214	up	Cfu_Bef_Dfu_Aft	AL353795.3
0.635884	1.58798	3.63376	0.000500378	0.0946318	-0.950895	3.3007	up	Cfu_Bef_Dfu_Aft	UBA52P8
0.947129	1.30729	3.6328	0.000501978	0.0946318	-0.953905	3.29932	up	Cfu_Bef_Dfu_Aft	AC006042.3
1.22948	1.83041	3.6324	0.000502632	0.0946318	-0.955132	3.29875	up	Cfu_Bef_Dfu_Aft	AC131212.2
1.06363	2.16054	3.63207	0.000503195	0.0946318	-0.956188	3.29826	up	Cfu_Bef_Dfu_Aft	AC091390.3
0.824609	0.718494	3.63187	0.000503522	0.0946318	-0.9568	3.29798	up	Cfu_Bef_Dfu_Aft	AL513365.1
0.900196	1.02219	3.6301	0.000506474	0.0946318	-0.96231	3.29544	up	Cfu_Bef_Dfu_Aft	RNU6ATAC18P
0.730822	0.689418	3.62972	0.000507107	0.0946318	-0.963487	3.2949	up	Cfu_Bef_Dfu_Aft	AC007683.2
1.41019	3.25069	3.62942	0.000507616	0.0946318	-0.964433	3.29446	up	Cfu_Bef_Dfu_Aft	AL022322.1
1.03162	1.05584	3.62853	0.000509121	0.0946318	-0.967223	3.29318	up	Cfu_Bef_Dfu_Aft	E2F3-IT1
1.07916	2.29109	3.62773	0.000510457	0.0946318	-0.969694	3.29204	up	Cfu_Bef_Dfu_Aft	AC008079.1
0.865862	1.5601	3.62711	0.000511505	0.0946318	-0.971627	3.29115	up	Cfu_Bef_Dfu_Aft	AC011676.5
1.37919	2.91299	3.62531	0.000514555	0.094661	-0.977229	3.28857	up	Cfu_Bef_Dfu_Aft	AP001469.1
0.951409	1.40485	3.62416	0.000516518	0.094661	-0.980817	3.28691	up	Cfu_Bef_Dfu_Aft	PRC1-AS1
0.759879	0.771731	3.62319	0.00051818	0.094661	-0.983845	3.28552	up	Cfu_Bef_Dfu_Aft	AL590233.1
0.924228	4.04617	3.62313	0.000518287	0.094661	-0.984039	3.28543	up	Cfu_Bef_Dfu_Aft	TTC21A
0.761729	1.36954	3.62176	0.000520621	0.0947846	-0.988273	3.28348	up	Cfu_Bef_Dfu_Aft	AL022323.1
0.982844	3.01963	3.61521	0.00053201	0.0958455	-1.00866	3.27408	up	Cfu_Bef_Dfu_Aft	AL132989.1
0.811198	2.19673	3.61377	0.000534532	0.0958455	-1.01312	3.27203	up	Cfu_Bef_Dfu_Aft	RBM14-RBM4
1.13364	2.96546	3.61297	0.000535946	0.0958455	-1.01561	3.27088	up	Cfu_Bef_Dfu_Aft	AC010422.8
0.78123	0.588739	3.61182	0.000537988	0.0958455	-1.01919	3.26923	up	Cfu_Bef_Dfu_Aft	AC012085.2
1.25278	2.11829	3.61108	0.000539303	0.0958455	-1.02149	3.26817	up	Cfu_Bef_Dfu_Aft	AC211433.1
0.788458	0.703024	3.61094	0.000539544	0.0958455	-1.02191	3.26797	up	Cfu_Bef_Dfu_Aft	CCT4P2
1.27695	2.32088	3.61076	0.000539861	0.0958455	-1.02246	3.26772	up	Cfu_Bef_Dfu_Aft	GCNT7
0.920669	1.68876	3.60663	0.000547271	0.0961301	-1.0353	3.2618	up	Cfu_Bef_Dfu_Aft	AC008735.1
1.04453	1.44214	3.60623	0.000547984	0.0961301	-1.03653	3.26123	up	Cfu_Bef_Dfu_Aft	AC117500.2
1.00352	1.71524	3.60586	0.000548659	0.0961301	-1.03769	3.2607	up	Cfu_Bef_Dfu_Aft	AC015799.1
0.89951	0.756017	3.60553	0.000549247	0.0961301	-1.0387	3.26023	up	Cfu_Bef_Dfu_Aft	USP12-AS1
1.14981	2.32958	3.6045	0.000551114	0.0961301	-1.04189	3.25876	up	Cfu_Bef_Dfu_Aft	AC073111.1
1.03483	2.83179	3.60426	0.000551554	0.0961301	-1.04264	3.25841	up	Cfu_Bef_Dfu_Aft	AC108704.2
0.934082	1.4541	3.60198	0.000555717	0.0962059	-1.04973	3.25515	up	Cfu_Bef_Dfu_Aft	PLCG1-AS1
0.8623	1.19422	3.6016	0.0005564	0.0962059	-1.05088	3.25461	up	Cfu_Bef_Dfu_Aft	PHACTR2-AS1
0.933759	1.20226	3.60091	0.000557667	0.0962059	-1.05302	3.25363	up	Cfu_Bef_Dfu_Aft	AC131934.1
0.732525	0.778568	3.60034	0.00055872	0.0962059	-1.0548	3.25281	up	Cfu_Bef_Dfu_Aft	AC007161.1
1.25589	1.87287	3.59847	0.000562158	0.0963374	-1.06058	3.25014	up	Cfu_Bef_Dfu_Aft	AC092168.2
1.36467	2.97016	3.5981	0.000562854	0.0963374	-1.06174	3.2496	up	Cfu_Bef_Dfu_Aft	EDDM13
0.937497	1.77928	3.59446	0.00056962	0.0972044	-1.07299	3.24441	up	Cfu_Bef_Dfu_Aft	LINC00216
1.22788	1.51399	3.59334	0.000571731	0.0972731	-1.07648	3.24281	up	Cfu_Bef_Dfu_Aft	ITPK1-AS1
0.851103	2.93628	3.59244	0.000573426	0.0972731	-1.07926	3.24152	up	Cfu_Bef_Dfu_Aft	DIABLO
0.853177	1.51419	3.58946	0.000579058	0.0974574	-1.08846	3.23728	up	Cfu_Bef_Dfu_Aft	AC010132.4
0.963654	2.43989	3.58751	0.000582782	0.0974574	-1.0945	3.23449	up	Cfu_Bef_Dfu_Aft	DSTNP1
0.971481	1.15211	3.58704	0.000583672	0.0974574	-1.09594	3.23383	up	Cfu_Bef_Dfu_Aft	RPS29P16
0.834066	0.978584	3.58692	0.000583911	0.0974574	-1.09632	3.23365	up	Cfu_Bef_Dfu_Aft	AL445248.1
0.711631	0.525621	3.58518	0.000587258	0.0974574	-1.1017	3.23117	up	Cfu_Bef_Dfu_Aft	MIR548AT
0.976607	1.90431	3.58434	0.000588879	0.0974574	-1.1043	3.22997	up	Cfu_Bef_Dfu_Aft	LINC00598
1.19168	2.12338	3.5843	0.000588959	0.0974574	-1.10442	3.22991	up	Cfu_Bef_Dfu_Aft	AL662907.2
0.764209	0.655856	3.58415	0.000589236	0.0974574	-1.10487	3.22971	up	Cfu_Bef_Dfu_Aft	AL391863.2
1.32288	3.90018	3.58383	0.000589855	0.0974574	-1.10585	3.22925	up	Cfu_Bef_Dfu_Aft	UBAP1L
0.731357	0.816956	3.57893	0.000599418	0.098131	-1.12099	3.22227	up	Cfu_Bef_Dfu_Aft	AC092910.1
0.819864	0.844044	3.57839	0.000600488	0.098131	-1.12267	3.2215	up	Cfu_Bef_Dfu_Aft	ATP1B1P1
0.989025	2.39265	3.57794	0.000601373	0.098131	-1.12405	3.22086	up	Cfu_Bef_Dfu_Aft	LINC00852
-1.93937	1.02177	-3.57681	0.000603594	0.098131	-1.12752	3.21926	down	Cfu_Bef_Dfu_Aft	HEY2
0.716525	0.954765	3.57593	0.000605341	0.098131	-1.13024	3.218	up	Cfu_Bef_Dfu_Aft	ASAP1-IT2
0.7918	0.916074	3.57563	0.000605948	0.098131	-1.13119	3.21756	up	Cfu_Bef_Dfu_Aft	TNPO1P1
0.77682	0.712888	3.5669	0.000623507	0.10057	-1.15806	3.20516	up	Cfu_Bef_Dfu_Aft	AP000925.1
0.945578	1.38332	3.56594	0.000625477	0.10057	-1.16103	3.20379	up	Cfu_Bef_Dfu_Aft	OGN
1.073	3.09011	3.56484	0.000627726	0.10057	-1.1644	3.20223	up	Cfu_Bef_Dfu_Aft	MYH11
1.19052	2.76958	3.56468	0.000628046	0.10057	-1.16488	3.20201	up	Cfu_Bef_Dfu_Aft	CALML4
0.995671	2.71628	3.56328	0.000630927	0.100749	-1.16919	3.20002	up	Cfu_Bef_Dfu_Aft	AC011472.1
0.900443	2.48943	3.56057	0.000636549	0.101025	-1.17753	3.19617	up	Cfu_Bef_Dfu_Aft	AC073548.1
1.54069	3.90614	3.56002	0.000637696	0.101025	-1.17922	3.19539	up	Cfu_Bef_Dfu_Aft	ASMTL-AS1
0.830723	2.12831	3.5599	0.000637956	0.101025	-1.17961	3.19521	up	Cfu_Bef_Dfu_Aft	TVP23A
0.94046	1.50157	3.55799	0.000641944	0.101376	-1.18547	3.1925	up	Cfu_Bef_Dfu_Aft	RN7SKP271
1.36857	3.34681	3.55586	0.000646415	0.101801	-1.192	3.18949	up	Cfu_Bef_Dfu_Aft	VIPR1-AS1
0.999096	1.8732	3.55495	0.000648339	0.101823	-1.19479	3.1882	up	Cfu_Bef_Dfu_Aft	AC131971.1
0.844582	2.50503	3.55147	0.00065575	0.102462	-1.20548	3.18326	up	Cfu_Bef_Dfu_Aft	AL122035.2
1.2515	5.8077	3.55067	0.000657478	0.102462	-1.20795	3.18212	up	Cfu_Bef_Dfu_Aft	AC005261.1
0.904198	3.94069	3.55052	0.000657784	0.102462	-1.20839	3.18192	up	Cfu_Bef_Dfu_Aft	RPS10
0.909604	1.36025	3.54906	0.000660929	0.102637	-1.21287	3.17985	up	Cfu_Bef_Dfu_Aft	AL353804.2
1.88942	4.34355	3.54788	0.000663484	0.102637	-1.2165	3.17817	up	Cfu_Bef_Dfu_Aft	AC118344.2
1.16604	2.06875	3.5475	0.000664296	0.102637	-1.21765	3.17764	up	Cfu_Bef_Dfu_Aft	AP003392.2
0.717367	0.795023	3.54466	0.000670489	0.102962	-1.22637	3.17361	up	Cfu_Bef_Dfu_Aft	PLCH1-AS1
0.836201	2.08018	3.54296	0.00067421	0.102962	-1.23158	3.1712	up	Cfu_Bef_Dfu_Aft	AC010973.2
1.11747	2.39701	3.54167	0.000677053	0.102962	-1.23553	3.16938	up	Cfu_Bef_Dfu_Aft	AC135050.5
1.13837	5.15717	3.54003	0.000680684	0.102962	-1.24056	3.16705	up	Cfu_Bef_Dfu_Aft	ZNF814
1.22706	4.85701	3.53978	0.000681234	0.102962	-1.24132	3.1667	up	Cfu_Bef_Dfu_Aft	EGLN2
0.886396	1.60734	3.53949	0.000681869	0.102962	-1.24219	3.1663	up	Cfu_Bef_Dfu_Aft	KRT8P39
0.918655	6.79886	3.5392	0.000682504	0.102962	-1.24307	3.16589	up	Cfu_Bef_Dfu_Aft	CLUHP3
0.632784	0.559711	3.53878	0.000683457	0.102962	-1.24438	3.16529	up	Cfu_Bef_Dfu_Aft	AC007790.1
0.803788	1.48989	3.53827	0.000684574	0.102962	-1.24592	3.16458	up	Cfu_Bef_Dfu_Aft	AC005840.4
1.20654	2.81205	3.53774	0.000685762	0.102962	-1.24754	3.16383	up	Cfu_Bef_Dfu_Aft	AL445309.1
1.07445	2.18277	3.53754	0.00068621	0.102962	-1.24816	3.16354	up	Cfu_Bef_Dfu_Aft	DDX50P1
-0.742559	9.80848	-3.53492	0.000692085	0.103572	-1.25617	3.15984	down	Cfu_Bef_Dfu_Aft	LSR
0.94536	2.40057	3.53391	0.000694378	0.103644	-1.25928	3.1584	up	Cfu_Bef_Dfu_Aft	AC132872.3
0.72733	1.44161	3.52981	0.000703697	0.104313	-1.2718	3.15261	up	Cfu_Bef_Dfu_Aft	CERNA1
1.79395	2.95908	3.52976	0.000703812	0.104313	-1.27196	3.15254	up	Cfu_Bef_Dfu_Aft	AC005089.1
0.887369	1.26884	3.52953	0.000704339	0.104313	-1.27266	3.15222	up	Cfu_Bef_Dfu_Aft	RN7SL809P
0.69035	0.773374	3.52664	0.000710985	0.105025	-1.28148	3.14814	up	Cfu_Bef_Dfu_Aft	AL138955.1
1.81509	6.22139	3.52537	0.000713926	0.105122	-1.28536	3.14635	up	Cfu_Bef_Dfu_Aft	KCNQ1OT1
0.811971	0.669101	3.52419	0.000716664	0.105122	-1.28896	3.14468	up	Cfu_Bef_Dfu_Aft	AL158801.1
0.961053	2.17104	3.52398	0.000717157	0.105122	-1.2896	3.14439	up	Cfu_Bef_Dfu_Aft	AL391095.1
1.05895	3.9599	3.52125	0.000723543	0.105787	-1.29793	3.14054	up	Cfu_Bef_Dfu_Aft	AC055713.1
0.734167	1.57316	3.5172	0.000733119	0.106914	-1.31028	3.13483	up	Cfu_Bef_Dfu_Aft	HMGB1P14
0.831786	2.33111	3.51576	0.000736532	0.107138	-1.31464	3.13281	up	Cfu_Bef_Dfu_Aft	AP000254.1
1.06117	2.22992	3.51397	0.000740824	0.107489	-1.3201	3.13029	up	Cfu_Bef_Dfu_Aft	RPS11P5
1.09452	2.199	3.51176	0.000746162	0.107846	-1.32684	3.12717	up	Cfu_Bef_Dfu_Aft	RN7SL381P
1.27265	3.76118	3.51129	0.000747303	0.107846	-1.32828	3.1265	up	Cfu_Bef_Dfu_Aft	AL513327.1
1.15349	4.20021	3.51061	0.000748942	0.107846	-1.33033	3.12555	up	Cfu_Bef_Dfu_Aft	ZKSCAN2-DT
1.35087	5.67269	3.50906	0.000752713	0.107992	-1.33505	3.12337	up	Cfu_Bef_Dfu_Aft	RAD51-AS1
1.164	9.62662	3.50864	0.000753735	0.107992	-1.33632	3.12278	up	Cfu_Bef_Dfu_Aft	MALAT1
1.0453	2.94892	3.50675	0.000758366	0.108137	-1.34207	3.12012	up	Cfu_Bef_Dfu_Aft	AC018638.1
0.825078	1.06185	3.50668	0.000758533	0.108137	-1.34228	3.12003	up	Cfu_Bef_Dfu_Aft	AC092801.1
1.31114	2.70453	3.50298	0.000767688	0.108899	-1.35354	3.11482	up	Cfu_Bef_Dfu_Aft	AC124944.2
0.796098	0.877892	3.5011	0.000772354	0.10929	-1.35923	3.11218	up	Cfu_Bef_Dfu_Aft	XIAP-AS1
1.4603	5.59948	3.49989	0.000775387	0.109448	-1.36291	3.11048	up	Cfu_Bef_Dfu_Aft	CSAD
0.839841	0.675457	3.49912	0.000777315	0.10945	-1.36524	3.1094	up	Cfu_Bef_Dfu_Aft	GIF
1.24151	2.45961	3.49785	0.000780516	0.109631	-1.3691	3.10762	up	Cfu_Bef_Dfu_Aft	SSBP3-AS1
0.784361	1.20628	3.49674	0.000783339	0.109758	-1.37249	3.10605	up	Cfu_Bef_Dfu_Aft	AC063950.1
0.710875	0.734947	3.49525	0.0007871	0.109763	-1.37698	3.10397	up	Cfu_Bef_Dfu_Aft	AC008764.10
0.966571	2.90138	3.49493	0.00078792	0.109763	-1.37796	3.10352	up	Cfu_Bef_Dfu_Aft	AL022328.2
0.598431	0.365654	3.49446	0.000789136	0.109763	-1.37941	3.10285	up	Cfu_Bef_Dfu_Aft	AC073863.1
0.851169	0.899451	3.49223	0.000794838	0.109938	-1.38616	3.09972	up	Cfu_Bef_Dfu_Aft	AC025043.1
1.4325	4.0585	3.49113	0.000797663	0.109938	-1.38949	3.09818	up	Cfu_Bef_Dfu_Aft	NNAT
0.667113	0.413331	3.49039	0.000799572	0.109938	-1.39174	3.09714	up	Cfu_Bef_Dfu_Aft	MIR6775
0.760146	0.639292	3.49004	0.000800475	0.109938	-1.3928	3.09665	up	Cfu_Bef_Dfu_Aft	RNA5SP108
0.776682	0.767503	3.48996	0.00080067	0.109938	-1.39303	3.09655	up	Cfu_Bef_Dfu_Aft	AL136979.1
1.27337	4.71808	3.48941	0.000802092	0.109938	-1.39469	3.09578	up	Cfu_Bef_Dfu_Aft	AC018638.2
-0.670791	8.21242	-3.48851	0.000804444	0.109938	-1.39744	3.0945	down	Cfu_Bef_Dfu_Aft	RNPEPL1
1.48444	5.587	3.48799	0.000805781	0.109938	-1.399	3.09378	up	Cfu_Bef_Dfu_Aft	AL162458.1
0.824821	2.21587	3.48483	0.000814046	0.110657	-1.40857	3.08935	up	Cfu_Bef_Dfu_Aft	AP003733.4
0.837711	0.992973	3.4845	0.000814924	0.110657	-1.40958	3.08888	up	Cfu_Bef_Dfu_Aft	FLJ42393
0.736921	1.78931	3.48249	0.000820213	0.111112	-1.41565	3.08607	up	Cfu_Bef_Dfu_Aft	AC084824.5
1.18492	2.76974	3.47844	0.000830989	0.112305	-1.42789	3.0804	up	Cfu_Bef_Dfu_Aft	SPDYE1
0.720631	2.73418	3.47536	0.00083929	0.11316	-1.43722	3.07609	up	Cfu_Bef_Dfu_Aft	AC002350.1
1.01436	2.15991	3.47403	0.000842895	0.113378	-1.44124	3.07423	up	Cfu_Bef_Dfu_Aft	AL031708.1
1.23631	2.47753	3.47319	0.000845165	0.113417	-1.44376	3.07306	up	Cfu_Bef_Dfu_Aft	AL049869.3
1.07633	5.19851	3.47135	0.000850173	0.113781	-1.4493	3.07049	up	Cfu_Bef_Dfu_Aft	AC087481.3
0.758609	0.866157	3.47014	0.0008535	0.113781	-1.45296	3.0688	up	Cfu_Bef_Dfu_Aft	COL6A6
1.34843	2.44049	3.46935	0.000855668	0.113781	-1.45534	3.06769	up	Cfu_Bef_Dfu_Aft	AC024560.3
0.934179	2.32879	3.46929	0.000855839	0.113781	-1.45553	3.06761	up	Cfu_Bef_Dfu_Aft	AL139423.1
0.716616	0.697485	3.46726	0.000861448	0.113955	-1.46165	3.06477	up	Cfu_Bef_Dfu_Aft	RNU6-343P
1.19341	2.21926	3.46698	0.000862233	0.113955	-1.46251	3.06438	up	Cfu_Bef_Dfu_Aft	AC009120.1
0.891236	0.823447	3.46654	0.000863431	0.113955	-1.46381	3.06377	up	Cfu_Bef_Dfu_Aft	ZNRF3-IT1
1.07532	1.29537	3.46594	0.000865123	0.113955	-1.46564	3.06292	up	Cfu_Bef_Dfu_Aft	AC138932.5
1.02871	1.25075	3.46512	0.0008674	0.113992	-1.46811	3.06178	up	Cfu_Bef_Dfu_Aft	AL157938.3
1.47919	3.72948	3.4609	0.000879252	0.115285	-1.48083	3.05589	up	Cfu_Bef_Dfu_Aft	POLR2J3
0.73394	0.542292	3.4596	0.000882918	0.115501	-1.48473	3.05408	up	Cfu_Bef_Dfu_Aft	AC005086.1
1.15487	6.3219	3.45856	0.00088587	0.115622	-1.48786	3.05263	up	Cfu_Bef_Dfu_Aft	AGAP6
0.802222	3.21645	3.45741	0.000889153	0.115786	-1.49133	3.05102	up	Cfu_Bef_Dfu_Aft	AL354836.1
0.953752	1.31717	3.45655	0.000891601	0.115841	-1.4939	3.04983	up	Cfu_Bef_Dfu_Aft	AL023806.3
1.19914	1.60829	3.45441	0.000897753	0.116138	-1.50035	3.04684	up	Cfu_Bef_Dfu_Aft	GTF3C2-AS1
1.02211	3.06178	3.45422	0.000898313	0.116138	-1.50093	3.04657	up	Cfu_Bef_Dfu_Aft	AC020917.4
0.657938	0.408742	3.45246	0.000903381	0.116138	-1.50621	3.04413	up	Cfu_Bef_Dfu_Aft	MIR3680-2
0.845138	7.30276	3.45215	0.000904282	0.116138	-1.50714	3.0437	up	Cfu_Bef_Dfu_Aft	ZNF692
0.783679	0.99289	3.45086	0.000908021	0.116138	-1.51101	3.0419	up	Cfu_Bef_Dfu_Aft	AC100830.1
0.832264	0.637241	3.45052	0.000909021	0.116138	-1.51204	3.04143	up	Cfu_Bef_Dfu_Aft	AL449214.1
0.853403	0.791909	3.44994	0.000910717	0.116138	-1.51378	3.04062	up	Cfu_Bef_Dfu_Aft	AL133492.1
0.918658	4.79473	3.44958	0.000911763	0.116138	-1.51486	3.04012	up	Cfu_Bef_Dfu_Aft	MCM3AP-AS1
0.863276	2.19535	3.44944	0.000912168	0.116138	-1.51528	3.03993	up	Cfu_Bef_Dfu_Aft	NME9
0.901845	1.38621	3.44792	0.000916641	0.116237	-1.51986	3.0378	up	Cfu_Bef_Dfu_Aft	RN7SL431P
1.23363	5.38496	3.44646	0.00092093	0.116237	-1.52423	3.03577	up	Cfu_Bef_Dfu_Aft	MIR194-2HG
0.862152	1.39437	3.44641	0.000921084	0.116237	-1.52439	3.0357	up	Cfu_Bef_Dfu_Aft	AC068620.3
0.661923	0.869598	3.44483	0.000925767	0.116286	-1.52914	3.0335	up	Cfu_Bef_Dfu_Aft	AC013356.3
0.676971	0.874962	3.44432	0.000927276	0.116286	-1.53067	3.03279	up	Cfu_Bef_Dfu_Aft	AL356488.1
1.48603	3.55837	3.44422	0.00092757	0.116286	-1.53097	3.03265	up	Cfu_Bef_Dfu_Aft	LINC00106
0.971495	1.13749	3.44249	0.00093273	0.116477	-1.53616	3.03024	up	Cfu_Bef_Dfu_Aft	AC079601.2
0.722215	0.8765	3.44234	0.000933165	0.116477	-1.5366	3.03004	up	Cfu_Bef_Dfu_Aft	MYCBP2-AS1
0.742141	0.782709	3.44149	0.000935712	0.11654	-1.53915	3.02886	up	Cfu_Bef_Dfu_Aft	RPS4XP14
0.746078	1.4084	3.4391	0.000942891	0.117179	-1.54631	3.02554	up	Cfu_Bef_Dfu_Aft	DSCR9
1.00112	1.24877	3.43631	0.000951355	0.117974	-1.55468	3.02166	up	Cfu_Bef_Dfu_Aft	EIF1AX-AS1
1.3053	5.26132	3.43562	0.000953453	0.117978	-1.55675	3.0207	up	Cfu_Bef_Dfu_Aft	PDXDC2P-NPIPB14P
0.918852	0.879745	3.43221	0.000963909	0.119015	-1.56696	3.01596	up	Cfu_Bef_Dfu_Aft	AC004637.1
0.817823	0.80177	3.42907	0.000973615	0.119954	-1.57634	3.01161	up	Cfu_Bef_Dfu_Aft	AC023389.2
1.18096	1.38991	3.427	0.00098007	0.12049	-1.58253	3.00874	up	Cfu_Bef_Dfu_Aft	GPR82
0.840065	7.75133	3.42329	0.000991745	0.120956	-1.59362	3.0036	up	Cfu_Bef_Dfu_Aft	MICALL2
1.02743	2.24088	3.42289	0.000993028	0.120956	-1.59483	3.00304	up	Cfu_Bef_Dfu_Aft	TFAP2E
0.915152	2.53322	3.42244	0.000994446	0.120956	-1.59616	3.00242	up	Cfu_Bef_Dfu_Aft	ANKRD23
0.94239	2.84691	3.42137	0.000997846	0.121112	-1.59936	3.00094	up	Cfu_Bef_Dfu_Aft	NOP2
1.02858	2.22765	3.41793	0.00100885	0.121507	-1.60962	2.99617	up	Cfu_Bef_Dfu_Aft	AC007114.2
1.13028	6.71191	3.41789	0.001009	0.121507	-1.60976	2.99611	up	Cfu_Bef_Dfu_Aft	WDR27
1.55778	4.99539	3.41649	0.00101349	0.121507	-1.61392	2.99418	up	Cfu_Bef_Dfu_Aft	JMJD7-PLA2G4B
1.22083	4.17693	3.41536	0.00101714	0.121507	-1.61728	2.99262	up	Cfu_Bef_Dfu_Aft	DHPS
0.968036	2.2871	3.41531	0.00101732	0.121507	-1.61745	2.99254	up	Cfu_Bef_Dfu_Aft	AL136221.1
0.737376	0.97712	3.41512	0.00101792	0.121507	-1.618	2.99229	up	Cfu_Bef_Dfu_Aft	AL117350.1
1.02039	1.83778	3.41482	0.0010189	0.121507	-1.61891	2.99187	up	Cfu_Bef_Dfu_Aft	HCG27
0.785874	1.08089	3.41441	0.00102023	0.121507	-1.62012	2.9913	up	Cfu_Bef_Dfu_Aft	AL355802.2
0.867828	1.59932	3.40993	0.00103491	0.12249	-1.63349	2.9851	up	Cfu_Bef_Dfu_Aft	AC024558.1
0.8415	0.746718	3.40824	0.00104048	0.122669	-1.63851	2.98277	up	Cfu_Bef_Dfu_Aft	ATG12P2
0.860665	2.08866	3.40812	0.0010409	0.122669	-1.63889	2.98259	up	Cfu_Bef_Dfu_Aft	AC004830.1
0.912367	2.13466	3.40682	0.00104519	0.122669	-1.64275	2.9808	up	Cfu_Bef_Dfu_Aft	UCP3
1.1378	2.66741	3.4065	0.00104627	0.122669	-1.64371	2.98036	up	Cfu_Bef_Dfu_Aft	ITGB1BP2
0.74747	1.59251	3.40503	0.00105115	0.122669	-1.64806	2.97834	up	Cfu_Bef_Dfu_Aft	AC003956.1
0.704358	0.372441	3.40374	0.00105547	0.122669	-1.6519	2.97655	up	Cfu_Bef_Dfu_Aft	MIR4736
0.750834	1.07832	3.40337	0.00105672	0.122669	-1.65301	2.97604	up	Cfu_Bef_Dfu_Aft	DGAT2L7P
0.678489	0.699308	3.40307	0.00105774	0.122669	-1.65391	2.97562	up	Cfu_Bef_Dfu_Aft	PPIAP42
1.32679	4.12388	3.40273	0.00105888	0.122669	-1.65492	2.97515	up	Cfu_Bef_Dfu_Aft	TSPOAP1-AS1
1.28828	2.72005	3.40171	0.00106231	0.122669	-1.65794	2.97375	up	Cfu_Bef_Dfu_Aft	AC067852.3
0.619766	6.77052	3.40123	0.00106395	0.122669	-1.65939	2.97308	up	Cfu_Bef_Dfu_Aft	KIAA0895L
0.947237	1.84978	3.40051	0.00106639	0.122669	-1.66153	2.97208	up	Cfu_Bef_Dfu_Aft	GHRL
0.654945	1.75235	3.40049	0.00106646	0.122669	-1.66159	2.97206	up	Cfu_Bef_Dfu_Aft	ZHX1-C8orf76
0.956306	1.24019	3.39876	0.00107233	0.123096	-1.66672	2.96967	up	Cfu_Bef_Dfu_Aft	EBAG9P1
0.888546	1.35372	3.39683	0.00107892	0.123549	-1.67246	2.96701	up	Cfu_Bef_Dfu_Aft	HNRNPA3P9
0.930053	1.22206	3.39634	0.0010806	0.123549	-1.67391	2.96634	up	Cfu_Bef_Dfu_Aft	ARL4AP4
0.912723	1.34076	3.39397	0.00108875	0.124233	-1.68094	2.96307	up	Cfu_Bef_Dfu_Aft	PPIAP91
0.732556	0.695368	3.39262	0.00109344	0.124519	-1.68495	2.96121	up	Cfu_Bef_Dfu_Aft	AC134407.2
1.3116	2.18478	3.38982	0.00110321	0.124873	-1.69327	2.95734	up	Cfu_Bef_Dfu_Aft	LINC01126
0.828134	2.48753	3.38961	0.00110393	0.124873	-1.69388	2.95706	up	Cfu_Bef_Dfu_Aft	AC022400.1
0.894652	0.828412	3.38922	0.00110528	0.124873	-1.69503	2.95653	up	Cfu_Bef_Dfu_Aft	AC092964.1
0.69964	1.09636	3.38707	0.00111286	0.125235	-1.70142	2.95356	up	Cfu_Bef_Dfu_Aft	DFFBP1
0.941256	3.18401	3.38634	0.00111545	0.125266	-1.70359	2.95255	up	Cfu_Bef_Dfu_Aft	AC022167.2
1.26288	2.63864	3.38575	0.00111753	0.125266	-1.70533	2.95174	up	Cfu_Bef_Dfu_Aft	EGFL8
0.852201	0.854659	3.38511	0.00111979	0.125274	-1.70722	2.95086	up	Cfu_Bef_Dfu_Aft	PPP1R26P1
0.731386	1.25337	3.38409	0.00112341	0.125434	-1.71024	2.94946	up	Cfu_Bef_Dfu_Aft	AC097641.2
1.04498	2.05445	3.38255	0.00112892	0.125803	-1.71481	2.94734	up	Cfu_Bef_Dfu_Aft	AC055811.1
0.759559	0.79104	3.38101	0.00113444	0.126097	-1.71938	2.94522	up	Cfu_Bef_Dfu_Aft	AC000068.2
0.740856	1.27336	3.38007	0.00113782	0.126097	-1.72216	2.94393	up	Cfu_Bef_Dfu_Aft	AC008870.4
0.895492	3.81234	3.37997	0.00113818	0.126097	-1.72245	2.94379	up	Cfu_Bef_Dfu_Aft	AL390879.1
1.11915	2.25529	3.37879	0.00114243	0.126307	-1.72594	2.94217	up	Cfu_Bef_Dfu_Aft	PROX2
1.05381	1.55464	3.37501	0.00115618	0.127196	-1.73712	2.93697	up	Cfu_Bef_Dfu_Aft	ZBTB12BP
0.698921	0.754478	3.37479	0.001157	0.127196	-1.73778	2.93667	up	Cfu_Bef_Dfu_Aft	APOA1-AS
0.982809	3.78481	3.37346	0.00116186	0.127258	-1.7417	2.93485	up	Cfu_Bef_Dfu_Aft	AC084125.2
0.582317	2.04532	3.3732	0.0011628	0.127258	-1.74245	2.93449	up	Cfu_Bef_Dfu_Aft	HINT2
0.779338	1.03461	3.37281	0.00116424	0.127258	-1.74361	2.93396	up	Cfu_Bef_Dfu_Aft	AC073439.1
0.896887	1.42698	3.3715	0.00116909	0.127544	-1.74749	2.93215	up	Cfu_Bef_Dfu_Aft	AC254562.1
0.883605	0.993124	3.36988	0.00117508	0.127917	-1.75227	2.92993	up	Cfu_Bef_Dfu_Aft	AL157871.2
0.616176	0.471507	3.36935	0.00117704	0.127917	-1.75383	2.92921	up	Cfu_Bef_Dfu_Aft	AL022097.1
1.1072	2.87484	3.3685	0.00118021	0.127917	-1.75634	2.92804	up	Cfu_Bef_Dfu_Aft	AP000866.6
0.703991	0.646879	3.36817	0.00118145	0.127917	-1.75732	2.92758	up	Cfu_Bef_Dfu_Aft	RNU6-1272P
0.741418	0.797606	3.36718	0.00118514	0.128074	-1.76024	2.92623	up	Cfu_Bef_Dfu_Aft	TMEM255A
0.751012	0.788228	3.36445	0.00119543	0.128498	-1.76831	2.92248	up	Cfu_Bef_Dfu_Aft	RN7SL265P
0.92287	1.56426	3.36441	0.00119556	0.128498	-1.76841	2.92243	up	Cfu_Bef_Dfu_Aft	AC094019.1
1.44735	4.90349	3.36429	0.001196	0.128498	-1.76876	2.92227	up	Cfu_Bef_Dfu_Aft	AC124944.3
0.656194	0.76953	3.36372	0.00119818	0.128498	-1.77046	2.92148	up	Cfu_Bef_Dfu_Aft	CBX3P4
1.01105	1.91695	3.36316	0.00120031	0.128498	-1.77211	2.92071	up	Cfu_Bef_Dfu_Aft	AC004067.1
0.631456	0.650178	3.36136	0.00120714	0.128789	-1.77742	2.91824	up	Cfu_Bef_Dfu_Aft	AC012157.1
0.840191	2.35397	3.36121	0.00120771	0.128789	-1.77786	2.91804	up	Cfu_Bef_Dfu_Aft	AC021087.2
0.685615	1.01425	3.36059	0.00121007	0.128789	-1.77968	2.91719	up	Cfu_Bef_Dfu_Aft	AC100771.2
1.04145	2.30647	3.35858	0.00121777	0.128919	-1.7856	2.91444	up	Cfu_Bef_Dfu_Aft	HNRNPA1P49
0.998123	2.80437	3.35371	0.00123659	0.130555	-1.79993	2.90778	up	Cfu_Bef_Dfu_Aft	AL034550.1
1.02834	2.28224	3.35289	0.00123979	0.130555	-1.80234	2.90665	up	Cfu_Bef_Dfu_Aft	MNX1-AS2
0.910359	1.31705	3.35228	0.00124217	0.130555	-1.80414	2.90582	up	Cfu_Bef_Dfu_Aft	AC139272.1
0.902287	1.68248	3.35218	0.00124258	0.130555	-1.80444	2.90568	up	Cfu_Bef_Dfu_Aft	ZNF346-IT1
0.590341	0.450459	3.35148	0.00124534	0.130555	-1.80651	2.90471	up	Cfu_Bef_Dfu_Aft	AC002470.2
1.47252	4.64451	3.35052	0.00124909	0.130555	-1.80932	2.90341	up	Cfu_Bef_Dfu_Aft	AC009090.6
0.914984	1.08549	3.35049	0.00124921	0.130555	-1.80941	2.90337	up	Cfu_Bef_Dfu_Aft	FOXP1-IT1
1.07777	1.97726	3.34917	0.0012544	0.130858	-1.81328	2.90157	up	Cfu_Bef_Dfu_Aft	HOXB-AS1
1.0575	2.39552	3.3478	0.00125985	0.131187	-1.81733	2.89968	up	Cfu_Bef_Dfu_Aft	AC027644.1
0.652893	1.61629	3.34585	0.00126759	0.131601	-1.82305	2.89702	up	Cfu_Bef_Dfu_Aft	MRPS24
1.11861	1.72773	3.34532	0.00126971	0.131601	-1.82461	2.89629	up	Cfu_Bef_Dfu_Aft	AC017104.3
0.880505	1.11314	3.34475	0.00127198	0.131601	-1.82628	2.89552	up	Cfu_Bef_Dfu_Aft	NUTM1
0.807648	3.13334	3.34434	0.00127363	0.131601	-1.82749	2.89496	up	Cfu_Bef_Dfu_Aft	AL080317.1
0.602814	0.540442	3.34362	0.00127651	0.131601	-1.8296	2.89398	up	Cfu_Bef_Dfu_Aft	AC012464.2
0.915063	1.3667	3.3433	0.00127777	0.131601	-1.83052	2.89355	up	Cfu_Bef_Dfu_Aft	AC125611.4
-1.22634	3.58792	-3.34277	0.00127994	0.131601	-1.8321	2.89281	down	Cfu_Bef_Dfu_Aft	AL355032.1
0.778952	1.29069	3.34	0.00129112	0.131632	-1.84021	2.88903	up	Cfu_Bef_Dfu_Aft	RBM5-AS1
0.893896	1.27802	3.33996	0.00129127	0.131632	-1.84032	2.88898	up	Cfu_Bef_Dfu_Aft	AL513366.1
1.00515	1.58795	3.33992	0.00129146	0.131632	-1.84046	2.88892	up	Cfu_Bef_Dfu_Aft	AC027601.5
1.00904	2.74941	3.33862	0.00129674	0.131632	-1.84427	2.88715	up	Cfu_Bef_Dfu_Aft	AC017116.2
0.815143	2.11375	3.33829	0.00129809	0.131632	-1.84524	2.8867	up	Cfu_Bef_Dfu_Aft	AC073107.2
0.626048	0.39184	3.33753	0.00130118	0.131632	-1.84746	2.88566	up	Cfu_Bef_Dfu_Aft	EIF1P1
0.777964	1.13721	3.33738	0.00130179	0.131632	-1.84789	2.88546	up	Cfu_Bef_Dfu_Aft	SNRK-AS1
1.14836	4.40944	3.33697	0.00130348	0.131632	-1.84911	2.88489	up	Cfu_Bef_Dfu_Aft	LIME1
0.865908	2.32585	3.33678	0.00130424	0.131632	-1.84965	2.88464	up	Cfu_Bef_Dfu_Aft	AC132872.4
0.715014	0.89131	3.33646	0.00130557	0.131632	-1.8506	2.8842	up	Cfu_Bef_Dfu_Aft	AC067852.4
1.01724	2.50483	3.33418	0.00131494	0.131974	-1.85728	2.88109	up	Cfu_Bef_Dfu_Aft	ATP2C2-AS1
0.641514	0.457692	3.33417	0.00131499	0.131974	-1.85731	2.88108	up	Cfu_Bef_Dfu_Aft	FNDC7
1.03314	1.54415	3.33395	0.00131588	0.131974	-1.85794	2.88078	up	Cfu_Bef_Dfu_Aft	AL117381.1
1.01092	1.64589	3.33203	0.00132386	0.132276	-1.86359	2.87816	up	Cfu_Bef_Dfu_Aft	ENPP7P11
1.10034	4.25761	3.33188	0.00132446	0.132276	-1.86401	2.87796	up	Cfu_Bef_Dfu_Aft	AC005253.1
1.34083	3.77382	3.33155	0.00132584	0.132276	-1.86498	2.87751	up	Cfu_Bef_Dfu_Aft	CROCCP3
0.738993	0.86259	3.33052	0.00133013	0.132474	-1.868	2.8761	up	Cfu_Bef_Dfu_Aft	AL354751.3
0.812626	1.85939	3.32844	0.00133885	0.133079	-1.87409	2.87327	up	Cfu_Bef_Dfu_Aft	AC008894.2
0.862606	2.36013	3.32796	0.00134087	0.133079	-1.8755	2.87261	up	Cfu_Bef_Dfu_Aft	MIR590
0.919872	4.26139	3.32738	0.0013433	0.133089	-1.87718	2.87183	up	Cfu_Bef_Dfu_Aft	ANKHD1
0.628673	0.483871	3.32459	0.0013551	0.134026	-1.88534	2.86803	up	Cfu_Bef_Dfu_Aft	MIR320B2
0.753672	1.20048	3.32119	0.0013696	0.135067	-1.89527	2.86341	up	Cfu_Bef_Dfu_Aft	AL513477.2
1.06335	2.14406	3.31997	0.00137484	0.135067	-1.89884	2.86175	up	Cfu_Bef_Dfu_Aft	AC021087.1
0.99378	1.9252	3.3192	0.00137817	0.135067	-1.90109	2.8607	up	Cfu_Bef_Dfu_Aft	GLYCTK-AS1
1.14513	1.8407	3.31584	0.00139276	0.135936	-1.91091	2.85612	up	Cfu_Bef_Dfu_Aft	AC023590.1
1.27411	2.57116	3.31568	0.00139344	0.135936	-1.91136	2.85591	up	Cfu_Bef_Dfu_Aft	AL358115.1
0.586129	0.531259	3.31475	0.0013975	0.1361	-1.91408	2.85465	up	Cfu_Bef_Dfu_Aft	AL353795.2
1.07362	1.53661	3.31314	0.00140457	0.136209	-1.91879	2.85246	up	Cfu_Bef_Dfu_Aft	AC092127.1
0.62521	0.436784	3.31291	0.00140555	0.136209	-1.91943	2.85215	up	Cfu_Bef_Dfu_Aft	MIR98
1.07977	2.50261	3.31266	0.00140668	0.136209	-1.92018	2.85181	up	Cfu_Bef_Dfu_Aft	AC008735.4
0.788022	1.60031	3.31232	0.00140815	0.136209	-1.92116	2.85135	up	Cfu_Bef_Dfu_Aft	AC068790.7
0.698008	0.73724	3.31145	0.001412	0.136351	-1.9237	2.85017	up	Cfu_Bef_Dfu_Aft	SEC13P1
1.04697	4.64301	3.30638	0.00143456	0.137831	-1.93848	2.84328	up	Cfu_Bef_Dfu_Aft	SCLY
0.9372	1.06237	3.30482	0.00144156	0.138271	-1.94302	2.84117	up	Cfu_Bef_Dfu_Aft	SRP72P2
1.06836	5.2088	3.30411	0.00144475	0.138287	-1.94508	2.84021	up	Cfu_Bef_Dfu_Aft	AC018638.5
0.645502	0.936359	3.30371	0.00144656	0.138287	-1.94625	2.83966	up	Cfu_Bef_Dfu_Aft	AC078852.2
0.914977	1.95469	3.30243	0.00145233	0.138437	-1.94996	2.83793	up	Cfu_Bef_Dfu_Aft	AC005776.2
0.933454	1.89888	3.30181	0.00145516	0.138437	-1.95177	2.83709	up	Cfu_Bef_Dfu_Aft	AC000123.2
1.06757	2.08135	3.30176	0.0014554	0.138437	-1.95192	2.83702	up	Cfu_Bef_Dfu_Aft	AC093690.1
0.719065	0.855027	3.29958	0.0014653	0.1391	-1.95824	2.83407	up	Cfu_Bef_Dfu_Aft	AC004840.1
0.590719	0.459654	3.29913	0.00146737	0.1391	-1.95956	2.83346	up	Cfu_Bef_Dfu_Aft	ZP1
1.04681	1.61489	3.29849	0.00147032	0.1391	-1.96143	2.83259	up	Cfu_Bef_Dfu_Aft	TMEM75
0.71496	2.37563	3.2981	0.0014721	0.1391	-1.96256	2.83206	up	Cfu_Bef_Dfu_Aft	SEC14L1P1
0.872253	1.78989	3.29726	0.00147594	0.139233	-1.96499	2.83093	up	Cfu_Bef_Dfu_Aft	FAM186A
0.691958	7.96365	3.29565	0.00148336	0.139467	-1.96966	2.82875	up	Cfu_Bef_Dfu_Aft	LUC7L
1.10206	1.99691	3.29461	0.00148818	0.139467	-1.97268	2.82734	up	Cfu_Bef_Dfu_Aft	RN7SKP23
0.685672	1.39524	3.2928	0.00149662	0.139528	-1.97795	2.82489	up	Cfu_Bef_Dfu_Aft	AP002336.2
0.626812	0.706349	3.29252	0.00149792	0.139528	-1.97876	2.82451	up	Cfu_Bef_Dfu_Aft	SCARNA3
0.733041	1.2755	3.29249	0.00149804	0.139528	-1.97883	2.82448	up	Cfu_Bef_Dfu_Aft	AC130324.1
0.697322	1.28387	3.29195	0.00150058	0.139528	-1.98041	2.82374	up	Cfu_Bef_Dfu_Aft	AL391825.1
0.799498	0.828621	3.29185	0.00150104	0.139528	-1.9807	2.82361	up	Cfu_Bef_Dfu_Aft	FAR1-IT1
0.612649	0.649825	3.291	0.001505	0.13967	-1.98316	2.82246	up	Cfu_Bef_Dfu_Aft	RN7SKP243
1.03668	1.36849	3.28974	0.00151095	0.139836	-1.98683	2.82075	up	Cfu_Bef_Dfu_Aft	AL022323.2
0.978762	5.49059	3.28921	0.00151343	0.139836	-1.98836	2.82004	up	Cfu_Bef_Dfu_Aft	PIF1
1.15164	3.05474	3.28906	0.00151414	0.139836	-1.98879	2.81984	up	Cfu_Bef_Dfu_Aft	CDK11A
0.68433	1.17131	3.28792	0.00151952	0.140107	-1.9921	2.81829	up	Cfu_Bef_Dfu_Aft	SNORA71D
0.612115	0.47854	3.28547	0.00153114	0.140523	-1.99919	2.81498	up	Cfu_Bef_Dfu_Aft	FDPSP3
0.9449	0.84154	3.28547	0.00153115	0.140523	-1.9992	2.81498	up	Cfu_Bef_Dfu_Aft	HIST3H3
0.81108	0.905722	3.2844	0.00153626	0.140691	-2.00231	2.81353	up	Cfu_Bef_Dfu_Aft	TGM4
0.748456	0.702021	3.284	0.00153816	0.140691	-2.00345	2.813	up	Cfu_Bef_Dfu_Aft	AC134407.1
1.26917	4.14873	3.28296	0.00154315	0.140922	-2.00647	2.81159	up	Cfu_Bef_Dfu_Aft	AL035071.1
0.653369	0.618832	3.28153	0.00155005	0.141101	-2.01062	2.80965	up	Cfu_Bef_Dfu_Aft	RNU6-107P
0.837471	1.35413	3.27833	0.00156552	0.141551	-2.01987	2.80534	up	Cfu_Bef_Dfu_Aft	AL139811.1
0.690229	0.488476	3.27813	0.0015665	0.141551	-2.02046	2.80507	up	Cfu_Bef_Dfu_Aft	SNRPCP19
1.2226	1.85707	3.27766	0.00156877	0.141551	-2.0218	2.80444	up	Cfu_Bef_Dfu_Aft	AC090673.1
0.674495	0.487444	3.27744	0.00156985	0.141551	-2.02244	2.80414	up	Cfu_Bef_Dfu_Aft	RPL21P5
0.828776	1.85268	3.27615	0.00157616	0.141663	-2.02618	2.8024	up	Cfu_Bef_Dfu_Aft	AC103740.1
1.06525	2.43145	3.27589	0.00157742	0.141663	-2.02692	2.80205	up	Cfu_Bef_Dfu_Aft	AC090114.3
1.26729	1.70109	3.27567	0.00157852	0.141663	-2.02757	2.80175	up	Cfu_Bef_Dfu_Aft	MTND4P26
0.691191	0.524685	3.27428	0.00158534	0.141894	-2.03159	2.79988	up	Cfu_Bef_Dfu_Aft	AF107885.1
0.582868	0.396232	3.27413	0.00158606	0.141894	-2.03201	2.79968	up	Cfu_Bef_Dfu_Aft	AC096775.1
0.677311	0.538746	3.27137	0.00159973	0.14267	-2.04	2.79595	up	Cfu_Bef_Dfu_Aft	AC020658.3
0.627503	1.21081	3.26975	0.0016078	0.143166	-2.04468	2.79377	up	Cfu_Bef_Dfu_Aft	AC068620.2
0.717433	0.633687	3.26869	0.00161307	0.143295	-2.04773	2.79235	up	Cfu_Bef_Dfu_Aft	GSTP1P1
0.932043	2.58413	3.26845	0.00161426	0.143295	-2.04841	2.79203	up	Cfu_Bef_Dfu_Aft	AC137630.5
0.857659	1.21737	3.26595	0.00162682	0.144186	-2.05563	2.78866	up	Cfu_Bef_Dfu_Aft	AL133215.1
1.01275	2.41349	3.2654	0.00162958	0.144208	-2.05721	2.78792	up	Cfu_Bef_Dfu_Aft	AC002128.1
0.794777	1.69567	3.26477	0.00163279	0.144268	-2.05904	2.78707	up	Cfu_Bef_Dfu_Aft	AC145207.9
0.870317	0.972124	3.26395	0.00163692	0.14441	-2.06139	2.78597	up	Cfu_Bef_Dfu_Aft	AL592114.3
0.649588	1.67142	3.26207	0.00164651	0.144824	-2.06682	2.78344	up	Cfu_Bef_Dfu_Aft	AC068831.1
0.886283	1.41506	3.26204	0.00164667	0.144824	-2.06692	2.78339	up	Cfu_Bef_Dfu_Aft	AC020978.7
0.945289	1.48097	3.26078	0.00165308	0.144852	-2.07053	2.7817	up	Cfu_Bef_Dfu_Aft	AC009088.1
1.00163	2.04463	3.26072	0.00165342	0.144852	-2.07072	2.78162	up	Cfu_Bef_Dfu_Aft	AC243732.1
0.667658	1.30237	3.25989	0.00165766	0.144852	-2.07311	2.7805	up	Cfu_Bef_Dfu_Aft	AC118553.2
0.933932	1.68757	3.25974	0.00165844	0.144852	-2.07354	2.7803	up	Cfu_Bef_Dfu_Aft	AMT
0.954387	1.69059	3.25926	0.00166087	0.144852	-2.07491	2.77966	up	Cfu_Bef_Dfu_Aft	AC009163.3
0.804798	1.59157	3.259	0.0016622	0.144852	-2.07565	2.77932	up	Cfu_Bef_Dfu_Aft	AC068790.2
0.935814	5.82195	3.25795	0.00166763	0.145076	-2.07868	2.7779	up	Cfu_Bef_Dfu_Aft	ZNF767P
0.796579	0.892617	3.25752	0.00166984	0.145076	-2.07992	2.77732	up	Cfu_Bef_Dfu_Aft	AF107885.2
0.875464	1.90051	3.25436	0.00168628	0.14606	-2.08903	2.77307	up	Cfu_Bef_Dfu_Aft	AC008770.3
0.862566	2.94583	3.25184	0.00169946	0.146548	-2.09627	2.76969	up	Cfu_Bef_Dfu_Aft	MADCAM1
0.908263	1.91881	3.25147	0.00170138	0.146548	-2.09733	2.7692	up	Cfu_Bef_Dfu_Aft	MTND5P11
0.897731	1.51363	3.25018	0.0017082	0.146548	-2.10105	2.76746	up	Cfu_Bef_Dfu_Aft	BTBD18
0.715181	0.813893	3.24807	0.00171935	0.146548	-2.1071	2.76464	up	Cfu_Bef_Dfu_Aft	GNG14
1.16807	4.42285	3.24698	0.00172514	0.146548	-2.11022	2.76318	up	Cfu_Bef_Dfu_Aft	AC018665.1
0.932266	1.35288	3.24684	0.00172592	0.146548	-2.11064	2.76298	up	Cfu_Bef_Dfu_Aft	SNORA80B
1.03708	2.5122	3.24679	0.00172618	0.146548	-2.11078	2.76291	up	Cfu_Bef_Dfu_Aft	PITRM1-AS1
0.675691	0.588736	3.24676	0.00172631	0.146548	-2.11086	2.76288	up	Cfu_Bef_Dfu_Aft	LARS2-AS1
0.806427	1.18806	3.2466	0.00172716	0.146548	-2.11131	2.76267	up	Cfu_Bef_Dfu_Aft	AC068533.3
1.17747	2.39414	3.246	0.00173039	0.146548	-2.11305	2.76185	up	Cfu_Bef_Dfu_Aft	AC009120.3
0.597467	0.63999	3.24573	0.00173181	0.146548	-2.11381	2.7615	up	Cfu_Bef_Dfu_Aft	AC093567.1
1.12463	1.89933	3.2455	0.00173307	0.146548	-2.11449	2.76118	up	Cfu_Bef_Dfu_Aft	AC005326.1
0.723616	8.35508	3.24541	0.00173356	0.146548	-2.11475	2.76106	up	Cfu_Bef_Dfu_Aft	GIGYF1
1.01635	4.23425	3.24532	0.00173401	0.146548	-2.11499	2.76095	up	Cfu_Bef_Dfu_Aft	ALKBH6
0.868981	1.61068	3.24526	0.00173432	0.146548	-2.11516	2.76087	up	Cfu_Bef_Dfu_Aft	AL356801.1
0.735091	4.79212	3.24489	0.0017363	0.146548	-2.11622	2.76038	up	Cfu_Bef_Dfu_Aft	STAG3L3
0.894348	1.19875	3.24457	0.00173806	0.146548	-2.11716	2.75993	up	Cfu_Bef_Dfu_Aft	AL109806.1
0.988026	6.24343	3.24294	0.00174678	0.1469	-2.12182	2.75776	up	Cfu_Bef_Dfu_Aft	DDX12P
1.1618	2.19072	3.24158	0.00175413	0.1469	-2.12572	2.75594	up	Cfu_Bef_Dfu_Aft	AC118344.1
0.625619	0.523065	3.24125	0.00175594	0.1469	-2.12668	2.75549	up	Cfu_Bef_Dfu_Aft	AL109615.1
0.606204	0.971545	3.24038	0.00176066	0.1469	-2.12918	2.75432	up	Cfu_Bef_Dfu_Aft	HIPK1-AS1
1.04023	1.41382	3.24007	0.00176232	0.1469	-2.13005	2.75392	up	Cfu_Bef_Dfu_Aft	ZNF750
0.653187	4.796	3.23998	0.0017628	0.1469	-2.1303	2.7538	up	Cfu_Bef_Dfu_Aft	DUSP28
0.796933	1.27806	3.23998	0.00176282	0.1469	-2.13031	2.75379	up	Cfu_Bef_Dfu_Aft	AC093726.2
0.729013	1.30456	3.23968	0.00176444	0.1469	-2.13117	2.75339	up	Cfu_Bef_Dfu_Aft	AC126118.1
0.986378	1.63116	3.23946	0.00176567	0.1469	-2.13181	2.75309	up	Cfu_Bef_Dfu_Aft	TMEM110-MUSTN1
0.793542	1.14682	3.23904	0.00176793	0.1469	-2.133	2.75254	up	Cfu_Bef_Dfu_Aft	AC068946.2
1.03449	2.39656	3.23847	0.00177104	0.146945	-2.13464	2.75177	up	Cfu_Bef_Dfu_Aft	PDZK1P1
0.793675	3.00947	3.23747	0.00177655	0.147174	-2.13752	2.75042	up	Cfu_Bef_Dfu_Aft	AC012358.2
0.601534	0.354699	3.237	0.00177908	0.147174	-2.13885	2.7498	up	Cfu_Bef_Dfu_Aft	AC004672.1
0.979584	1.87692	3.23656	0.00178153	0.147174	-2.14013	2.74921	up	Cfu_Bef_Dfu_Aft	AL136531.1
0.649926	1.06081	3.23559	0.00178685	0.147386	-2.1429	2.74791	up	Cfu_Bef_Dfu_Aft	AC020911.1
0.668467	1.19477	3.23472	0.00179162	0.147386	-2.14538	2.74675	up	Cfu_Bef_Dfu_Aft	ANXA2P1
0.864146	1.39808	3.23461	0.00179225	0.147386	-2.14571	2.7466	up	Cfu_Bef_Dfu_Aft	AC004975.1
0.923256	1.34363	3.23395	0.00179588	0.147386	-2.14759	2.74572	up	Cfu_Bef_Dfu_Aft	AC104115.2
1.14075	3.10595	3.23375	0.00179699	0.147386	-2.14816	2.74546	up	Cfu_Bef_Dfu_Aft	AC008735.2
0.685347	0.925257	3.23273	0.00180264	0.147638	-2.15108	2.74409	up	Cfu_Bef_Dfu_Aft	RNU6-1223P
0.748953	1.01877	3.23145	0.00180975	0.147692	-2.15474	2.74238	up	Cfu_Bef_Dfu_Aft	AC011479.3
0.726233	0.762176	3.23123	0.001811	0.147692	-2.15538	2.74208	up	Cfu_Bef_Dfu_Aft	AC008498.2
1.13379	4.28143	3.23122	0.00181104	0.147692	-2.1554	2.74207	up	Cfu_Bef_Dfu_Aft	AL731571.1
1.16775	1.49018	3.22855	0.00182599	0.148613	-2.16304	2.7385	up	Cfu_Bef_Dfu_Aft	KDELC1P1
0.978082	1.43057	3.22763	0.0018312	0.148613	-2.16569	2.73726	up	Cfu_Bef_Dfu_Aft	RPL7P57
1.55765	3.5376	3.2274	0.00183249	0.148613	-2.16634	2.73696	up	Cfu_Bef_Dfu_Aft	R3HDML
1.46857	5.59764	3.22735	0.00183273	0.148613	-2.16647	2.7369	up	Cfu_Bef_Dfu_Aft	CICP14
0.9688	2.27484	3.22569	0.00184211	0.148762	-2.17121	2.73468	up	Cfu_Bef_Dfu_Aft	AC138956.2
0.847443	1.5397	3.22537	0.00184393	0.148762	-2.17212	2.73426	up	Cfu_Bef_Dfu_Aft	SLC22A13
1.35396	3.67423	3.22525	0.00184463	0.148762	-2.17248	2.73409	up	Cfu_Bef_Dfu_Aft	AL691482.3
1.37015	5.36052	3.22482	0.00184705	0.148762	-2.1737	2.73352	up	Cfu_Bef_Dfu_Aft	AC018638.4
0.768729	0.734263	3.22381	0.00185284	0.148907	-2.1766	2.73216	up	Cfu_Bef_Dfu_Aft	AL157762.1
0.872127	0.993646	3.22256	0.00185995	0.148907	-2.18016	2.7305	up	Cfu_Bef_Dfu_Aft	AC093367.1
1.00042	1.42222	3.22233	0.00186125	0.148907	-2.18081	2.7302	up	Cfu_Bef_Dfu_Aft	AC022400.2
0.764104	0.958764	3.2217	0.00186486	0.148907	-2.18261	2.72935	up	Cfu_Bef_Dfu_Aft	LARGE-AS1
0.62389	0.432902	3.22167	0.00186502	0.148907	-2.18269	2.72932	up	Cfu_Bef_Dfu_Aft	AC091906.1
0.755477	1.05928	3.22017	0.00187368	0.149089	-2.187	2.7273	up	Cfu_Bef_Dfu_Aft	AC010320.3
0.871204	2.12799	3.22014	0.00187384	0.149089	-2.18707	2.72727	up	Cfu_Bef_Dfu_Aft	AC005005.3
1.03571	7.50949	3.2192	0.00187922	0.149089	-2.18974	2.72602	up	Cfu_Bef_Dfu_Aft	MDM4
1.46237	4.4892	3.21897	0.00188058	0.149089	-2.19041	2.72571	up	Cfu_Bef_Dfu_Aft	AC012676.5
0.997631	4.15494	3.21862	0.0018826	0.149089	-2.19141	2.72524	up	Cfu_Bef_Dfu_Aft	AC015871.3
0.841182	1.82183	3.21762	0.00188838	0.149126	-2.19426	2.72391	up	Cfu_Bef_Dfu_Aft	AC012435.1
1.07775	4.94674	3.21713	0.00189124	0.149126	-2.19566	2.72325	up	Cfu_Bef_Dfu_Aft	AC124798.1
0.694138	1.51683	3.2143	0.00190772	0.150218	-2.20372	2.71949	up	Cfu_Bef_Dfu_Aft	AC106782.6
0.737648	2.65319	3.21269	0.00191717	0.150442	-2.20831	2.71734	up	Cfu_Bef_Dfu_Aft	NDUFA7
0.729968	2.62017	3.21175	0.00192272	0.150442	-2.211	2.71608	up	Cfu_Bef_Dfu_Aft	KDM4A-AS1
1.21379	3.97085	3.21162	0.00192347	0.150442	-2.21136	2.71591	up	Cfu_Bef_Dfu_Aft	AC009120.2
0.951447	0.995983	3.21132	0.00192526	0.150442	-2.21222	2.71551	up	Cfu_Bef_Dfu_Aft	AC114812.3
0.887148	1.50159	3.21116	0.00192617	0.150442	-2.21266	2.71531	up	Cfu_Bef_Dfu_Aft	AC124283.4
0.79367	2.42787	3.21058	0.00192962	0.150442	-2.21432	2.71453	up	Cfu_Bef_Dfu_Aft	RFTN1
1.04436	2.00226	3.20889	0.00193966	0.150864	-2.21914	2.71227	up	Cfu_Bef_Dfu_Aft	AC135279.1
1.03506	1.84966	3.2082	0.00194374	0.150976	-2.22109	2.71136	up	Cfu_Bef_Dfu_Aft	AL139424.2
1.03458	2.44451	3.20507	0.00196248	0.152047	-2.23	2.70719	up	Cfu_Bef_Dfu_Aft	SNORD12B
1.08628	1.77999	3.20241	0.00197854	0.152549	-2.23757	2.70365	up	Cfu_Bef_Dfu_Aft	HNF4A-AS1
0.824624	1.16597	3.2022	0.00197983	0.152549	-2.23817	2.70337	up	Cfu_Bef_Dfu_Aft	AC012485.3
0.813081	1.23081	3.20204	0.00198075	0.152549	-2.2386	2.70317	up	Cfu_Bef_Dfu_Aft	AC096533.1
1.48381	4.3472	3.20174	0.00198258	0.152549	-2.23946	2.70277	up	Cfu_Bef_Dfu_Aft	LINC00894
0.757716	0.796666	3.20103	0.0019869	0.152549	-2.24148	2.70182	up	Cfu_Bef_Dfu_Aft	MIR2276
1.02903	1.60737	3.20034	0.0019911	0.152549	-2.24344	2.70091	up	Cfu_Bef_Dfu_Aft	PSMD10P1
0.773943	1.33454	3.19991	0.00199372	0.152549	-2.24466	2.70034	up	Cfu_Bef_Dfu_Aft	AC008537.4
0.619573	0.645615	3.1991	0.00199867	0.152549	-2.24696	2.69926	up	Cfu_Bef_Dfu_Aft	MIR4766
0.94101	1.64785	3.19894	0.00199968	0.152549	-2.24743	2.69904	up	Cfu_Bef_Dfu_Aft	HNRNPH1P1
0.828472	0.990987	3.19868	0.00200127	0.152549	-2.24817	2.69869	up	Cfu_Bef_Dfu_Aft	SPDYE19P
0.887432	2.19181	3.19663	0.00201383	0.152549	-2.25397	2.69598	up	Cfu_Bef_Dfu_Aft	EHMT2-AS1
1.2788	2.66819	3.1965	0.00201463	0.152549	-2.25434	2.6958	up	Cfu_Bef_Dfu_Aft	NCLP1
0.720217	1.30797	3.19625	0.00201616	0.152549	-2.25505	2.69547	up	Cfu_Bef_Dfu_Aft	AC027682.4
1.24862	5.96711	3.19612	0.00201698	0.152549	-2.25543	2.6953	up	Cfu_Bef_Dfu_Aft	CDK5RAP3
0.721719	1.75613	3.19598	0.00201781	0.152549	-2.25581	2.69512	up	Cfu_Bef_Dfu_Aft	USHBP1
0.601696	0.362728	3.19551	0.00202076	0.152549	-2.25716	2.69449	up	Cfu_Bef_Dfu_Aft	PRB4
0.756684	1.6758	3.19535	0.00202174	0.152549	-2.25761	2.69428	up	Cfu_Bef_Dfu_Aft	Z98884.2
0.80151	0.758877	3.1949	0.00202451	0.152549	-2.25888	2.69368	up	Cfu_Bef_Dfu_Aft	AC067931.2
0.649747	0.583017	3.19452	0.00202689	0.152549	-2.25997	2.69317	up	Cfu_Bef_Dfu_Aft	AL449283.1
1.65913	5.61569	3.19404	0.00202986	0.152549	-2.26133	2.69253	up	Cfu_Bef_Dfu_Aft	AC073957.3
0.96109	1.01057	3.1939	0.00203072	0.152549	-2.26172	2.69235	up	Cfu_Bef_Dfu_Aft	DDX3P1
0.746967	0.681522	3.19305	0.00203598	0.152744	-2.26412	2.69123	up	Cfu_Bef_Dfu_Aft	SHANK2-AS1
1.09997	2.67743	3.19232	0.00204053	0.152756	-2.2662	2.69026	up	Cfu_Bef_Dfu_Aft	AL512770.1
0.709878	0.792924	3.19201	0.0020425	0.152756	-2.26709	2.68984	up	Cfu_Bef_Dfu_Aft	AC092436.4
1.43583	2.19212	3.19174	0.00204416	0.152756	-2.26785	2.68949	up	Cfu_Bef_Dfu_Aft	AC103702.1
-0.668197	6.63916	-3.19104	0.00204852	0.152793	-2.26982	2.68856	down	Cfu_Bef_Dfu_Aft	SPATA2L
0.737844	1.63243	3.19044	0.00205226	0.152793	-2.27152	2.68777	up	Cfu_Bef_Dfu_Aft	LDHAL6A
0.755239	0.971908	3.19038	0.00205266	0.152793	-2.2717	2.68768	up	Cfu_Bef_Dfu_Aft	TAS2R19
1.02027	2.28596	3.18953	0.00205797	0.152988	-2.27409	2.68656	up	Cfu_Bef_Dfu_Aft	SH3GL1P1
0.825198	0.727271	3.18722	0.00207258	0.15372	-2.28066	2.68349	up	Cfu_Bef_Dfu_Aft	AL121845.4
0.64423	0.83616	3.18712	0.00207318	0.15372	-2.28093	2.68336	up	Cfu_Bef_Dfu_Aft	AC005522.1
0.772363	1.08886	3.18558	0.00208299	0.154247	-2.2853	2.68131	up	Cfu_Bef_Dfu_Aft	AL355001.1
0.615224	0.368757	3.18486	0.00208751	0.154381	-2.28732	2.68037	up	Cfu_Bef_Dfu_Aft	AP000753.2
1.29277	2.18163	3.18401	0.00209294	0.154583	-2.28973	2.67924	up	Cfu_Bef_Dfu_Aft	AC099521.2
0.980745	1.56609	3.18283	0.00210049	0.15494	-2.29306	2.67768	up	Cfu_Bef_Dfu_Aft	NUP210L
0.727438	1.0611	3.18151	0.00210901	0.155368	-2.29682	2.67592	up	Cfu_Bef_Dfu_Aft	THOC7-AS1
0.978882	1.2142	3.17825	0.00213006	0.15662	-2.30603	2.67161	up	Cfu_Bef_Dfu_Aft	LINC00484
0.825941	1.26603	3.17803	0.00213148	0.15662	-2.30665	2.67132	up	Cfu_Bef_Dfu_Aft	AL590729.1
0.907013	1.73519	3.17507	0.00215078	0.157802	-2.31501	2.6674	up	Cfu_Bef_Dfu_Aft	AC127024.4
0.797963	1.21119	3.17471	0.00215309	0.157802	-2.316	2.66694	up	Cfu_Bef_Dfu_Aft	SNORD117
0.660338	1.40916	3.17305	0.002164	0.158341	-2.32069	2.66474	up	Cfu_Bef_Dfu_Aft	RPL36AP43
0.762516	1.57326	3.17217	0.00216981	0.158341	-2.32318	2.66358	up	Cfu_Bef_Dfu_Aft	AC107081.2
0.661248	0.615165	3.17212	0.00217013	0.158341	-2.32331	2.66351	up	Cfu_Bef_Dfu_Aft	YRDCP2
0.624853	0.772197	3.17162	0.00217344	0.158341	-2.32472	2.66285	up	Cfu_Bef_Dfu_Aft	AC022960.1
0.975043	1.80482	3.17149	0.0021743	0.158341	-2.32509	2.66268	up	Cfu_Bef_Dfu_Aft	AC007731.2
1.13134	2.44246	3.17095	0.00217787	0.1584	-2.32661	2.66197	up	Cfu_Bef_Dfu_Aft	AC005519.1
0.699767	0.987028	3.16615	0.0022099	0.160118	-2.34015	2.65563	up	Cfu_Bef_Dfu_Aft	SNORA2A
1.16757	4.97709	3.16515	0.00221666	0.160405	-2.34298	2.6543	up	Cfu_Bef_Dfu_Aft	C1RL-AS1
0.735593	1.40588	3.16459	0.00222042	0.160473	-2.34455	2.65357	up	Cfu_Bef_Dfu_Aft	AC073130.2
0.727333	1.17568	3.16348	0.00222791	0.160683	-2.34767	2.6521	up	Cfu_Bef_Dfu_Aft	AC091132.3
1.20456	1.81613	3.16317	0.00222999	0.160683	-2.34853	2.6517	up	Cfu_Bef_Dfu_Aft	PCCA-AS1
0.877606	1.52849	3.1621	0.0022373	0.160683	-2.35157	2.65028	up	Cfu_Bef_Dfu_Aft	Z73965.1
0.81641	1.10516	3.16168	0.00224016	0.160683	-2.35275	2.64972	up	Cfu_Bef_Dfu_Aft	AC005329.3
1.18342	2.68026	3.1614	0.00224203	0.160683	-2.35352	2.64936	up	Cfu_Bef_Dfu_Aft	CFLAR-AS1
0.69954	0.704342	3.16124	0.00224313	0.160683	-2.35398	2.64915	up	Cfu_Bef_Dfu_Aft	AC005696.3
0.753776	1.09901	3.16068	0.00224695	0.160683	-2.35556	2.64841	up	Cfu_Bef_Dfu_Aft	MIR5010
1.18411	3.00187	3.16001	0.00225155	0.160683	-2.35745	2.64752	up	Cfu_Bef_Dfu_Aft	KCNIP2
0.608663	0.974056	3.15927	0.00225656	0.160683	-2.35951	2.64655	up	Cfu_Bef_Dfu_Aft	MIR6740
0.874712	3.78737	3.15913	0.00225754	0.160683	-2.35991	2.64637	up	Cfu_Bef_Dfu_Aft	AC018809.2
0.900277	1.94719	3.15912	0.00225764	0.160683	-2.35995	2.64635	up	Cfu_Bef_Dfu_Aft	SNORD62B
0.917541	0.891246	3.15879	0.00225986	0.160683	-2.36086	2.64592	up	Cfu_Bef_Dfu_Aft	SNRPGP4
0.86056	2.48325	3.15685	0.00227324	0.161296	-2.36633	2.64335	up	Cfu_Bef_Dfu_Aft	RIPOR3
0.847793	1.36049	3.15672	0.00227412	0.161296	-2.36669	2.64319	up	Cfu_Bef_Dfu_Aft	AC145285.3
0.850562	3.39431	3.15581	0.00228043	0.161543	-2.36926	2.64198	up	Cfu_Bef_Dfu_Aft	AL022311.1
0.720098	1.01517	3.15482	0.00228724	0.16158	-2.37202	2.64069	up	Cfu_Bef_Dfu_Aft	AC064801.1
0.616716	0.321332	3.15451	0.00228943	0.16158	-2.37291	2.64027	up	Cfu_Bef_Dfu_Aft	HIST1H1T
0.589744	0.43059	3.15319	0.00229859	0.161666	-2.37661	2.63854	up	Cfu_Bef_Dfu_Aft	H2AFZP3
0.788993	1.48742	3.15311	0.00229913	0.161666	-2.37682	2.63844	up	Cfu_Bef_Dfu_Aft	AP000437.1
0.77784	0.685137	3.1524	0.00230407	0.16172	-2.37881	2.6375	up	Cfu_Bef_Dfu_Aft	AL139274.1
0.740038	0.655842	3.15188	0.0023077	0.16172	-2.38027	2.63682	up	Cfu_Bef_Dfu_Aft	RF01210
1.2503	2.98912	3.15175	0.00230861	0.16172	-2.38064	2.63665	up	Cfu_Bef_Dfu_Aft	AC003102.1
0.78663	2.29799	3.14919	0.0023266	0.162356	-2.38783	2.63328	up	Cfu_Bef_Dfu_Aft	IL10RB
0.829927	0.800731	3.14867	0.00233027	0.162356	-2.38929	2.63259	up	Cfu_Bef_Dfu_Aft	AL034418.1
0.593181	0.553201	3.14749	0.00233862	0.162356	-2.3926	2.63104	up	Cfu_Bef_Dfu_Aft	AC106873.1
1.18696	2.66878	3.14748	0.00233868	0.162356	-2.39262	2.63103	up	Cfu_Bef_Dfu_Aft	JMJD7
0.698594	0.940689	3.1466	0.00234495	0.162356	-2.3951	2.62987	up	Cfu_Bef_Dfu_Aft	RNU4-52P
1.05622	2.96953	3.14641	0.00234627	0.162356	-2.39562	2.62962	up	Cfu_Bef_Dfu_Aft	AC137932.3
0.746971	1.06431	3.14638	0.0023465	0.162356	-2.39571	2.62958	up	Cfu_Bef_Dfu_Aft	SLC35G6
0.806891	1.0094	3.14607	0.00234871	0.162356	-2.39659	2.62917	up	Cfu_Bef_Dfu_Aft	AP000266.1
0.822471	1.53684	3.14487	0.00235722	0.162743	-2.39993	2.6276	up	Cfu_Bef_Dfu_Aft	AL121929.2
1.03017	2.09455	3.14449	0.00236	0.162743	-2.40103	2.62709	up	Cfu_Bef_Dfu_Aft	RF00004
0.681701	1.19239	3.14129	0.00238289	0.163926	-2.40997	2.6229	up	Cfu_Bef_Dfu_Aft	AC011461.1
0.812331	1.36927	3.13839	0.00240391	0.164985	-2.41809	2.61908	up	Cfu_Bef_Dfu_Aft	NPIPB10P
1.0311	1.40196	3.13797	0.00240694	0.164985	-2.41926	2.61853	up	Cfu_Bef_Dfu_Aft	PRDX3P2
0.600623	0.363736	3.13607	0.00242082	0.165539	-2.42458	2.61604	up	Cfu_Bef_Dfu_Aft	RPL10AP1
1.34995	3.57713	3.13566	0.00242382	0.165547	-2.42573	2.6155	up	Cfu_Bef_Dfu_Aft	AC245060.6
0.841185	7.03665	3.13492	0.00242925	0.165555	-2.4278	2.61453	up	Cfu_Bef_Dfu_Aft	FAM193B
0.953705	2.15724	3.13485	0.00242974	0.165555	-2.42799	2.61444	up	Cfu_Bef_Dfu_Aft	SNORA79B
1.34879	5.06218	3.13444	0.00243278	0.165565	-2.42915	2.6139	up	Cfu_Bef_Dfu_Aft	ARHGAP8
1.09797	6.65023	3.13371	0.00243811	0.165611	-2.43117	2.61295	up	Cfu_Bef_Dfu_Aft	GARS-DT
1.18565	3.20273	3.13356	0.00243925	0.165611	-2.4316	2.61274	up	Cfu_Bef_Dfu_Aft	TIAF1
0.915632	1.42546	3.13078	0.00245981	0.166809	-2.43937	2.6091	up	Cfu_Bef_Dfu_Aft	NRBF2P5
0.744679	0.567515	3.12789	0.00248129	0.167761	-2.44742	2.60532	up	Cfu_Bef_Dfu_Aft	AL627308.1
1.2364	8.45001	3.12771	0.00248265	0.167761	-2.44793	2.60508	up	Cfu_Bef_Dfu_Aft	ANO9
0.655562	0.724939	3.12603	0.00249528	0.168179	-2.45262	2.60288	up	Cfu_Bef_Dfu_Aft	AC016876.2
0.78788	1.65939	3.12585	0.00249662	0.168179	-2.45312	2.60265	up	Cfu_Bef_Dfu_Aft	AC012181.1
0.709	0.656223	3.12571	0.00249766	0.168179	-2.4535	2.60247	up	Cfu_Bef_Dfu_Aft	ZSCAN5DP
0.947306	1.9082	3.12494	0.00250353	0.168336	-2.45568	2.60145	up	Cfu_Bef_Dfu_Aft	AC000120.1
1.17391	3.69631	3.12462	0.00250589	0.168336	-2.45655	2.60104	up	Cfu_Bef_Dfu_Aft	AC024560.2
1.04526	2.32053	3.12268	0.00252061	0.168871	-2.46197	2.59849	up	Cfu_Bef_Dfu_Aft	AC006480.2
0.82633	2.38811	3.1224	0.00252271	0.168871	-2.46274	2.59813	up	Cfu_Bef_Dfu_Aft	GAS5-AS1
0.66814	0.554735	3.12075	0.00253529	0.169095	-2.46734	2.59597	up	Cfu_Bef_Dfu_Aft	MIR4296
1.0645	3.10643	3.12041	0.00253788	0.169095	-2.46828	2.59553	up	Cfu_Bef_Dfu_Aft	DET1
-0.678156	7.293	-3.1195	0.00254483	0.16936	-2.47081	2.59434	down	Cfu_Bef_Dfu_Aft	KLF16
0.885701	1.31221	3.11798	0.00255651	0.16994	-2.47505	2.59235	up	Cfu_Bef_Dfu_Aft	AC022973.3
0.593963	0.615391	3.11753	0.00256001	0.169975	-2.47631	2.59176	up	Cfu_Bef_Dfu_Aft	FTH1P1
0.663375	0.638887	3.11532	0.00257707	0.170909	-2.48245	2.58887	up	Cfu_Bef_Dfu_Aft	RN7SKP9
1.03314	2.17775	3.11409	0.00258663	0.171344	-2.48588	2.58727	up	Cfu_Bef_Dfu_Aft	ACTG1P10
0.821145	2.75386	3.1137	0.00258964	0.171345	-2.48696	2.58676	up	Cfu_Bef_Dfu_Aft	AC000123.1
0.591181	0.400266	3.11271	0.00259739	0.17158	-2.48972	2.58546	up	Cfu_Bef_Dfu_Aft	RN7SKP299
0.875309	2.03489	3.11248	0.00259919	0.17158	-2.49036	2.58516	up	Cfu_Bef_Dfu_Aft	AL050343.1
0.91529	1.72412	3.1105	0.0026147	0.172404	-2.49586	2.58258	up	Cfu_Bef_Dfu_Aft	AL450998.2
0.991931	1.42504	3.1086	0.00262966	0.172992	-2.50113	2.5801	up	Cfu_Bef_Dfu_Aft	AL513485.1
1.02423	2.1282	3.10533	0.00265558	0.174496	-2.5102	2.57584	up	Cfu_Bef_Dfu_Aft	AC100821.1
0.870759	2.93374	3.10465	0.00266107	0.174593	-2.51211	2.57494	up	Cfu_Bef_Dfu_Aft	ST3GAL3
0.710343	1.45826	3.10439	0.00266316	0.174593	-2.51284	2.5746	up	Cfu_Bef_Dfu_Aft	AC020663.3
0.688724	4.87375	3.10262	0.00267733	0.17512	-2.51774	2.5723	up	Cfu_Bef_Dfu_Aft	SNHG10
0.917416	4.60545	3.10133	0.00268772	0.17529	-2.52132	2.57062	up	Cfu_Bef_Dfu_Aft	AC078846.1
1.26642	3.37189	3.10115	0.00268913	0.17529	-2.52181	2.57039	up	Cfu_Bef_Dfu_Aft	LY6G5B
0.647686	0.55841	3.0996	0.00270164	0.175905	-2.5261	2.56837	up	Cfu_Bef_Dfu_Aft	HNRNPA1P5
0.863936	1.36132	3.09541	0.0027358	0.177463	-2.53771	2.56292	up	Cfu_Bef_Dfu_Aft	MIR616
0.700927	0.609839	3.0952	0.00273754	0.177463	-2.53829	2.56264	up	Cfu_Bef_Dfu_Aft	RN7SL851P
0.764471	2.58748	3.09515	0.00273798	0.177463	-2.53844	2.56257	up	Cfu_Bef_Dfu_Aft	AC084824.1
0.62066	1.04834	3.09348	0.00275165	0.178107	-2.54305	2.56041	up	Cfu_Bef_Dfu_Aft	AC004466.2
0.843046	4.91261	3.09304	0.00275535	0.178107	-2.54429	2.55982	up	Cfu_Bef_Dfu_Aft	SNHG20
0.820687	1.2385	3.09229	0.00276148	0.178107	-2.54634	2.55886	up	Cfu_Bef_Dfu_Aft	AL138963.1
0.719122	0.911269	3.09209	0.00276316	0.178107	-2.5469	2.55859	up	Cfu_Bef_Dfu_Aft	AC006116.5
0.83198	2.62087	3.09205	0.00276351	0.178107	-2.54702	2.55854	up	Cfu_Bef_Dfu_Aft	TUBB1
0.719313	0.623735	3.09151	0.00276796	0.178194	-2.54851	2.55784	up	Cfu_Bef_Dfu_Aft	AL135838.1
0.842539	6.30269	3.09087	0.00277328	0.178222	-2.55028	2.55701	up	Cfu_Bef_Dfu_Aft	CCDC84
0.777018	0.739473	3.0907	0.00277464	0.178222	-2.55073	2.55679	up	Cfu_Bef_Dfu_Aft	AL353692.1
0.712698	1.02616	3.08948	0.00278481	0.178675	-2.55411	2.55521	up	Cfu_Bef_Dfu_Aft	AC008781.2
0.80111	3.755	3.08903	0.00278858	0.178716	-2.55536	2.55462	up	Cfu_Bef_Dfu_Aft	RRN3P3
0.615132	3.80969	3.0886	0.00279213	0.178743	-2.55654	2.55406	up	Cfu_Bef_Dfu_Aft	KRT8P12
0.718316	0.963039	3.08796	0.0027975	0.178839	-2.55831	2.55323	up	Cfu_Bef_Dfu_Aft	AC022558.3
0.632502	0.767252	3.08768	0.00279988	0.178839	-2.5591	2.55286	up	Cfu_Bef_Dfu_Aft	AC097382.1
1.59725	5.26393	3.08666	0.00280844	0.178894	-2.56191	2.55154	up	Cfu_Bef_Dfu_Aft	CACNA1D
0.71914	0.69758	3.08663	0.0028087	0.178894	-2.562	2.55149	up	Cfu_Bef_Dfu_Aft	AL391335.1
0.738651	1.96083	3.08646	0.00281013	0.178894	-2.56247	2.55127	up	Cfu_Bef_Dfu_Aft	KRT8P33
0.933503	1.48636	3.08582	0.00281552	0.179037	-2.56424	2.55044	up	Cfu_Bef_Dfu_Aft	ANGPTL1
0.603343	0.506778	3.08454	0.00282626	0.179248	-2.56776	2.54879	up	Cfu_Bef_Dfu_Aft	BIRC6-AS1
1.37216	5.89748	3.08414	0.00282962	0.179248	-2.56885	2.54827	up	Cfu_Bef_Dfu_Aft	RUSC1-AS1
0.932047	1.32232	3.084	0.00283087	0.179248	-2.56926	2.54808	up	Cfu_Bef_Dfu_Aft	AC097376.1
0.675438	1.24765	3.08394	0.00283137	0.179248	-2.56943	2.548	up	Cfu_Bef_Dfu_Aft	AC100778.2
0.710398	0.673021	3.08269	0.00284192	0.179717	-2.57286	2.54639	up	Cfu_Bef_Dfu_Aft	HSP90AB4P
0.87971	3.00529	3.08024	0.00286281	0.180561	-2.57962	2.54321	up	Cfu_Bef_Dfu_Aft	SCAND2P
0.794985	1.64484	3.08018	0.0028633	0.180561	-2.57978	2.54313	up	Cfu_Bef_Dfu_Aft	AP000553.1
0.68783	1.17877	3.08001	0.00286475	0.180561	-2.58025	2.54291	up	Cfu_Bef_Dfu_Aft	AC011479.2
1.08773	2.00407	3.07875	0.00287561	0.180764	-2.58374	2.54127	up	Cfu_Bef_Dfu_Aft	SPATA46
1.0075	2.36207	3.07841	0.0028785	0.180764	-2.58467	2.54083	up	Cfu_Bef_Dfu_Aft	OXCT2
0.687616	0.867298	3.0784	0.00287859	0.180764	-2.5847	2.54082	up	Cfu_Bef_Dfu_Aft	MED4-AS1
1.42279	4.01001	3.0778	0.00288377	0.180764	-2.58636	2.54004	up	Cfu_Bef_Dfu_Aft	AC003681.1
1.0058	5.2502	3.07568	0.00290207	0.181712	-2.5922	2.53729	up	Cfu_Bef_Dfu_Aft	ZNRD1ASP
0.897977	2.82008	3.07289	0.00292633	0.182385	-2.59988	2.53368	up	Cfu_Bef_Dfu_Aft	AC135178.3
0.839915	7.22647	3.07238	0.00293075	0.182385	-2.60128	2.53302	up	Cfu_Bef_Dfu_Aft	NSUN5P1
0.706325	0.880339	3.07199	0.00293422	0.182385	-2.60237	2.53251	up	Cfu_Bef_Dfu_Aft	AF129075.2
0.827443	1.134	3.07153	0.00293819	0.182385	-2.60362	2.53192	up	Cfu_Bef_Dfu_Aft	Z97989.1
0.908979	0.604753	3.07126	0.00294054	0.182385	-2.60435	2.53157	up	Cfu_Bef_Dfu_Aft	AC108359.1
0.867071	2.88525	3.07098	0.00294298	0.182385	-2.60512	2.53121	up	Cfu_Bef_Dfu_Aft	AC008555.8
0.800882	0.980698	3.06948	0.0029562	0.182385	-2.60926	2.52927	up	Cfu_Bef_Dfu_Aft	AC005355.2
0.854112	2.40662	3.06946	0.0029564	0.182385	-2.60932	2.52924	up	Cfu_Bef_Dfu_Aft	AC104162.2
0.899607	4.83107	3.06914	0.00295916	0.182385	-2.61018	2.52883	up	Cfu_Bef_Dfu_Aft	VAMP1
-0.580863	1.3281	-3.06898	0.00296064	0.182385	-2.61064	2.52861	down	Cfu_Bef_Dfu_Aft	ACTBP2
0.629878	0.843528	3.06835	0.00296615	0.182385	-2.61236	2.52781	up	Cfu_Bef_Dfu_Aft	AC145285.1
1.06453	3.22044	3.06784	0.0029707	0.182413	-2.61377	2.52714	up	Cfu_Bef_Dfu_Aft	NPIPB11
1.0671	3.7806	3.06588	0.00298811	0.183285	-2.61917	2.5246	up	Cfu_Bef_Dfu_Aft	AC137932.1
0.634378	1.04432	3.06534	0.00299292	0.183315	-2.62065	2.52391	up	Cfu_Bef_Dfu_Aft	AC012435.2
0.664989	0.549488	3.0651	0.00299503	0.183315	-2.6213	2.5236	up	Cfu_Bef_Dfu_Aft	AL512637.1
0.649239	0.481694	3.06381	0.00300651	0.183516	-2.62483	2.52194	up	Cfu_Bef_Dfu_Aft	AL078645.1
-0.786281	0.909569	-3.06364	0.00300806	0.183516	-2.6253	2.52171	down	Cfu_Bef_Dfu_Aft	AL358075.2
0.639536	1.13307	3.06363	0.00300818	0.183516	-2.62534	2.5217	up	Cfu_Bef_Dfu_Aft	AL592166.1
0.782754	0.906642	3.0633	0.00301115	0.183516	-2.62625	2.52127	up	Cfu_Bef_Dfu_Aft	MFSD1P1
0.918016	2.42802	3.06192	0.00302351	0.183961	-2.63003	2.51949	up	Cfu_Bef_Dfu_Aft	OCLM
0.985826	2.03094	3.06127	0.00302933	0.183961	-2.63181	2.51865	up	Cfu_Bef_Dfu_Aft	AL031281.3
0.9875	2.29546	3.06047	0.00303658	0.183961	-2.63401	2.51762	up	Cfu_Bef_Dfu_Aft	AC136604.2
0.85971	1.06956	3.06034	0.00303776	0.183961	-2.63437	2.51745	up	Cfu_Bef_Dfu_Aft	AC005343.1
0.757654	1.25951	3.05965	0.00304399	0.184062	-2.63626	2.51656	up	Cfu_Bef_Dfu_Aft	RF02039
0.777611	1.95619	3.05907	0.00304925	0.184062	-2.63785	2.51581	up	Cfu_Bef_Dfu_Aft	AL022328.3
0.712734	0.785989	3.05881	0.00305158	0.184062	-2.63856	2.51547	up	Cfu_Bef_Dfu_Aft	AC010978.1
0.966508	1.68062	3.05831	0.00305613	0.184062	-2.63993	2.51483	up	Cfu_Bef_Dfu_Aft	GPR18
0.809324	0.778176	3.05819	0.00305722	0.184062	-2.64026	2.51467	up	Cfu_Bef_Dfu_Aft	AC009961.2
0.609934	0.566558	3.0578	0.00306082	0.184062	-2.64134	2.51416	up	Cfu_Bef_Dfu_Aft	AC111182.1
0.750107	3.6525	3.05767	0.00306196	0.184062	-2.64169	2.514	up	Cfu_Bef_Dfu_Aft	AC097376.2
0.774009	0.9714	3.0569	0.00306894	0.184288	-2.64379	2.51301	up	Cfu_Bef_Dfu_Aft	AL031668.1
0.844635	1.3718	3.05627	0.00307472	0.184441	-2.64552	2.51219	up	Cfu_Bef_Dfu_Aft	AC106772.1
0.836777	0.726362	3.05566	0.00308029	0.184582	-2.64719	2.51141	up	Cfu_Bef_Dfu_Aft	GCNT1P1
1.30061	3.74087	3.05298	0.00310496	0.185865	-2.65455	2.50794	up	Cfu_Bef_Dfu_Aft	AL353625.1
0.637475	0.47069	3.05202	0.00311377	0.186003	-2.65716	2.50671	up	Cfu_Bef_Dfu_Aft	AL358216.1
0.886052	1.47726	3.05084	0.00312476	0.18627	-2.66041	2.50518	up	Cfu_Bef_Dfu_Aft	AL035681.1
0.64888	0.590052	3.05077	0.00312533	0.18627	-2.66058	2.5051	up	Cfu_Bef_Dfu_Aft	AC018892.3
0.682701	0.546677	3.05019	0.00313076	0.18627	-2.66218	2.50435	up	Cfu_Bef_Dfu_Aft	RN7SKP237
0.970445	2.11002	3.05013	0.00313127	0.18627	-2.66233	2.50428	up	Cfu_Bef_Dfu_Aft	PLA2G4B
0.608407	0.68064	3.04883	0.00314339	0.186797	-2.66589	2.5026	up	Cfu_Bef_Dfu_Aft	AC092042.1
0.586175	0.672816	3.04788	0.00315226	0.187129	-2.66849	2.50138	up	Cfu_Bef_Dfu_Aft	AL139022.2
-0.748481	9.15475	-3.04681	0.00316231	0.187531	-2.67143	2.5	down	Cfu_Bef_Dfu_Aft	CTSD
1.01848	6.94583	3.0461	0.00316893	0.187729	-2.67335	2.49909	up	Cfu_Bef_Dfu_Aft	MUC20-OT1
0.839129	2.59664	3.04362	0.00319235	0.188854	-2.68014	2.49589	up	Cfu_Bef_Dfu_Aft	AC245052.4
0.777148	1.15909	3.04268	0.00320126	0.188854	-2.68271	2.49468	up	Cfu_Bef_Dfu_Aft	LINC00102
0.763477	0.863599	3.04217	0.00320607	0.188854	-2.68409	2.49403	up	Cfu_Bef_Dfu_Aft	RNA5SP268
1.11742	5.00928	3.04216	0.00320619	0.188854	-2.68413	2.49401	up	Cfu_Bef_Dfu_Aft	PAM16
0.742189	0.860823	3.042	0.00320775	0.188854	-2.68458	2.4938	up	Cfu_Bef_Dfu_Aft	AC063960.2
1.24326	2.96837	3.04076	0.00321956	0.189354	-2.68796	2.4922	up	Cfu_Bef_Dfu_Aft	AC093495.1
1.06776	4.15285	3.03996	0.00322718	0.18939	-2.69014	2.49118	up	Cfu_Bef_Dfu_Aft	AC004890.2
0.76753	0.839462	3.03922	0.00323425	0.189439	-2.69216	2.49023	up	Cfu_Bef_Dfu_Aft	AC234781.1
0.58368	0.395038	3.03775	0.00324838	0.190064	-2.69618	2.48833	up	Cfu_Bef_Dfu_Aft	AC008474.1
0.605218	0.93843	3.03741	0.00325158	0.190064	-2.69708	2.48791	up	Cfu_Bef_Dfu_Aft	AL583722.4
1.30094	5.58578	3.03606	0.00326468	0.190636	-2.70079	2.48616	up	Cfu_Bef_Dfu_Aft	AL390719.2
0.730503	0.728961	3.03501	0.00327483	0.190799	-2.70365	2.48481	up	Cfu_Bef_Dfu_Aft	AL031281.1
0.938304	2.04369	3.03449	0.00327988	0.190799	-2.70507	2.48414	up	Cfu_Bef_Dfu_Aft	AL031600.1
1.33726	3.7769	3.03415	0.00328318	0.190799	-2.706	2.48371	up	Cfu_Bef_Dfu_Aft	AL355488.1
0.803987	1.2076	3.03395	0.00328511	0.190799	-2.70654	2.48345	up	Cfu_Bef_Dfu_Aft	GAPDHP2
1.29402	3.33985	3.03333	0.00329107	0.190799	-2.70821	2.48266	up	Cfu_Bef_Dfu_Aft	SPDYE2
0.89034	1.71472	3.0333	0.00329142	0.190799	-2.70831	2.48262	up	Cfu_Bef_Dfu_Aft	AL137013.1
0.912299	2.21938	3.03284	0.00329584	0.190799	-2.70954	2.48203	up	Cfu_Bef_Dfu_Aft	AC136475.10
0.62584	0.718735	3.03267	0.00329752	0.190799	-2.71001	2.48181	up	Cfu_Bef_Dfu_Aft	AC008752.2
0.77419	1.81025	3.03146	0.00330938	0.191292	-2.71332	2.48025	up	Cfu_Bef_Dfu_Aft	FMR1-IT1
0.955516	2.09487	3.03096	0.00331423	0.191378	-2.71467	2.47962	up	Cfu_Bef_Dfu_Aft	AC026412.3
0.625629	0.412641	3.02997	0.00332399	0.191748	-2.71738	2.47834	up	Cfu_Bef_Dfu_Aft	RAD17P2
0.595141	0.891544	3.02925	0.00333103	0.191794	-2.71933	2.47742	up	Cfu_Bef_Dfu_Aft	AC012370.1
0.823133	1.02305	3.02891	0.00333442	0.191794	-2.72026	2.47698	up	Cfu_Bef_Dfu_Aft	PRPH2
0.745534	2.03896	3.02886	0.00333486	0.191794	-2.72038	2.47692	up	Cfu_Bef_Dfu_Aft	AC007285.1
1.04423	4.11704	3.02701	0.0033532	0.192382	-2.72544	2.47454	up	Cfu_Bef_Dfu_Aft	LENG8-AS1
0.853969	1.35751	3.02605	0.00336273	0.192622	-2.72805	2.47331	up	Cfu_Bef_Dfu_Aft	PHACTR2P1
0.938573	1.32936	3.02398	0.00338326	0.193411	-2.73365	2.47067	up	Cfu_Bef_Dfu_Aft	TYRO3P
0.880055	1.67018	3.02275	0.00339558	0.193912	-2.737	2.46909	up	Cfu_Bef_Dfu_Aft	AC073210.1
0.639559	1.38726	3.02178	0.00340531	0.193912	-2.73964	2.46784	up	Cfu_Bef_Dfu_Aft	AC026803.2
0.60226	1.36964	3.02173	0.00340585	0.193912	-2.73978	2.46777	up	Cfu_Bef_Dfu_Aft	RHOA-IT1
0.639687	0.618296	3.02159	0.00340727	0.193912	-2.74017	2.46759	up	Cfu_Bef_Dfu_Aft	NFIA-AS1
0.828867	1.24711	3.02086	0.00341456	0.193912	-2.74214	2.46666	up	Cfu_Bef_Dfu_Aft	AL391095.3
0.967799	2.28072	3.02074	0.00341577	0.193912	-2.74246	2.46651	up	Cfu_Bef_Dfu_Aft	AC117503.2
0.68501	1.75349	3.01987	0.00342454	0.194122	-2.74482	2.4654	up	Cfu_Bef_Dfu_Aft	HSPA8P15
0.932731	7.3707	3.0197	0.00342626	0.194122	-2.74528	2.46518	up	Cfu_Bef_Dfu_Aft	PHYKPL
0.921646	1.55611	3.01622	0.00346165	0.195545	-2.75474	2.46072	up	Cfu_Bef_Dfu_Aft	NPIPB9
0.966146	2.77389	3.01573	0.00346662	0.195633	-2.75607	2.46009	up	Cfu_Bef_Dfu_Aft	TUBA3D
0.641837	0.638035	3.01447	0.00347955	0.196062	-2.75949	2.45848	up	Cfu_Bef_Dfu_Aft	AC018644.1
0.728005	1.52349	3.01427	0.00348152	0.196062	-2.76001	2.45823	up	Cfu_Bef_Dfu_Aft	AC079447.1
0.890963	1.28681	3.01398	0.0034845	0.196062	-2.7608	2.45786	up	Cfu_Bef_Dfu_Aft	AC092139.3
0.849847	2.05771	3.01324	0.00349212	0.196297	-2.76281	2.45691	up	Cfu_Bef_Dfu_Aft	AC009121.1
0.944245	1.83021	3.01269	0.00349784	0.196425	-2.76432	2.4562	up	Cfu_Bef_Dfu_Aft	Z95152.1
1.0358	3.48153	3.01192	0.00350573	0.196494	-2.76639	2.45522	up	Cfu_Bef_Dfu_Aft	NPIPB3
0.722289	0.626004	3.01108	0.00351446	0.196775	-2.76868	2.45414	up	Cfu_Bef_Dfu_Aft	SMIM18
0.926027	2.96197	3.01023	0.00352319	0.196775	-2.77096	2.45306	up	Cfu_Bef_Dfu_Aft	AC023818.1
1.43758	6.07104	3.01019	0.00352366	0.196775	-2.77109	2.45301	up	Cfu_Bef_Dfu_Aft	TTLL3
0.790586	0.91148	3.01009	0.00352472	0.196775	-2.77136	2.45288	up	Cfu_Bef_Dfu_Aft	AC002558.1
0.671025	1.03209	3.00958	0.00352997	0.196876	-2.77273	2.45223	up	Cfu_Bef_Dfu_Aft	FO393401.1
0.75985	1.20372	3.00898	0.0035362	0.197031	-2.77436	2.45146	up	Cfu_Bef_Dfu_Aft	AC007619.1
-0.649827	6.54507	-3.0079	0.00354744	0.197352	-2.77728	2.45009	down	Cfu_Bef_Dfu_Aft	PACS1
0.702281	0.831537	3.00695	0.00355743	0.197636	-2.77986	2.44886	up	Cfu_Bef_Dfu_Aft	AL137077.1
0.589152	0.501939	3.00659	0.00356111	0.197649	-2.78082	2.44841	up	Cfu_Bef_Dfu_Aft	AC007496.2
0.665381	0.847109	3.00617	0.0035655	0.197664	-2.78195	2.44788	up	Cfu_Bef_Dfu_Aft	AC010240.2
0.801676	2.48699	3.00577	0.00356974	0.197664	-2.78304	2.44736	up	Cfu_Bef_Dfu_Aft	AC008870.2
0.957195	2.27328	3.00558	0.00357176	0.197664	-2.78356	2.44712	up	Cfu_Bef_Dfu_Aft	AC002128.2
0.603086	0.82356	3.00513	0.00357642	0.197731	-2.78476	2.44655	up	Cfu_Bef_Dfu_Aft	AC104791.1
0.674353	0.921699	3.00284	0.00360058	0.198874	-2.79096	2.44363	up	Cfu_Bef_Dfu_Aft	RPS12P27
0.676853	0.929267	3.00175	0.00361217	0.19932	-2.79391	2.44223	up	Cfu_Bef_Dfu_Aft	AC087742.1
0.838118	0.565945	3.00112	0.00361882	0.19932	-2.7956	2.44143	up	Cfu_Bef_Dfu_Aft	IQCA1
0.691288	1.12745	3.0011	0.00361911	0.19932	-2.79568	2.4414	up	Cfu_Bef_Dfu_Aft	AC130462.1
1.39547	5.39678	3.00014	0.00362933	0.19969	-2.79827	2.44017	up	Cfu_Bef_Dfu_Aft	AC108134.1
1.16169	1.80135	2.99884	0.00364321	0.200197	-2.80178	2.43852	up	Cfu_Bef_Dfu_Aft	ERVH48-1
1.24642	4.03026	2.99862	0.00364555	0.200197	-2.80237	2.43824	up	Cfu_Bef_Dfu_Aft	SGK494
0.666954	1.30553	2.99745	0.00365804	0.20069	-2.80552	2.43675	up	Cfu_Bef_Dfu_Aft	AL662797.1
0.663583	0.997218	2.9968	0.00366509	0.200884	-2.80729	2.43591	up	Cfu_Bef_Dfu_Aft	SUGT1P2
0.797421	1.01929	2.99573	0.00367654	0.201024	-2.81016	2.43456	up	Cfu_Bef_Dfu_Aft	AL354893.1
0.861544	2.74098	2.99546	0.00367952	0.201024	-2.8109	2.43421	up	Cfu_Bef_Dfu_Aft	MEGF11
0.663971	0.641419	2.99463	0.00368842	0.201024	-2.81313	2.43316	up	Cfu_Bef_Dfu_Aft	OR2A3P
0.64996	0.444065	2.9945	0.0036899	0.201024	-2.81349	2.43299	up	Cfu_Bef_Dfu_Aft	RCC2P4
0.801324	1.56578	2.99433	0.00369173	0.201024	-2.81395	2.43277	up	Cfu_Bef_Dfu_Aft	AC004918.1
0.623197	5.22077	2.99432	0.00369177	0.201024	-2.81396	2.43277	up	Cfu_Bef_Dfu_Aft	SEC61A2
0.680237	1.00924	2.99428	0.00369225	0.201024	-2.81408	2.43271	up	Cfu_Bef_Dfu_Aft	AL354794.2
1.13443	5.91761	2.99223	0.00371451	0.202043	-2.81961	2.4301	up	Cfu_Bef_Dfu_Aft	NEIL1
0.76509	1.98561	2.99188	0.00371832	0.202058	-2.82055	2.42965	up	Cfu_Bef_Dfu_Aft	GTF2IP14
1.00102	2.90612	2.99004	0.00373843	0.202741	-2.82551	2.42731	up	Cfu_Bef_Dfu_Aft	AC020763.3
0.659309	0.74159	2.98927	0.00374685	0.202837	-2.82758	2.42633	up	Cfu_Bef_Dfu_Aft	AL121989.1
0.623359	0.858328	2.98871	0.00375301	0.202979	-2.82909	2.42562	up	Cfu_Bef_Dfu_Aft	AC007431.3
0.771303	1.40703	2.98632	0.00377936	0.204018	-2.83552	2.42258	up	Cfu_Bef_Dfu_Aft	AP000560.1
0.605771	1.24425	2.98446	0.00380003	0.20494	-2.84053	2.42021	up	Cfu_Bef_Dfu_Aft	AC092718.2
-0.604502	1.08568	-2.98336	0.00381227	0.205138	-2.84349	2.41882	down	Cfu_Bef_Dfu_Aft	UPF3AP2
0.610204	1.32736	2.98327	0.00381324	0.205138	-2.84372	2.41871	up	Cfu_Bef_Dfu_Aft	ODCP
0.99834	1.64092	2.98291	0.00381731	0.205138	-2.8447	2.41824	up	Cfu_Bef_Dfu_Aft	AL590282.1
0.86684	1.79658	2.98284	0.00381805	0.205138	-2.84488	2.41816	up	Cfu_Bef_Dfu_Aft	AL121987.2
1.10181	1.28018	2.9818	0.00382966	0.205193	-2.84767	2.41684	up	Cfu_Bef_Dfu_Aft	AC114812.4
0.773779	1.44617	2.98135	0.00383472	0.205193	-2.84889	2.41627	up	Cfu_Bef_Dfu_Aft	ERICH6B
1.01163	2.4522	2.98088	0.00384004	0.205193	-2.85016	2.41566	up	Cfu_Bef_Dfu_Aft	AP002807.1
1.25128	1.50978	2.98083	0.00384061	0.205193	-2.8503	2.4156	up	Cfu_Bef_Dfu_Aft	SLC5A4
1.11945	6.75974	2.9799	0.003851	0.205306	-2.85278	2.41443	up	Cfu_Bef_Dfu_Aft	SLC25A25-AS1
0.940173	1.49393	2.97971	0.0038532	0.205306	-2.8533	2.41418	up	Cfu_Bef_Dfu_Aft	AC016590.2
1.10295	1.8576	2.97968	0.00385351	0.205306	-2.85338	2.41414	up	Cfu_Bef_Dfu_Aft	CD160
0.891968	1.48349	2.97934	0.00385738	0.205321	-2.8543	2.41371	up	Cfu_Bef_Dfu_Aft	ACTG1P3
0.92615	3.95015	2.97861	0.00386562	0.205459	-2.85626	2.41278	up	Cfu_Bef_Dfu_Aft	MSTO2P
0.642486	0.706479	2.97794	0.00387323	0.205459	-2.85807	2.41193	up	Cfu_Bef_Dfu_Aft	NUCB1-AS1
0.948405	1.4421	2.97793	0.00387327	0.205459	-2.85808	2.41192	up	Cfu_Bef_Dfu_Aft	AC067930.3
0.847562	1.34649	2.97784	0.00387435	0.205459	-2.85833	2.4118	up	Cfu_Bef_Dfu_Aft	RN7SKP150
0.855474	1.48676	2.97708	0.00388298	0.205712	-2.86038	2.41084	up	Cfu_Bef_Dfu_Aft	FNDC5
0.982195	3.22047	2.97605	0.00389464	0.205836	-2.86313	2.40953	up	Cfu_Bef_Dfu_Aft	AC084337.1
0.923881	2.58915	2.97475	0.00390949	0.205997	-2.86663	2.40788	up	Cfu_Bef_Dfu_Aft	AC016738.1
-0.600164	8.53069	-2.97473	0.00390971	0.205997	-2.86668	2.40786	down	Cfu_Bef_Dfu_Aft	UGP2
0.634523	0.681594	2.97424	0.00391522	0.206097	-2.86797	2.40724	up	Cfu_Bef_Dfu_Aft	AL035458.1
1.85769	4.06392	2.97334	0.00392555	0.206263	-2.87039	2.4061	up	Cfu_Bef_Dfu_Aft	HOXB-AS2
0.744692	1.53039	2.97304	0.00392901	0.206263	-2.8712	2.40572	up	Cfu_Bef_Dfu_Aft	AL590096.1
0.955324	4.04943	2.97276	0.00393223	0.206263	-2.87196	2.40536	up	Cfu_Bef_Dfu_Aft	MZF1-AS1
0.855534	1.27033	2.97271	0.00393281	0.206263	-2.87209	2.4053	up	Cfu_Bef_Dfu_Aft	MTATP6P26
0.953955	2.62616	2.97141	0.00394775	0.206414	-2.87557	2.40365	up	Cfu_Bef_Dfu_Aft	AL365330.1
0.933508	2.33311	2.97088	0.00395392	0.206414	-2.87701	2.40297	up	Cfu_Bef_Dfu_Aft	AC005070.3
0.630303	0.74993	2.97087	0.00395392	0.206414	-2.87701	2.40297	up	Cfu_Bef_Dfu_Aft	AC018868.2
0.640771	0.825108	2.97067	0.00395628	0.206414	-2.87756	2.40271	up	Cfu_Bef_Dfu_Aft	ZMYND19P1
1.14988	2.22867	2.97053	0.0039579	0.206414	-2.87793	2.40254	up	Cfu_Bef_Dfu_Aft	AC138409.1
0.648722	1.63933	2.97053	0.00395794	0.206414	-2.87794	2.40253	up	Cfu_Bef_Dfu_Aft	AC092611.1
1.17045	4.93758	2.96942	0.00397072	0.206414	-2.8809	2.40113	up	Cfu_Bef_Dfu_Aft	AC055811.4
0.621115	0.610392	2.96904	0.0039751	0.206414	-2.88192	2.40065	up	Cfu_Bef_Dfu_Aft	FTH1P4
1.37611	8.07431	2.9685	0.00398144	0.206414	-2.88338	2.39996	up	Cfu_Bef_Dfu_Aft	PABPC1L
-0.604741	7.9624	-2.96846	0.00398185	0.206414	-2.88347	2.39991	down	Cfu_Bef_Dfu_Aft	WBP2
0.632057	0.534782	2.96834	0.00398326	0.206414	-2.8838	2.39976	up	Cfu_Bef_Dfu_Aft	CICP4
0.707394	0.713992	2.96809	0.00398623	0.206414	-2.88448	2.39944	up	Cfu_Bef_Dfu_Aft	AC009554.1
1.05925	1.43928	2.96709	0.0039978	0.206506	-2.88715	2.39818	up	Cfu_Bef_Dfu_Aft	SPATC1
0.833117	1.5561	2.96639	0.004006	0.206506	-2.88903	2.39729	up	Cfu_Bef_Dfu_Aft	AC133550.2
0.728671	1.5391	2.96638	0.00400608	0.206506	-2.88904	2.39728	up	Cfu_Bef_Dfu_Aft	AC040934.1
0.828943	2.24094	2.96524	0.00401942	0.207008	-2.8921	2.39584	up	Cfu_Bef_Dfu_Aft	AL133243.3
0.616638	0.862926	2.96468	0.00402603	0.207083	-2.89361	2.39512	up	Cfu_Bef_Dfu_Aft	DCTN1-AS1
-1.75269	2.16274	-2.9645	0.00402813	0.207083	-2.89409	2.3949	down	Cfu_Bef_Dfu_Aft	VTCN1
0.651559	0.77862	2.96383	0.004036	0.207301	-2.89588	2.39405	up	Cfu_Bef_Dfu_Aft	BACH1-AS1
0.893439	0.989795	2.96299	0.00404583	0.207619	-2.89811	2.39299	up	Cfu_Bef_Dfu_Aft	SASH3
0.790217	2.78204	2.9612	0.00406701	0.208204	-2.9029	2.39073	up	Cfu_Bef_Dfu_Aft	ADNP-AS1
0.639927	0.4979	2.96111	0.00406815	0.208204	-2.90316	2.3906	up	Cfu_Bef_Dfu_Aft	AC115102.1
0.838297	1.47312	2.95988	0.00408265	0.208447	-2.90643	2.38906	up	Cfu_Bef_Dfu_Aft	AC007787.2
0.9539	2.78975	2.95983	0.00408333	0.208447	-2.90658	2.38899	up	Cfu_Bef_Dfu_Aft	AL683813.1
0.782332	1.91574	2.95955	0.00408665	0.208447	-2.90733	2.38863	up	Cfu_Bef_Dfu_Aft	AC025287.3
0.721955	1.26269	2.95939	0.00408849	0.208447	-2.90774	2.38844	up	Cfu_Bef_Dfu_Aft	DNAJB7
0.835754	1.18942	2.95917	0.00409113	0.208447	-2.90833	2.38816	up	Cfu_Bef_Dfu_Aft	AL590822.2
0.90241	1.88242	2.95766	0.0041091	0.208935	-2.91236	2.38625	up	Cfu_Bef_Dfu_Aft	AC002553.2
0.851424	2.28868	2.95738	0.0041125	0.208935	-2.91311	2.38589	up	Cfu_Bef_Dfu_Aft	TTLL10
0.74547	0.57685	2.95734	0.004113	0.208935	-2.91323	2.38584	up	Cfu_Bef_Dfu_Aft	OR52I1
0.762972	1.26056	2.95714	0.00411533	0.208935	-2.91375	2.3856	up	Cfu_Bef_Dfu_Aft	RPL29P24
0.908598	1.88451	2.95634	0.00412496	0.209239	-2.91589	2.38458	up	Cfu_Bef_Dfu_Aft	RNA5SP317
0.860882	1.76338	2.9556	0.00413385	0.209366	-2.91787	2.38365	up	Cfu_Bef_Dfu_Aft	AL162171.3
0.762687	0.716735	2.95543	0.00413585	0.209366	-2.91831	2.38344	up	Cfu_Bef_Dfu_Aft	BMP2KL
0.734592	2.07834	2.95386	0.00415485	0.209366	-2.92252	2.38144	up	Cfu_Bef_Dfu_Aft	AC091057.4
1.00843	1.74777	2.95383	0.00415521	0.209366	-2.9226	2.38141	up	Cfu_Bef_Dfu_Aft	AC026464.5
0.905612	1.70302	2.9535	0.00415919	0.209366	-2.92348	2.38099	up	Cfu_Bef_Dfu_Aft	RN7SL481P
0.664478	0.765974	2.95348	0.00415945	0.209366	-2.92353	2.38096	up	Cfu_Bef_Dfu_Aft	AL132656.3
1.02639	1.71069	2.95347	0.00415951	0.209366	-2.92355	2.38096	up	Cfu_Bef_Dfu_Aft	RN7SKP16
0.754067	0.805186	2.95317	0.00416317	0.209366	-2.92435	2.38058	up	Cfu_Bef_Dfu_Aft	RCC2P6
0.594415	1.87427	2.95231	0.00417358	0.209474	-2.92665	2.37949	up	Cfu_Bef_Dfu_Aft	AC063948.1
0.667091	0.651708	2.95153	0.0041831	0.209488	-2.92874	2.3785	up	Cfu_Bef_Dfu_Aft	AC011742.2
0.717329	3.15571	2.95138	0.00418486	0.209488	-2.92912	2.37832	up	Cfu_Bef_Dfu_Aft	FERMT3
0.668035	0.901873	2.95042	0.00419658	0.209545	-2.93169	2.3771	up	Cfu_Bef_Dfu_Aft	AL359094.1
1.01688	1.79227	2.95014	0.00420004	0.209545	-2.93244	2.37675	up	Cfu_Bef_Dfu_Aft	COX7A1
-0.704603	9.30954	-2.95002	0.0042014	0.209545	-2.93274	2.37661	down	Cfu_Bef_Dfu_Aft	RPL7P9
0.67233	0.849862	2.94951	0.00420764	0.209545	-2.9341	2.37596	up	Cfu_Bef_Dfu_Aft	AC011443.1
0.593412	1.1022	2.94945	0.00420836	0.209545	-2.93426	2.37589	up	Cfu_Bef_Dfu_Aft	AC073592.2
0.850946	1.478	2.94938	0.00420925	0.209545	-2.93446	2.3758	up	Cfu_Bef_Dfu_Aft	ATP5PDP4
1.24707	2.45029	2.94906	0.00421318	0.209545	-2.93531	2.37539	up	Cfu_Bef_Dfu_Aft	AC245060.2
0.751952	2.36901	2.94889	0.00421531	0.209545	-2.93578	2.37517	up	Cfu_Bef_Dfu_Aft	TONSL-AS1
0.592987	0.652386	2.94821	0.00422354	0.209771	-2.93756	2.37432	up	Cfu_Bef_Dfu_Aft	AC104984.3
0.927192	1.56722	2.94669	0.00424229	0.210393	-2.94163	2.3724	up	Cfu_Bef_Dfu_Aft	AC092574.2
0.748474	0.961381	2.9466	0.00424342	0.210393	-2.94187	2.37228	up	Cfu_Bef_Dfu_Aft	AL360091.1
0.723198	1.00138	2.94601	0.00425069	0.210571	-2.94344	2.37154	up	Cfu_Bef_Dfu_Aft	AC023090.2
0.736238	1.30635	2.94551	0.00425678	0.21069	-2.94476	2.37092	up	Cfu_Bef_Dfu_Aft	ATP11A-AS1
0.681061	0.828076	2.94474	0.0042663	0.210838	-2.94681	2.36995	up	Cfu_Bef_Dfu_Aft	AC005225.4
0.68894	4.26106	2.94426	0.00427235	0.210838	-2.9481	2.36933	up	Cfu_Bef_Dfu_Aft	CCT6P3
0.787915	1.77711	2.94355	0.00428116	0.210838	-2.94999	2.36844	up	Cfu_Bef_Dfu_Aft	AL049776.1
0.62941	0.567024	2.94153	0.00430624	0.210838	-2.95535	2.3659	up	Cfu_Bef_Dfu_Aft	C8orf17
0.793614	1.75755	2.94102	0.00431261	0.210838	-2.95671	2.36526	up	Cfu_Bef_Dfu_Aft	ABI3BP
0.713753	1.43754	2.94083	0.00431498	0.210838	-2.95721	2.36502	up	Cfu_Bef_Dfu_Aft	AC022973.4
0.722568	1.55564	2.94074	0.00431615	0.210838	-2.95746	2.3649	up	Cfu_Bef_Dfu_Aft	AP001350.1
0.859757	2.166	2.94022	0.00432268	0.210838	-2.95885	2.36425	up	Cfu_Bef_Dfu_Aft	AC073842.2
1.33845	7.61399	2.93974	0.00432863	0.210838	-2.96011	2.36365	up	Cfu_Bef_Dfu_Aft	GABPB1-AS1
1.1679	4.71576	2.93955	0.00433106	0.210838	-2.96062	2.36341	up	Cfu_Bef_Dfu_Aft	STRADA
0.685073	0.884692	2.93892	0.00433901	0.210838	-2.96231	2.36261	up	Cfu_Bef_Dfu_Aft	AC008966.2
0.74136	5.90759	2.93801	0.0043504	0.210838	-2.96471	2.36147	up	Cfu_Bef_Dfu_Aft	STAG3L2
0.82912	1.56703	2.938	0.0043505	0.210838	-2.96473	2.36146	up	Cfu_Bef_Dfu_Aft	AC132192.1
0.697429	0.917954	2.938	0.00435052	0.210838	-2.96473	2.36146	up	Cfu_Bef_Dfu_Aft	Z98048.1
0.684234	0.86125	2.93747	0.00435719	0.210838	-2.96614	2.36079	up	Cfu_Bef_Dfu_Aft	RC3H1-IT1
0.692678	0.8196	2.93718	0.00436094	0.210838	-2.96693	2.36042	up	Cfu_Bef_Dfu_Aft	C1orf194
0.849621	0.980374	2.93665	0.0043676	0.210838	-2.96833	2.35976	up	Cfu_Bef_Dfu_Aft	AC025259.3
1.0026	2.65424	2.93612	0.00437427	0.210838	-2.96973	2.35909	up	Cfu_Bef_Dfu_Aft	CCDC17
0.71541	1.58759	2.936	0.00437584	0.210838	-2.97005	2.35894	up	Cfu_Bef_Dfu_Aft	AC036103.1
0.777749	1.56206	2.93514	0.00438677	0.210838	-2.97234	2.35785	up	Cfu_Bef_Dfu_Aft	AL117209.1
0.944578	1.83251	2.93431	0.00439727	0.210838	-2.97453	2.35682	up	Cfu_Bef_Dfu_Aft	AP001931.1
0.774908	2.93023	2.93374	0.00440452	0.210838	-2.97604	2.3561	up	Cfu_Bef_Dfu_Aft	CNTD1
0.970508	1.41308	2.9334	0.00440889	0.210838	-2.97695	2.35567	up	Cfu_Bef_Dfu_Aft	AC139887.4
0.753711	1.6747	2.93249	0.00442049	0.210838	-2.97936	2.35453	up	Cfu_Bef_Dfu_Aft	AL157827.2
0.88957	2.14201	2.93236	0.00442213	0.210838	-2.9797	2.35437	up	Cfu_Bef_Dfu_Aft	ACAP2-IT1
0.703167	0.824984	2.93194	0.00442752	0.210838	-2.98082	2.35384	up	Cfu_Bef_Dfu_Aft	AL356057.1
0.765818	1.10464	2.9316	0.00443191	0.210838	-2.98173	2.35341	up	Cfu_Bef_Dfu_Aft	AP000943.4
1.01809	1.601	2.93155	0.00443252	0.210838	-2.98185	2.35335	up	Cfu_Bef_Dfu_Aft	AC129507.4
0.735736	5.32778	2.93117	0.00443743	0.210838	-2.98287	2.35287	up	Cfu_Bef_Dfu_Aft	TEPSIN
0.822081	1.36455	2.93102	0.00443937	0.210838	-2.98327	2.35268	up	Cfu_Bef_Dfu_Aft	AC068669.1
0.943649	1.81397	2.9308	0.00444211	0.210838	-2.98384	2.35241	up	Cfu_Bef_Dfu_Aft	AGAP10P
1.1408	2.21233	2.93067	0.00444389	0.210838	-2.9842	2.35224	up	Cfu_Bef_Dfu_Aft	LCMT1-AS2
0.938361	1.98576	2.93048	0.00444632	0.210838	-2.9847	2.352	up	Cfu_Bef_Dfu_Aft	AC007610.4
0.76133	3.28281	2.93013	0.00445083	0.210838	-2.98563	2.35156	up	Cfu_Bef_Dfu_Aft	DDX47
0.722274	1.30898	2.93002	0.0044522	0.210838	-2.98591	2.35143	up	Cfu_Bef_Dfu_Aft	TRBV29OR9-2
0.743286	1.46661	2.92989	0.00445394	0.210838	-2.98627	2.35126	up	Cfu_Bef_Dfu_Aft	AC114730.3
0.601999	0.423803	2.92867	0.00446964	0.210838	-2.9895	2.34973	up	Cfu_Bef_Dfu_Aft	AC008074.1
0.619555	3.10854	2.92851	0.00447166	0.210838	-2.98991	2.34953	up	Cfu_Bef_Dfu_Aft	RTEL1
0.80477	1.22997	2.92789	0.00447966	0.210838	-2.99155	2.34876	up	Cfu_Bef_Dfu_Aft	AC004765.1
0.918275	2.28863	2.92776	0.00448134	0.210838	-2.99189	2.34859	up	Cfu_Bef_Dfu_Aft	ZNF451-AS1
-0.590976	9.08497	-2.92775	0.00448157	0.210838	-2.99194	2.34857	down	Cfu_Bef_Dfu_Aft	NACC1
1.21779	2.50703	2.92749	0.00448484	0.210838	-2.99261	2.34825	up	Cfu_Bef_Dfu_Aft	AC254629.1
0.61226	0.545141	2.92723	0.00448829	0.210838	-2.99331	2.34792	up	Cfu_Bef_Dfu_Aft	AC005702.2
0.638462	0.903701	2.92722	0.00448842	0.210838	-2.99334	2.34791	up	Cfu_Bef_Dfu_Aft	KRT18P15
0.608816	0.832388	2.92686	0.0044931	0.210884	-2.9943	2.34745	up	Cfu_Bef_Dfu_Aft	MIR3136
0.834795	2.2158	2.92535	0.0045127	0.210978	-2.99828	2.34556	up	Cfu_Bef_Dfu_Aft	AL031186.1
1.00454	1.92459	2.92503	0.00451684	0.210978	-2.99912	2.34517	up	Cfu_Bef_Dfu_Aft	AC009554.2
0.675682	0.907987	2.92472	0.00452093	0.210978	-2.99995	2.34477	up	Cfu_Bef_Dfu_Aft	PA2G4P6
0.744831	0.768007	2.92372	0.00453401	0.210979	-3.0026	2.34352	up	Cfu_Bef_Dfu_Aft	AL136982.3
0.732615	0.603523	2.92343	0.0045378	0.210979	-3.00337	2.34315	up	Cfu_Bef_Dfu_Aft	RPL7P49
0.874661	2.41451	2.92341	0.00453808	0.210979	-3.00342	2.34313	up	Cfu_Bef_Dfu_Aft	C3orf35
0.729315	1.16025	2.92337	0.00453858	0.210979	-3.00352	2.34308	up	Cfu_Bef_Dfu_Aft	MIR3646
0.774121	1.52725	2.92303	0.0045431	0.210979	-3.00444	2.34265	up	Cfu_Bef_Dfu_Aft	PEAK3
0.829256	1.04671	2.92161	0.0045617	0.211499	-3.00818	2.34087	up	Cfu_Bef_Dfu_Aft	AL136379.1
0.801674	2.86026	2.9194	0.00459095	0.212478	-3.01403	2.3381	up	Cfu_Bef_Dfu_Aft	C1orf220
0.817339	2.06638	2.91915	0.00459421	0.212478	-3.01469	2.33779	up	Cfu_Bef_Dfu_Aft	AC090616.6
0.650644	2.54573	2.91765	0.00461417	0.212485	-3.01866	2.33591	up	Cfu_Bef_Dfu_Aft	AC011477.1
0.816458	2.78566	2.91754	0.00461556	0.212485	-3.01893	2.33578	up	Cfu_Bef_Dfu_Aft	USP3-AS1
0.884694	3.26008	2.91728	0.00461901	0.212485	-3.01962	2.33545	up	Cfu_Bef_Dfu_Aft	AL928654.2
0.583191	0.719809	2.9172	0.00462013	0.212485	-3.01984	2.33535	up	Cfu_Bef_Dfu_Aft	AC091887.1
0.993146	4.63706	2.91574	0.00463968	0.212879	-3.02371	2.33351	up	Cfu_Bef_Dfu_Aft	LINC01089
1.12941	3.49543	2.91542	0.00464391	0.212879	-3.02454	2.33312	up	Cfu_Bef_Dfu_Aft	SPDYE6
0.594741	0.997517	2.91404	0.00466246	0.213402	-3.02819	2.33138	up	Cfu_Bef_Dfu_Aft	AC105235.1
0.695095	1.03777	2.91361	0.00466817	0.213492	-3.02931	2.33085	up	Cfu_Bef_Dfu_Aft	AC135050.4
0.730966	0.886227	2.91321	0.00467362	0.213571	-3.03038	2.33035	up	Cfu_Bef_Dfu_Aft	RPL26P29
0.734833	0.728313	2.91162	0.00469502	0.214198	-3.03457	2.32836	up	Cfu_Bef_Dfu_Aft	RPL21P32
1.13496	2.14336	2.91066	0.00470806	0.214198	-3.03711	2.32716	up	Cfu_Bef_Dfu_Aft	TBC1D10C
-0.649008	9.57654	-2.91049	0.00471039	0.214198	-3.03756	2.32694	down	Cfu_Bef_Dfu_Aft	CMTM6
0.747213	1.33969	2.91005	0.00471634	0.214198	-3.03871	2.3264	up	Cfu_Bef_Dfu_Aft	AL365436.2
1.10551	3.06302	2.90924	0.00472739	0.214355	-3.04086	2.32538	up	Cfu_Bef_Dfu_Aft	FLRT1
0.920593	1.2062	2.909	0.00473063	0.214355	-3.04148	2.32508	up	Cfu_Bef_Dfu_Aft	IGF2BP2-AS1
0.615842	0.726933	2.9089	0.00473202	0.214355	-3.04175	2.32495	up	Cfu_Bef_Dfu_Aft	AL354798.1
1.00371	2.72725	2.90779	0.00474708	0.214534	-3.04466	2.32357	up	Cfu_Bef_Dfu_Aft	Z84485.1
0.656117	1.59041	2.90769	0.00474845	0.214534	-3.04493	2.32345	up	Cfu_Bef_Dfu_Aft	SNORD15B
0.626676	0.808982	2.90739	0.00475254	0.214534	-3.04571	2.32307	up	Cfu_Bef_Dfu_Aft	POU5F1P4
0.673655	0.924148	2.90605	0.00477086	0.214534	-3.04924	2.3214	up	Cfu_Bef_Dfu_Aft	AC008243.1
0.720986	3.12219	2.90588	0.00477323	0.214534	-3.04969	2.32119	up	Cfu_Bef_Dfu_Aft	AL122010.1
1.08197	2.09532	2.90569	0.00477592	0.214534	-3.05021	2.32094	up	Cfu_Bef_Dfu_Aft	AC010300.1
0.657456	1.28034	2.90566	0.00477629	0.214534	-3.05028	2.32091	up	Cfu_Bef_Dfu_Aft	AP003108.4
0.741821	1.25962	2.90495	0.004786	0.214534	-3.05214	2.32003	up	Cfu_Bef_Dfu_Aft	AC005838.2
0.688939	0.771101	2.90487	0.00478715	0.214534	-3.05236	2.31992	up	Cfu_Bef_Dfu_Aft	AC007533.1
0.898642	1.56753	2.9044	0.00479368	0.214534	-3.0536	2.31933	up	Cfu_Bef_Dfu_Aft	AC096720.1
0.928968	3.82371	2.90431	0.00479489	0.214534	-3.05384	2.31922	up	Cfu_Bef_Dfu_Aft	SLC9A5
0.824912	0.841141	2.90416	0.00479697	0.214534	-3.05423	2.31903	up	Cfu_Bef_Dfu_Aft	BOLL
0.675732	2.15059	2.90405	0.00479845	0.214534	-3.05451	2.3189	up	Cfu_Bef_Dfu_Aft	AC018690.1
0.747688	0.558088	2.90126	0.00483707	0.215769	-3.06185	2.31542	up	Cfu_Bef_Dfu_Aft	ZAN
-0.617621	0.359326	-2.90052	0.00484737	0.215769	-3.0638	2.31449	down	Cfu_Bef_Dfu_Aft	AL358613.2
0.876189	2.03464	2.90026	0.00485099	0.215769	-3.06448	2.31417	up	Cfu_Bef_Dfu_Aft	C1orf147
0.658878	0.61894	2.90019	0.00485194	0.215769	-3.06466	2.31408	up	Cfu_Bef_Dfu_Aft	CELF2-AS2
1.03067	2.37689	2.9001	0.0048532	0.215769	-3.0649	2.31397	up	Cfu_Bef_Dfu_Aft	AC016831.4
0.790038	1.72926	2.89952	0.00486138	0.215769	-3.06644	2.31324	up	Cfu_Bef_Dfu_Aft	AP001432.1
0.903966	2.14635	2.89923	0.00486541	0.215769	-3.0672	2.31288	up	Cfu_Bef_Dfu_Aft	AP001107.4
0.701334	1.46867	2.89882	0.00487119	0.215769	-3.06828	2.31236	up	Cfu_Bef_Dfu_Aft	AC089999.2
0.615646	0.823253	2.89865	0.00487352	0.215769	-3.06872	2.31216	up	Cfu_Bef_Dfu_Aft	LDHAL6B
0.909119	1.47102	2.89854	0.00487497	0.215769	-3.06899	2.31203	up	Cfu_Bef_Dfu_Aft	RNU6-377P
0.654558	4.39526	2.89801	0.0048824	0.215769	-3.07039	2.31137	up	Cfu_Bef_Dfu_Aft	FBF1
0.596432	0.490514	2.8979	0.00488403	0.215769	-3.07069	2.31122	up	Cfu_Bef_Dfu_Aft	AC097460.3
0.62549	0.558909	2.89704	0.00489613	0.215871	-3.07296	2.31015	up	Cfu_Bef_Dfu_Aft	AC004223.2
0.58666	0.265466	2.89678	0.00489976	0.215871	-3.07364	2.30983	up	Cfu_Bef_Dfu_Aft	AL590560.2
0.590034	0.700374	2.89644	0.00490459	0.215871	-3.07454	2.3094	up	Cfu_Bef_Dfu_Aft	AL139095.4
0.671608	0.973668	2.8951	0.00492336	0.215871	-3.07803	2.30774	up	Cfu_Bef_Dfu_Aft	AL158212.2
0.601809	0.498515	2.89444	0.00493281	0.215871	-3.07979	2.30691	up	Cfu_Bef_Dfu_Aft	AC137055.1
1.15672	2.45853	2.89426	0.00493529	0.215871	-3.08025	2.30669	up	Cfu_Bef_Dfu_Aft	SLFNL1
0.751291	4.04742	2.89422	0.0049359	0.215871	-3.08036	2.30663	up	Cfu_Bef_Dfu_Aft	RNF139-AS1
1.08852	3.93867	2.89408	0.00493781	0.215871	-3.08071	2.30647	up	Cfu_Bef_Dfu_Aft	TSSK4
0.670822	0.931364	2.89398	0.00493921	0.215871	-3.08097	2.30634	up	Cfu_Bef_Dfu_Aft	AL357140.4
0.92092	1.15804	2.89328	0.00494915	0.216141	-3.08281	2.30547	up	Cfu_Bef_Dfu_Aft	MIR133A1HG
1.06616	1.85973	2.89289	0.00495471	0.216218	-3.08384	2.30498	up	Cfu_Bef_Dfu_Aft	TAS2R3
-0.726135	7.43972	-2.89222	0.00496421	0.216306	-3.08559	2.30415	down	Cfu_Bef_Dfu_Aft	CCDC186
0.708514	6.36803	2.89222	0.00496428	0.216306	-3.08561	2.30414	up	Cfu_Bef_Dfu_Aft	AC132008.2
1.02274	1.79249	2.89166	0.00497225	0.216488	-3.08707	2.30345	up	Cfu_Bef_Dfu_Aft	OMG
0.866324	1.65739	2.88964	0.0050012	0.21713	-3.09238	2.30093	up	Cfu_Bef_Dfu_Aft	Z82217.1
0.778424	0.930561	2.8895	0.00500318	0.21713	-3.09274	2.30075	up	Cfu_Bef_Dfu_Aft	AC011472.5
0.635045	0.395351	2.88898	0.00501066	0.21713	-3.09411	2.30011	up	Cfu_Bef_Dfu_Aft	DPPA5P4
0.669722	1.71025	2.88879	0.00501332	0.21713	-3.09459	2.29987	up	Cfu_Bef_Dfu_Aft	AC012170.2
0.854158	1.24315	2.88826	0.00502095	0.21713	-3.09599	2.29921	up	Cfu_Bef_Dfu_Aft	AL031666.3
0.650587	0.792857	2.88797	0.00502511	0.21713	-3.09674	2.29885	up	Cfu_Bef_Dfu_Aft	AC136469.2
0.780883	4.33361	2.88788	0.00502638	0.21713	-3.09698	2.29874	up	Cfu_Bef_Dfu_Aft	CAPN10-DT
-0.640271	9.96789	-2.88772	0.00502879	0.21713	-3.09741	2.29854	down	Cfu_Bef_Dfu_Aft	DDR1
0.699651	1.45402	2.88768	0.00502926	0.21713	-3.0975	2.2985	up	Cfu_Bef_Dfu_Aft	NPIPB8
0.825926	0.532629	2.88719	0.00503638	0.21713	-3.09879	2.29788	up	Cfu_Bef_Dfu_Aft	AC104794.3
0.796561	1.57212	2.88632	0.00504894	0.217508	-3.10107	2.2968	up	Cfu_Bef_Dfu_Aft	RN7SKP173
-0.87425	9.50036	-2.88465	0.00507311	0.21809	-3.10544	2.29473	down	Cfu_Bef_Dfu_Aft	CHPF
1.04334	2.28361	2.88462	0.00507363	0.21809	-3.10553	2.29468	up	Cfu_Bef_Dfu_Aft	AC058791.1
1.36792	3.10868	2.8846	0.00507389	0.21809	-3.10558	2.29466	up	Cfu_Bef_Dfu_Aft	AC008870.5
0.792479	1.11802	2.88397	0.00508309	0.218293	-3.10723	2.29387	up	Cfu_Bef_Dfu_Aft	LMF1-AS1
0.62788	0.816533	2.88375	0.00508627	0.218293	-3.10781	2.2936	up	Cfu_Bef_Dfu_Aft	YBX1P4
0.773122	2.45798	2.88252	0.00510421	0.218899	-3.11103	2.29207	up	Cfu_Bef_Dfu_Aft	AL359878.1
0.937817	2.94114	2.88208	0.00511054	0.218947	-3.11216	2.29153	up	Cfu_Bef_Dfu_Aft	SPACA4
1.06598	2.65422	2.88107	0.00512543	0.219316	-3.11482	2.29027	up	Cfu_Bef_Dfu_Aft	CARNS1
0.718267	1.85864	2.87849	0.00516336	0.220313	-3.12156	2.28707	up	Cfu_Bef_Dfu_Aft	PSPC1-AS2
0.888192	1.67043	2.87834	0.00516553	0.220313	-3.12194	2.28689	up	Cfu_Bef_Dfu_Aft	AC011753.4
0.626651	1.3202	2.87812	0.00516885	0.220313	-3.12253	2.28661	up	Cfu_Bef_Dfu_Aft	UPF3AP3
1.00711	3.18659	2.87786	0.00517272	0.220313	-3.12321	2.28628	up	Cfu_Bef_Dfu_Aft	BNIPL
0.657338	2.04626	2.87773	0.0051745	0.220313	-3.12353	2.28613	up	Cfu_Bef_Dfu_Aft	AC008543.1
0.641831	0.971645	2.87715	0.00518315	0.220465	-3.12506	2.28541	up	Cfu_Bef_Dfu_Aft	MTCYBP18
0.64344	0.667942	2.87643	0.00519387	0.220616	-3.12694	2.28451	up	Cfu_Bef_Dfu_Aft	AL138721.1
0.693321	3.82457	2.87639	0.00519442	0.220616	-3.12704	2.28446	up	Cfu_Bef_Dfu_Aft	AC006547.1
0.672743	1.76577	2.87556	0.00520683	0.220656	-3.12922	2.28343	up	Cfu_Bef_Dfu_Aft	AL136295.2
0.650218	0.714267	2.87454	0.00522197	0.221129	-3.13188	2.28217	up	Cfu_Bef_Dfu_Aft	AP001029.1
0.728011	1.50868	2.87404	0.00522939	0.22128	-3.13317	2.28155	up	Cfu_Bef_Dfu_Aft	AC004834.1
1.08576	3.06636	2.87358	0.00523634	0.221307	-3.13439	2.28097	up	Cfu_Bef_Dfu_Aft	EBLN2
0.867898	5.81486	2.87341	0.00523878	0.221307	-3.13481	2.28077	up	Cfu_Bef_Dfu_Aft	AGAP4
1.04962	1.34964	2.87322	0.00524165	0.221307	-3.13531	2.28053	up	Cfu_Bef_Dfu_Aft	FP236383.1
0.902719	2.55833	2.87283	0.00524758	0.221394	-3.13635	2.28004	up	Cfu_Bef_Dfu_Aft	AC002553.1
0.735543	6.2945	2.87192	0.00526124	0.221491	-3.13872	2.27891	up	Cfu_Bef_Dfu_Aft	AFG3L1P
0.888552	1.7949	2.87183	0.00526257	0.221491	-3.13895	2.2788	up	Cfu_Bef_Dfu_Aft	AL390719.3
0.767048	1.56427	2.87168	0.00526476	0.221491	-3.13933	2.27862	up	Cfu_Bef_Dfu_Aft	AL139123.1
0.867724	4.39357	2.87164	0.00526539	0.221491	-3.13944	2.27857	up	Cfu_Bef_Dfu_Aft	SMG1P7
0.765003	1.99064	2.87131	0.00527032	0.221513	-3.1403	2.27816	up	Cfu_Bef_Dfu_Aft	CYCSP10
0.600176	0.720729	2.87015	0.00528779	0.221636	-3.14332	2.27673	up	Cfu_Bef_Dfu_Aft	GAPDHP42
0.801133	1.59989	2.86952	0.00529738	0.221636	-3.14498	2.27594	up	Cfu_Bef_Dfu_Aft	KRT18P4
0.767458	1.83098	2.86857	0.00531175	0.221636	-3.14745	2.27476	up	Cfu_Bef_Dfu_Aft	AC005005.4
0.713792	1.1965	2.86807	0.00531932	0.221636	-3.14875	2.27414	up	Cfu_Bef_Dfu_Aft	AC009090.3
0.597336	1.31569	2.86797	0.00532081	0.221636	-3.14901	2.27402	up	Cfu_Bef_Dfu_Aft	AC090425.2
0.719474	0.775265	2.86756	0.00532699	0.221636	-3.15007	2.27352	up	Cfu_Bef_Dfu_Aft	FKBP1AP1
0.692229	0.827151	2.8673	0.00533092	0.221638	-3.15074	2.2732	up	Cfu_Bef_Dfu_Aft	AC011742.3
1.11883	2.95331	2.86649	0.00534328	0.221695	-3.15286	2.27219	up	Cfu_Bef_Dfu_Aft	PRR5-ARHGAP8
0.736172	0.69231	2.86621	0.0053476	0.221695	-3.1536	2.27184	up	Cfu_Bef_Dfu_Aft	OMD
0.598991	1.04111	2.8662	0.0053478	0.221695	-3.15363	2.27182	up	Cfu_Bef_Dfu_Aft	AC022819.1
0.735745	1.28312	2.86542	0.00535966	0.221867	-3.15565	2.27086	up	Cfu_Bef_Dfu_Aft	AC004000.1
-0.806272	10.3716	-2.86541	0.00535978	0.221867	-3.15567	2.27085	down	Cfu_Bef_Dfu_Aft	QSOX1
0.895387	2.33576	2.8648	0.00536913	0.221867	-3.15727	2.2701	up	Cfu_Bef_Dfu_Aft	CRYBB3
-0.973221	7.02505	-2.86383	0.00538391	0.221867	-3.15978	2.2689	down	Cfu_Bef_Dfu_Aft	MT-ATP8
1.23899	2.01457	2.86357	0.00538799	0.221867	-3.16047	2.26857	up	Cfu_Bef_Dfu_Aft	GDAP1L1
0.78693	5.66942	2.8634	0.00539058	0.221867	-3.16091	2.26836	up	Cfu_Bef_Dfu_Aft	AC009533.1
0.703677	1.1904	2.86222	0.00540872	0.222446	-3.16398	2.26691	up	Cfu_Bef_Dfu_Aft	AC114956.1
0.58232	0.724114	2.86166	0.00541732	0.222503	-3.16543	2.26622	up	Cfu_Bef_Dfu_Aft	AL356133.1
0.661334	1.38928	2.86139	0.00542158	0.222503	-3.16614	2.26587	up	Cfu_Bef_Dfu_Aft	CCDC173
-1.12687	4.99598	-2.8613	0.00542293	0.222503	-3.16637	2.26577	down	Cfu_Bef_Dfu_Aft	ZNF385A
0.964882	2.92192	2.86112	0.00542566	0.222503	-3.16683	2.26555	up	Cfu_Bef_Dfu_Aft	HEATR4
0.6034	0.478319	2.8604	0.0054368	0.2228	-3.1687	2.26466	up	Cfu_Bef_Dfu_Aft	AL365271.1
0.947013	2.15594	2.85812	0.00547233	0.223654	-3.17465	2.26183	up	Cfu_Bef_Dfu_Aft	Z94721.3
0.875497	2.35403	2.85798	0.00547441	0.223654	-3.175	2.26166	up	Cfu_Bef_Dfu_Aft	AC092123.1
0.7753	1.33322	2.85784	0.00547661	0.223654	-3.17537	2.26149	up	Cfu_Bef_Dfu_Aft	AC005183.1
0.695527	1.98389	2.85744	0.00548284	0.223654	-3.17641	2.26099	up	Cfu_Bef_Dfu_Aft	AL031320.2
0.84685	1.67078	2.8573	0.00548503	0.223654	-3.17677	2.26082	up	Cfu_Bef_Dfu_Aft	RNU6-322P
1.33646	6.21508	2.85623	0.00550171	0.224015	-3.17954	2.2595	up	Cfu_Bef_Dfu_Aft	L3MBTL1
0.584271	0.565814	2.85595	0.00550613	0.224035	-3.18028	2.25915	up	Cfu_Bef_Dfu_Aft	AC110801.1
0.602254	2.84501	2.85489	0.0055228	0.224178	-3.18303	2.25784	up	Cfu_Bef_Dfu_Aft	AP002495.1
1.03134	2.3136	2.85407	0.00553563	0.224278	-3.18515	2.25683	up	Cfu_Bef_Dfu_Aft	AL133230.1
0.704	0.817241	2.85375	0.0055407	0.224278	-3.18599	2.25644	up	Cfu_Bef_Dfu_Aft	AC245884.10
0.795859	0.986407	2.85372	0.00554121	0.224278	-3.18607	2.2564	up	Cfu_Bef_Dfu_Aft	NPIPB6
1.12557	2.18583	2.85312	0.00555064	0.224278	-3.18762	2.25566	up	Cfu_Bef_Dfu_Aft	RF00019
0.604558	3.78656	2.85269	0.00555738	0.224278	-3.18873	2.25513	up	Cfu_Bef_Dfu_Aft	MRPL38
1.16112	5.47778	2.85267	0.00555777	0.224278	-3.1888	2.2551	up	Cfu_Bef_Dfu_Aft	LRP5L
1.44311	2.57644	2.85258	0.00555919	0.224278	-3.18903	2.25499	up	Cfu_Bef_Dfu_Aft	AC068587.4
0.817886	1.19654	2.85099	0.00558439	0.225044	-3.19316	2.25302	up	Cfu_Bef_Dfu_Aft	AL590666.1
0.990431	2.75169	2.85088	0.00558603	0.225044	-3.19343	2.2529	up	Cfu_Bef_Dfu_Aft	AC006128.1
0.656676	1.42233	2.84999	0.0056002	0.225245	-3.19574	2.2518	up	Cfu_Bef_Dfu_Aft	AC073575.2
1.05233	7.36952	2.84985	0.00560238	0.225245	-3.19609	2.25163	up	Cfu_Bef_Dfu_Aft	AHSA2P
1.01144	3.65543	2.84983	0.00560285	0.225245	-3.19617	2.25159	up	Cfu_Bef_Dfu_Aft	CIITA
0.595821	0.798216	2.84742	0.00564128	0.226312	-3.20241	2.24862	up	Cfu_Bef_Dfu_Aft	SMYD3-IT1
0.712507	0.651187	2.84697	0.00564853	0.226444	-3.20358	2.24806	up	Cfu_Bef_Dfu_Aft	AC008870.3
0.60354	0.369592	2.84518	0.00567722	0.22726	-3.2082	2.24586	up	Cfu_Bef_Dfu_Aft	AC087280.1
0.768339	1.76368	2.84496	0.00568079	0.22726	-3.20878	2.24559	up	Cfu_Bef_Dfu_Aft	MYO1H
1.3523	6.48098	2.84445	0.00568902	0.22743	-3.2101	2.24496	up	Cfu_Bef_Dfu_Aft	AC015813.1
0.719131	0.957103	2.84351	0.00570418	0.227584	-3.21252	2.24381	up	Cfu_Bef_Dfu_Aft	PRSS48
0.580271	0.872193	2.84308	0.00571116	0.227584	-3.21364	2.24328	up	Cfu_Bef_Dfu_Aft	AL359258.3
0.608556	1.58828	2.8427	0.00571727	0.227584	-3.21462	2.24281	up	Cfu_Bef_Dfu_Aft	AC055855.1
0.763648	2.89706	2.84265	0.00571816	0.227584	-3.21476	2.24274	up	Cfu_Bef_Dfu_Aft	CHMP4A
0.856581	1.39844	2.84249	0.00572074	0.227584	-3.21517	2.24255	up	Cfu_Bef_Dfu_Aft	RPL11P3
0.646516	2.0883	2.84141	0.00573833	0.227765	-3.21797	2.24121	up	Cfu_Bef_Dfu_Aft	SNORA60
0.689782	0.572512	2.84101	0.00574473	0.227765	-3.21899	2.24073	up	Cfu_Bef_Dfu_Aft	AC104699.1
0.688622	1.41474	2.84098	0.00574527	0.227765	-3.21907	2.24069	up	Cfu_Bef_Dfu_Aft	AC137936.1
0.587309	0.562005	2.84077	0.00574872	0.227765	-3.21962	2.24043	up	Cfu_Bef_Dfu_Aft	STMN1P1
0.757618	1.71486	2.84061	0.00575134	0.227765	-3.22004	2.24023	up	Cfu_Bef_Dfu_Aft	AC004975.2
0.595229	0.606338	2.84047	0.00575362	0.227765	-3.2204	2.24006	up	Cfu_Bef_Dfu_Aft	PHKA1-AS1
0.825189	3.82966	2.8398	0.00576456	0.227765	-3.22213	2.23923	up	Cfu_Bef_Dfu_Aft	AC107871.1
0.672505	1.20828	2.83972	0.00576579	0.227765	-3.22232	2.23914	up	Cfu_Bef_Dfu_Aft	MIR6739
-0.594337	7.25413	-2.83972	0.00576587	0.227765	-3.22234	2.23914	down	Cfu_Bef_Dfu_Aft	PLBD2
0.788441	2.06074	2.83927	0.00577312	0.227765	-3.22348	2.23859	up	Cfu_Bef_Dfu_Aft	SLC23A3
0.731854	5.68148	2.83821	0.00579046	0.228155	-3.22622	2.23729	up	Cfu_Bef_Dfu_Aft	RAD52
0.776652	1.47041	2.83805	0.00579313	0.228155	-3.22664	2.23709	up	Cfu_Bef_Dfu_Aft	AC001226.2
0.602476	0.564246	2.83794	0.00579498	0.228155	-3.22693	2.23695	up	Cfu_Bef_Dfu_Aft	SNORD111
0.738305	3.62925	2.83689	0.00581223	0.228502	-3.22964	2.23566	up	Cfu_Bef_Dfu_Aft	TRIM31-AS1
0.716665	2.32814	2.83657	0.00581758	0.228502	-3.23048	2.23526	up	Cfu_Bef_Dfu_Aft	SPNS1
-0.629895	5.28399	-2.83637	0.00582084	0.228502	-3.23099	2.23501	down	Cfu_Bef_Dfu_Aft	ZNF628
0.804101	1.85455	2.83547	0.00583565	0.228713	-3.23331	2.23391	up	Cfu_Bef_Dfu_Aft	AL021707.4
0.713664	0.604481	2.83526	0.0058391	0.228713	-3.23385	2.23365	up	Cfu_Bef_Dfu_Aft	AC015853.3
0.724237	1.21574	2.83428	0.00585532	0.228713	-3.23638	2.23245	up	Cfu_Bef_Dfu_Aft	MYLK2
0.631677	0.928264	2.83386	0.00586234	0.228713	-3.23747	2.23193	up	Cfu_Bef_Dfu_Aft	AP002812.5
0.606274	0.672563	2.83365	0.00586581	0.228713	-3.23801	2.23167	up	Cfu_Bef_Dfu_Aft	AC009365.2
0.674569	0.849121	2.83354	0.00586764	0.228713	-3.23829	2.23154	up	Cfu_Bef_Dfu_Aft	AL158212.4
0.708202	1.03235	2.83293	0.00587772	0.228713	-3.23986	2.23079	up	Cfu_Bef_Dfu_Aft	AL031719.1
0.703505	0.688721	2.83273	0.00588116	0.228713	-3.24039	2.23054	up	Cfu_Bef_Dfu_Aft	AL591623.1
0.634019	0.781125	2.83189	0.00589503	0.229097	-3.24254	2.22951	up	Cfu_Bef_Dfu_Aft	AC005534.1
0.679057	1.12534	2.83088	0.005912	0.229589	-3.24516	2.22827	up	Cfu_Bef_Dfu_Aft	RPL12P44
1.305	4.84243	2.83034	0.00592103	0.229639	-3.24655	2.2276	up	Cfu_Bef_Dfu_Aft	SEC31B
0.593136	1.17467	2.82991	0.00592816	0.22976	-3.24765	2.22708	up	Cfu_Bef_Dfu_Aft	MIR4482
0.690681	1.04392	2.82805	0.0059595	0.229997	-3.25246	2.22479	up	Cfu_Bef_Dfu_Aft	ODF2-AS1
0.804945	2.41057	2.82794	0.00596124	0.229997	-3.25272	2.22466	up	Cfu_Bef_Dfu_Aft	AC008760.1
0.643842	1.76301	2.82787	0.00596245	0.229997	-3.25291	2.22458	up	Cfu_Bef_Dfu_Aft	AC092171.1
0.851784	1.23306	2.8273	0.00597203	0.230097	-3.25437	2.22388	up	Cfu_Bef_Dfu_Aft	PKD2L2
0.894142	2.352	2.82688	0.0059791	0.230173	-3.25545	2.22336	up	Cfu_Bef_Dfu_Aft	CHKB
0.902714	2.68156	2.82551	0.00600234	0.230685	-3.25898	2.22168	up	Cfu_Bef_Dfu_Aft	C20orf204
0.933931	1.17994	2.82546	0.00600325	0.230685	-3.25912	2.22161	up	Cfu_Bef_Dfu_Aft	AP001528.3
0.62481	1.47885	2.82538	0.0060045	0.230685	-3.25931	2.22152	up	Cfu_Bef_Dfu_Aft	AC025178.1
0.690888	1.29909	2.82488	0.00601312	0.230861	-3.26062	2.2209	up	Cfu_Bef_Dfu_Aft	AL645924.2
0.626054	0.48268	2.8234	0.0060382	0.231668	-3.26441	2.21909	up	Cfu_Bef_Dfu_Aft	DNM3OS
0.71021	1.35083	2.82244	0.00605463	0.232143	-3.26689	2.21791	up	Cfu_Bef_Dfu_Aft	ZDHHC20-IT1
0.780187	1.03262	2.82183	0.00606499	0.232283	-3.26845	2.21717	up	Cfu_Bef_Dfu_Aft	RN7SL118P
0.915938	3.65955	2.82166	0.00606792	0.232283	-3.26889	2.21696	up	Cfu_Bef_Dfu_Aft	AC107375.1
0.836745	1.66571	2.82107	0.00607804	0.232417	-3.27041	2.21624	up	Cfu_Bef_Dfu_Aft	AC084824.3
0.597822	0.805155	2.82075	0.00608356	0.232473	-3.27123	2.21584	up	Cfu_Bef_Dfu_Aft	AC112512.1
0.84445	2.90124	2.81995	0.00609735	0.232688	-3.2733	2.21486	up	Cfu_Bef_Dfu_Aft	MEMO1P1
0.967397	2.80836	2.81952	0.00610476	0.232805	-3.2744	2.21433	up	Cfu_Bef_Dfu_Aft	AC084018.1
0.870652	2.51538	2.8193	0.00610855	0.232805	-3.27497	2.21406	up	Cfu_Bef_Dfu_Aft	AC233280.19
0.724124	5.78373	2.8188	0.00611712	0.232976	-3.27624	2.21345	up	Cfu_Bef_Dfu_Aft	LINC01123
0.704108	1.48289	2.81731	0.00614289	0.233143	-3.28007	2.21163	up	Cfu_Bef_Dfu_Aft	BCYRN1
1.10004	3.3108	2.81707	0.006147	0.233143	-3.28068	2.21134	up	Cfu_Bef_Dfu_Aft	LINC00339
1.00789	2.02136	2.81677	0.00615223	0.233143	-3.28146	2.21097	up	Cfu_Bef_Dfu_Aft	AC127024.8
0.653673	3.68853	2.81649	0.00615711	0.233143	-3.28218	2.21062	up	Cfu_Bef_Dfu_Aft	AC107068.1
1.00765	2.52713	2.81598	0.00616594	0.233143	-3.28349	2.21	up	Cfu_Bef_Dfu_Aft	WASH5P
0.679966	1.24615	2.81589	0.00616745	0.233143	-3.28371	2.20989	up	Cfu_Bef_Dfu_Aft	AP000553.2
0.932105	2.3262	2.81494	0.0061841	0.233143	-3.28616	2.20872	up	Cfu_Bef_Dfu_Aft	LINC01176
0.67721	0.767294	2.81462	0.00618969	0.233143	-3.28699	2.20833	up	Cfu_Bef_Dfu_Aft	AC008734.1
0.843521	1.36838	2.81459	0.00619014	0.233143	-3.28705	2.2083	up	Cfu_Bef_Dfu_Aft	AC091181.1
0.716978	2.24213	2.81423	0.00619653	0.233143	-3.28799	2.20785	up	Cfu_Bef_Dfu_Aft	AC006111.2
0.655777	0.990341	2.81418	0.00619732	0.233143	-3.28811	2.2078	up	Cfu_Bef_Dfu_Aft	AC099811.1
0.630245	0.894595	2.81404	0.00619982	0.233143	-3.28848	2.20762	up	Cfu_Bef_Dfu_Aft	RPSAP72
0.584072	0.708334	2.81336	0.00621161	0.233143	-3.29021	2.2068	up	Cfu_Bef_Dfu_Aft	AC002563.1
0.655793	0.749729	2.81306	0.00621683	0.233143	-3.29097	2.20643	up	Cfu_Bef_Dfu_Aft	AL132765.1
0.915702	2.65023	2.81299	0.00621818	0.233143	-3.29117	2.20634	up	Cfu_Bef_Dfu_Aft	AL442003.1
0.745688	1.65454	2.81289	0.0062198	0.233143	-3.29141	2.20622	up	Cfu_Bef_Dfu_Aft	AC004253.1
0.942365	4.80104	2.81282	0.00622113	0.233143	-3.2916	2.20613	up	Cfu_Bef_Dfu_Aft	APBB3
0.760939	1.57013	2.81269	0.00622346	0.233143	-3.29194	2.20597	up	Cfu_Bef_Dfu_Aft	AL033397.2
0.721656	1.40239	2.8122	0.00623191	0.233307	-3.29318	2.20538	up	Cfu_Bef_Dfu_Aft	LINC01909
1.14621	2.97055	2.81163	0.00624206	0.233402	-3.29466	2.20467	up	Cfu_Bef_Dfu_Aft	PRRT2
0.915185	1.96769	2.81073	0.00625778	0.233663	-3.29695	2.20358	up	Cfu_Bef_Dfu_Aft	AC016722.2
0.784924	0.670356	2.80954	0.00627876	0.234294	-3.3	2.20213	up	Cfu_Bef_Dfu_Aft	DLEU1-AS1
0.757387	0.609597	2.8091	0.00628666	0.234435	-3.30114	2.20158	up	Cfu_Bef_Dfu_Aft	PGAM1P5
0.631178	0.533855	2.80873	0.00629313	0.234524	-3.30208	2.20113	up	Cfu_Bef_Dfu_Aft	AP001187.1
0.678905	0.664746	2.8078	0.00630973	0.234989	-3.30448	2.19999	up	Cfu_Bef_Dfu_Aft	RNU6-341P
0.727603	1.02356	2.80731	0.00631828	0.234992	-3.30571	2.1994	up	Cfu_Bef_Dfu_Aft	CXXC5-AS1
1.38143	3.36206	2.8072	0.00632039	0.234992	-3.30602	2.19926	up	Cfu_Bef_Dfu_Aft	AL691432.1
0.854265	1.63202	2.8071	0.00632214	0.234992	-3.30627	2.19914	up	Cfu_Bef_Dfu_Aft	CXCR6
1.04481	3.18888	2.80671	0.00632907	0.235097	-3.30727	2.19866	up	Cfu_Bef_Dfu_Aft	DLEC1
0.682754	0.895809	2.80583	0.0063447	0.235507	-3.30951	2.19759	up	Cfu_Bef_Dfu_Aft	RNU6-930P
0.651808	1.25632	2.80536	0.00635317	0.235507	-3.31073	2.19701	up	Cfu_Bef_Dfu_Aft	PAICSP1
0.69896	1.01377	2.80519	0.00635622	0.235507	-3.31116	2.1968	up	Cfu_Bef_Dfu_Aft	ADHFE1
0.644086	1.8305	2.80515	0.0063568	0.235507	-3.31125	2.19676	up	Cfu_Bef_Dfu_Aft	FBXW4P1
0.948775	2.42628	2.80381	0.00638086	0.235947	-3.31468	2.19512	up	Cfu_Bef_Dfu_Aft	AL031717.1
0.619	0.86764	2.80317	0.00639236	0.23622	-3.31632	2.19434	up	Cfu_Bef_Dfu_Aft	AL645940.1
0.634671	0.906208	2.80187	0.00641563	0.236621	-3.31963	2.19276	up	Cfu_Bef_Dfu_Aft	AC020658.6
0.892726	2.82178	2.80096	0.00643211	0.236793	-3.32197	2.19165	up	Cfu_Bef_Dfu_Aft	SPAG5-AS1
0.894897	3.52955	2.8009	0.0064333	0.236793	-3.32213	2.19157	up	Cfu_Bef_Dfu_Aft	LHX4
0.71588	1.30299	2.80077	0.00643564	0.236793	-3.32246	2.19141	up	Cfu_Bef_Dfu_Aft	AC090948.3
0.870131	2.91948	2.79945	0.00645954	0.237474	-3.32584	2.1898	up	Cfu_Bef_Dfu_Aft	AC104581.4
1.11884	3.75479	2.79844	0.00647774	0.23799	-3.3284	2.18858	up	Cfu_Bef_Dfu_Aft	RBP5
0.59498	0.753578	2.79694	0.00650523	0.238532	-3.33225	2.18674	up	Cfu_Bef_Dfu_Aft	AC004900.1
1.08982	5.08442	2.7968	0.00650767	0.238532	-3.33259	2.18657	up	Cfu_Bef_Dfu_Aft	HSF4
0.670889	2.46322	2.79662	0.00651094	0.238532	-3.33305	2.18636	up	Cfu_Bef_Dfu_Aft	DCST1
0.770971	1.36387	2.79606	0.00652132	0.238671	-3.3345	2.18566	up	Cfu_Bef_Dfu_Aft	AC004898.1
1.05825	1.49351	2.7946	0.00654799	0.239341	-3.33821	2.18389	up	Cfu_Bef_Dfu_Aft	RPL9P28
0.73329	2.36118	2.79407	0.00655765	0.239403	-3.33955	2.18325	up	Cfu_Bef_Dfu_Aft	PGAM1P8
-1.0792	2.16651	-2.79405	0.00655806	0.239403	-3.33961	2.18322	down	Cfu_Bef_Dfu_Aft	S100A3
0.921715	1.61772	2.79373	0.00656406	0.239469	-3.34044	2.18283	up	Cfu_Bef_Dfu_Aft	AKR7A2P1
0.730673	1.65674	2.79208	0.00659441	0.240372	-3.34464	2.18082	up	Cfu_Bef_Dfu_Aft	WDR86
0.624486	0.607932	2.79193	0.00659724	0.240372	-3.34503	2.18064	up	Cfu_Bef_Dfu_Aft	AC012569.1
0.697809	0.91885	2.79132	0.00660856	0.240432	-3.34659	2.17989	up	Cfu_Bef_Dfu_Aft	AL031728.1
0.713937	1.26386	2.79073	0.00661943	0.240432	-3.34808	2.17918	up	Cfu_Bef_Dfu_Aft	AC104129.1
0.985682	3.72704	2.79036	0.00662619	0.240432	-3.34901	2.17874	up	Cfu_Bef_Dfu_Aft	LBX2
0.972249	1.88434	2.79025	0.00662832	0.240432	-3.3493	2.1786	up	Cfu_Bef_Dfu_Aft	AC020907.4
0.699497	2.20314	2.78946	0.00664301	0.240812	-3.35132	2.17764	up	Cfu_Bef_Dfu_Aft	AC016773.1
0.756147	1.0016	2.78906	0.00665041	0.240926	-3.35233	2.17715	up	Cfu_Bef_Dfu_Aft	MIR4483
0.718326	7.55085	2.78875	0.0066563	0.240926	-3.35314	2.17677	up	Cfu_Bef_Dfu_Aft	TUBGCP6
0.957069	1.98674	2.78861	0.0066588	0.240926	-3.35348	2.1766	up	Cfu_Bef_Dfu_Aft	ZNF671
0.702128	1.0225	2.78796	0.00667092	0.241212	-3.35513	2.17581	up	Cfu_Bef_Dfu_Aft	AF127577.2
0.747026	1.77406	2.78705	0.00668807	0.241527	-3.35747	2.1747	up	Cfu_Bef_Dfu_Aft	AC007639.1
0.849247	1.35932	2.78658	0.00669677	0.241608	-3.35865	2.17413	up	Cfu_Bef_Dfu_Aft	BIRC6-AS2
0.874602	2.46339	2.78647	0.00669878	0.241608	-3.35892	2.174	up	Cfu_Bef_Dfu_Aft	PRSS53
0.708101	1.69764	2.78379	0.00674929	0.242313	-3.36575	2.17074	up	Cfu_Bef_Dfu_Aft	C22orf15
1.12245	2.13536	2.78347	0.00675532	0.242313	-3.36656	2.17035	up	Cfu_Bef_Dfu_Aft	AC103706.1
0.838319	1.90058	2.78011	0.00681917	0.24395	-3.37512	2.16627	up	Cfu_Bef_Dfu_Aft	MKNK1-AS1
0.643727	0.95679	2.77929	0.00683467	0.244046	-3.37718	2.16528	up	Cfu_Bef_Dfu_Aft	AC008543.3
0.661902	0.779394	2.77875	0.00684512	0.244266	-3.37857	2.16462	up	Cfu_Bef_Dfu_Aft	AC079915.1
0.82058	1.60738	2.778	0.00685948	0.244493	-3.38047	2.16371	up	Cfu_Bef_Dfu_Aft	AL592301.1
0.826942	4.86642	2.7775	0.00686907	0.244511	-3.38174	2.1631	up	Cfu_Bef_Dfu_Aft	UBE2V1
0.943658	1.20656	2.77659	0.00688651	0.244547	-3.38405	2.162	up	Cfu_Bef_Dfu_Aft	Z98752.2
-0.857308	7.78966	-2.77627	0.00689262	0.244547	-3.38485	2.16162	down	Cfu_Bef_Dfu_Aft	SELENON
0.665689	2.87594	2.77601	0.00689771	0.244547	-3.38552	2.1613	up	Cfu_Bef_Dfu_Aft	AC009065.8
1.20298	4.50571	2.77598	0.00689833	0.244547	-3.38561	2.16126	up	Cfu_Bef_Dfu_Aft	AC010168.2
0.981589	3.59869	2.77589	0.00690004	0.244547	-3.38583	2.16115	up	Cfu_Bef_Dfu_Aft	SPATA25
0.830302	1.59908	2.77537	0.00690993	0.24471	-3.38713	2.16053	up	Cfu_Bef_Dfu_Aft	AL583832.1
0.646093	0.520978	2.7752	0.00691319	0.24471	-3.38756	2.16032	up	Cfu_Bef_Dfu_Aft	MPEG1
0.860497	3.42185	2.77467	0.00692351	0.244727	-3.38892	2.15967	up	Cfu_Bef_Dfu_Aft	KCNMB3
0.857607	1.10419	2.77461	0.00692468	0.244727	-3.38907	2.1596	up	Cfu_Bef_Dfu_Aft	RPS15AP10
1.19268	2.28204	2.77452	0.00692651	0.244727	-3.38931	2.15949	up	Cfu_Bef_Dfu_Aft	SPDYE2B
0.817593	2.00845	2.77299	0.0069561	0.245412	-3.39318	2.15763	up	Cfu_Bef_Dfu_Aft	Z94721.2
0.790466	1.06938	2.77285	0.00695878	0.245412	-3.39353	2.15747	up	Cfu_Bef_Dfu_Aft	AC135050.3
0.692211	0.561744	2.77203	0.00697481	0.245493	-3.39562	2.15647	up	Cfu_Bef_Dfu_Aft	AL357500.1
0.634293	0.915436	2.77115	0.00699186	0.245493	-3.39784	2.15541	up	Cfu_Bef_Dfu_Aft	AC027601.2
1.27823	3.35844	2.77109	0.00699297	0.245493	-3.39799	2.15534	up	Cfu_Bef_Dfu_Aft	PPIEL
0.778473	1.15829	2.77097	0.00699542	0.245493	-3.39831	2.15519	up	Cfu_Bef_Dfu_Aft	ALX4
0.646826	7.4684	2.77003	0.00701372	0.245984	-3.40068	2.15405	up	Cfu_Bef_Dfu_Aft	SNHG17
0.803576	1.83264	2.76955	0.00702315	0.246163	-3.4019	2.15347	up	Cfu_Bef_Dfu_Aft	OMP
0.642631	0.609126	2.76795	0.0070545	0.247111	-3.40595	2.15153	up	Cfu_Bef_Dfu_Aft	AC090673.2
0.724552	5.64492	2.76735	0.00706639	0.247376	-3.40748	2.1508	up	Cfu_Bef_Dfu_Aft	RRP7BP
0.607212	2.6728	2.76642	0.00708462	0.24771	-3.40981	2.14968	up	Cfu_Bef_Dfu_Aft	AC080080.1
0.944966	2.35013	2.76596	0.00709367	0.247724	-3.41097	2.14913	up	Cfu_Bef_Dfu_Aft	AP001628.1
0.83129	2.16532	2.76527	0.00710742	0.248052	-3.41273	2.14829	up	Cfu_Bef_Dfu_Aft	AC079684.1
1.14053	3.0373	2.76442	0.00712425	0.248488	-3.41488	2.14726	up	Cfu_Bef_Dfu_Aft	AL138689.2
1.29422	5.50221	2.76369	0.00713867	0.248675	-3.41672	2.14638	up	Cfu_Bef_Dfu_Aft	LTB4R
0.939935	1.6713	2.76345	0.00714359	0.248675	-3.41734	2.14608	up	Cfu_Bef_Dfu_Aft	AC079336.5
0.634516	1.27446	2.76327	0.00714702	0.248675	-3.41778	2.14588	up	Cfu_Bef_Dfu_Aft	UBE2Q1-AS1
0.836341	1.28378	2.76205	0.0071715	0.249103	-3.42088	2.14439	up	Cfu_Bef_Dfu_Aft	AC138466.5
0.86702	4.03526	2.762	0.00717238	0.249103	-3.421	2.14434	up	Cfu_Bef_Dfu_Aft	NOL12
0.66582	7.33543	2.76163	0.00717973	0.249207	-3.42193	2.14389	up	Cfu_Bef_Dfu_Aft	CCDC130
0.734841	1.01579	2.76105	0.00719142	0.249461	-3.4234	2.14319	up	Cfu_Bef_Dfu_Aft	AL049840.6
0.730793	1.33528	2.76025	0.00720749	0.249564	-3.42543	2.14222	up	Cfu_Bef_Dfu_Aft	AP001528.2
0.864591	1.32904	2.75909	0.00723077	0.24989	-3.42836	2.14082	up	Cfu_Bef_Dfu_Aft	LRRN3
1.06516	2.31367	2.759	0.00723246	0.24989	-3.42857	2.14071	up	Cfu_Bef_Dfu_Aft	ACP4
0.703745	1.18573	2.75891	0.00723437	0.24989	-3.42881	2.1406	up	Cfu_Bef_Dfu_Aft	AL136115.1
0.638692	2.77449	2.75834	0.00724582	0.249996	-3.43024	2.13991	up	Cfu_Bef_Dfu_Aft	AL603750.1
0.724352	1.44135	2.75812	0.00725019	0.249996	-3.43079	2.13965	up	Cfu_Bef_Dfu_Aft	CTNNA1P1
0.601156	0.840152	2.75781	0.0072566	0.250053	-3.43159	2.13927	up	Cfu_Bef_Dfu_Aft	AC114402.1
0.660271	2.74135	2.75727	0.00726732	0.250272	-3.43293	2.13863	up	Cfu_Bef_Dfu_Aft	RPP21
0.806264	3.87813	2.75673	0.00727823	0.250302	-3.4343	2.13797	up	Cfu_Bef_Dfu_Aft	AC022098.1
0.833803	1.927	2.75658	0.00728133	0.250302	-3.43468	2.13779	up	Cfu_Bef_Dfu_Aft	Z98885.3
0.827973	1.36674	2.75523	0.00730867	0.250782	-3.43808	2.13616	up	Cfu_Bef_Dfu_Aft	AC135782.3
0.586014	3.65655	2.75503	0.00731285	0.250782	-3.4386	2.13591	up	Cfu_Bef_Dfu_Aft	AC090198.1
0.810071	3.72472	2.75464	0.0073207	0.250901	-3.43958	2.13545	up	Cfu_Bef_Dfu_Aft	AC004918.3
0.974996	2.46536	2.75416	0.00733055	0.250937	-3.4408	2.13486	up	Cfu_Bef_Dfu_Aft	AC009078.3
0.72747	1.05482	2.75342	0.00734552	0.251299	-3.44265	2.13398	up	Cfu_Bef_Dfu_Aft	AP006333.2
0.721056	0.763136	2.75221	0.00737029	0.251907	-3.4457	2.13252	up	Cfu_Bef_Dfu_Aft	AC093151.3
1.17107	4.56069	2.75204	0.00737381	0.251907	-3.44614	2.13231	up	Cfu_Bef_Dfu_Aft	AC010761.1
0.659619	0.596846	2.75155	0.00738374	0.251907	-3.44736	2.13172	up	Cfu_Bef_Dfu_Aft	MTND4LP14
0.658836	1.02904	2.75155	0.00738379	0.251907	-3.44736	2.13172	up	Cfu_Bef_Dfu_Aft	RPS12P20
0.727712	0.793294	2.74989	0.00741799	0.25272	-3.45156	2.12971	up	Cfu_Bef_Dfu_Aft	RASGRP4
0.756611	1.73008	2.74836	0.00744951	0.253643	-3.4554	2.12787	up	Cfu_Bef_Dfu_Aft	MIR3153
0.627718	1.24295	2.74631	0.00749185	0.254781	-3.46055	2.12541	up	Cfu_Bef_Dfu_Aft	LEXM
0.818215	1.48909	2.74558	0.00750704	0.255119	-3.46238	2.12453	up	Cfu_Bef_Dfu_Aft	AL445435.1
1.14193	3.6619	2.74541	0.00751072	0.255119	-3.46283	2.12432	up	Cfu_Bef_Dfu_Aft	N4BP2L2-IT2
0.587709	0.654076	2.74444	0.00753099	0.255504	-3.46527	2.12315	up	Cfu_Bef_Dfu_Aft	RNU6-407P
0.695259	1.47038	2.74318	0.00755716	0.256088	-3.46842	2.12164	up	Cfu_Bef_Dfu_Aft	SLC35E1P1
1.14341	2.5158	2.74251	0.00757119	0.256411	-3.4701	2.12084	up	Cfu_Bef_Dfu_Aft	PFN1P2
1.05631	2.10919	2.74216	0.00757867	0.256513	-3.471	2.12041	up	Cfu_Bef_Dfu_Aft	AC011462.4
0.979614	1.50596	2.74106	0.00760166	0.256987	-3.47374	2.11909	up	Cfu_Bef_Dfu_Aft	ASIP
0.593054	0.70748	2.74073	0.00760865	0.257071	-3.47458	2.11869	up	Cfu_Bef_Dfu_Aft	AL109923.1
1.19048	3.66933	2.74038	0.00761617	0.257136	-3.47547	2.11826	up	Cfu_Bef_Dfu_Aft	MST1P2
0.884768	1.38407	2.74018	0.00762025	0.257136	-3.47596	2.11803	up	Cfu_Bef_Dfu_Aft	RN7SKP74
0.766603	2.07677	2.73975	0.00762938	0.257136	-3.47704	2.11751	up	Cfu_Bef_Dfu_Aft	AC138028.2
0.695597	2.60324	2.73945	0.00763579	0.257136	-3.47781	2.11715	up	Cfu_Bef_Dfu_Aft	AC099778.1
0.710381	4.98842	2.7389	0.00764731	0.257136	-3.47917	2.11649	up	Cfu_Bef_Dfu_Aft	MTG1
-0.755557	6.43537	-2.73876	0.00765022	0.257136	-3.47952	2.11633	down	Cfu_Bef_Dfu_Aft	RECQL
0.612001	0.468938	2.73844	0.00765705	0.257136	-3.48033	2.11594	up	Cfu_Bef_Dfu_Aft	POU5F1P6
0.895858	6.37609	2.73803	0.00766577	0.257136	-3.48136	2.11544	up	Cfu_Bef_Dfu_Aft	ATG16L2
0.585831	0.975999	2.73763	0.00767419	0.257136	-3.48236	2.11497	up	Cfu_Bef_Dfu_Aft	ST7-OT4
0.773686	3.34857	2.73747	0.00767765	0.257136	-3.48276	2.11477	up	Cfu_Bef_Dfu_Aft	ANKHD1-EIF4EBP3
0.829857	2.07285	2.73744	0.00767824	0.257136	-3.48283	2.11474	up	Cfu_Bef_Dfu_Aft	AC060780.3
0.691865	2.08755	2.73722	0.00768302	0.257136	-3.4834	2.11447	up	Cfu_Bef_Dfu_Aft	SULT1A3
0.580049	0.686748	2.73713	0.00768488	0.257136	-3.48362	2.11436	up	Cfu_Bef_Dfu_Aft	AKAP17BP
0.726517	1.99596	2.73682	0.00769154	0.257136	-3.4844	2.11399	up	Cfu_Bef_Dfu_Aft	AC007663.4
0.61618	0.770919	2.73608	0.00770726	0.257267	-3.48625	2.1131	up	Cfu_Bef_Dfu_Aft	LINC02235
0.821525	1.38648	2.73579	0.00771346	0.257267	-3.48698	2.11275	up	Cfu_Bef_Dfu_Aft	AL591806.2
0.605173	0.715669	2.73457	0.00773943	0.257832	-3.49003	2.11129	up	Cfu_Bef_Dfu_Aft	STAU2-AS1
0.713554	1.0421	2.73208	0.00779298	0.259314	-3.49628	2.1083	up	Cfu_Bef_Dfu_Aft	AOAH-IT1
0.646208	0.664789	2.73081	0.00782038	0.259605	-3.49946	2.10677	up	Cfu_Bef_Dfu_Aft	RPL12P11
0.686739	1.09539	2.73065	0.00782384	0.259605	-3.49986	2.10658	up	Cfu_Bef_Dfu_Aft	RNA5SP383
0.593201	1.32523	2.72952	0.00784817	0.259991	-3.50268	2.10523	up	Cfu_Bef_Dfu_Aft	AC130651.1
0.674465	0.884009	2.72945	0.0078497	0.259991	-3.50285	2.10515	up	Cfu_Bef_Dfu_Aft	RF00410
0.652338	0.719696	2.72887	0.00786227	0.260256	-3.5043	2.10445	up	Cfu_Bef_Dfu_Aft	AC073592.6
1.06448	2.4037	2.72783	0.00788496	0.260457	-3.50691	2.1032	up	Cfu_Bef_Dfu_Aft	AL035448.1
0.854289	1.45081	2.72765	0.00788899	0.260457	-3.50738	2.10298	up	Cfu_Bef_Dfu_Aft	AC112496.1
0.85745	2.02139	2.72755	0.0078911	0.260457	-3.50762	2.10286	up	Cfu_Bef_Dfu_Aft	AL138831.3
0.944944	2.0168	2.72706	0.00790181	0.260659	-3.50885	2.10227	up	Cfu_Bef_Dfu_Aft	Z97832.2
0.821454	1.91065	2.72614	0.00792196	0.260866	-3.51115	2.10117	up	Cfu_Bef_Dfu_Aft	AC093525.10
0.937092	1.9361	2.72573	0.00793089	0.260866	-3.51218	2.10068	up	Cfu_Bef_Dfu_Aft	DCDC2B
0.66793	0.678864	2.72417	0.00796505	0.261755	-3.51607	2.09881	up	Cfu_Bef_Dfu_Aft	RPS6KA2-IT1
0.787066	1.75619	2.72408	0.00796707	0.261755	-3.5163	2.0987	up	Cfu_Bef_Dfu_Aft	Z99129.3
0.643675	2.24894	2.7238	0.00797312	0.261803	-3.51699	2.09837	up	Cfu_Bef_Dfu_Aft	GUSBP2
0.858466	2.04422	2.72325	0.00798526	0.261993	-3.51837	2.09771	up	Cfu_Bef_Dfu_Aft	AGAP5
0.686142	0.884182	2.72301	0.0079906	0.261993	-3.51897	2.09742	up	Cfu_Bef_Dfu_Aft	AC068491.2
0.675799	0.977676	2.72286	0.00799377	0.261993	-3.51933	2.09725	up	Cfu_Bef_Dfu_Aft	AL121652.1
0.595499	0.651957	2.72251	0.00800168	0.261993	-3.52023	2.09682	up	Cfu_Bef_Dfu_Aft	AC114402.2
0.695159	2.85998	2.72202	0.00801238	0.261993	-3.52144	2.09624	up	Cfu_Bef_Dfu_Aft	AC040162.1
1.2209	6.24387	2.72178	0.00801771	0.261993	-3.52204	2.09595	up	Cfu_Bef_Dfu_Aft	DNHD1
0.635343	0.963831	2.72173	0.0080187	0.261993	-3.52215	2.0959	up	Cfu_Bef_Dfu_Aft	MIR4701
-0.651435	8.22342	-2.72085	0.00803831	0.262286	-3.52436	2.09484	down	Cfu_Bef_Dfu_Aft	SERINC1
0.778823	4.25658	2.72011	0.00805458	0.262536	-3.52619	2.09396	up	Cfu_Bef_Dfu_Aft	NPHP3
0.610279	0.751209	2.72009	0.00805514	0.262536	-3.52626	2.09393	up	Cfu_Bef_Dfu_Aft	AC008993.1
0.78902	4.33325	2.71924	0.00807406	0.263001	-3.52838	2.09291	up	Cfu_Bef_Dfu_Aft	AF117829.1
0.631527	2.33465	2.71889	0.00808178	0.263001	-3.52925	2.09249	up	Cfu_Bef_Dfu_Aft	CKLF
0.671658	1.95897	2.71883	0.0080832	0.263001	-3.52941	2.09242	up	Cfu_Bef_Dfu_Aft	AL662844.4
0.736291	1.05027	2.71716	0.00812044	0.264062	-3.53357	2.09042	up	Cfu_Bef_Dfu_Aft	AC104564.5
0.774597	1.25675	2.7166	0.00813292	0.264251	-3.53496	2.08975	up	Cfu_Bef_Dfu_Aft	SOX10
0.949188	3.08465	2.71649	0.00813549	0.264251	-3.53525	2.08962	up	Cfu_Bef_Dfu_Aft	ABCB6
0.86375	1.18257	2.71549	0.00815792	0.264529	-3.53774	2.08842	up	Cfu_Bef_Dfu_Aft	SEMA5A-AS1
0.664761	1.16561	2.71484	0.00817249	0.264692	-3.53935	2.08765	up	Cfu_Bef_Dfu_Aft	RF00586
0.847771	1.15206	2.71413	0.00818848	0.264692	-3.54112	2.0868	up	Cfu_Bef_Dfu_Aft	AP001767.3
0.87886	3.28784	2.71406	0.00818997	0.264692	-3.54129	2.08672	up	Cfu_Bef_Dfu_Aft	LINC00235
0.590892	0.764451	2.71382	0.00819538	0.264692	-3.54189	2.08643	up	Cfu_Bef_Dfu_Aft	AC134349.1
0.840341	1.47725	2.71339	0.00820513	0.264692	-3.54296	2.08591	up	Cfu_Bef_Dfu_Aft	GTF2H4
0.72965	5.31185	2.71312	0.00821118	0.264692	-3.54363	2.08559	up	Cfu_Bef_Dfu_Aft	KLHL17
-0.732542	6.97758	-2.71148	0.00824832	0.265054	-3.54772	2.08363	down	Cfu_Bef_Dfu_Aft	INSIG2
0.707853	5.12249	2.71013	0.00827896	0.26574	-3.55107	2.08202	up	Cfu_Bef_Dfu_Aft	GOLGA6L9
0.91796	1.70492	2.70928	0.00829846	0.266067	-3.5532	2.081	up	Cfu_Bef_Dfu_Aft	DLEU2L
0.792829	1.6356	2.70862	0.00831344	0.266249	-3.55483	2.08022	up	Cfu_Bef_Dfu_Aft	AL353583.1
0.855894	8.95895	2.70778	0.00833261	0.266592	-3.55692	2.07922	up	Cfu_Bef_Dfu_Aft	CCNL2
0.937529	1.35029	2.70748	0.00833957	0.266592	-3.55767	2.07886	up	Cfu_Bef_Dfu_Aft	MTCO3P43
0.789165	1.01899	2.70704	0.00834954	0.266592	-3.55876	2.07834	up	Cfu_Bef_Dfu_Aft	SNORA47
0.617609	0.580581	2.70651	0.00836164	0.266592	-3.56007	2.07771	up	Cfu_Bef_Dfu_Aft	AC018607.1
1.2603	4.45663	2.70627	0.00836729	0.266592	-3.56068	2.07741	up	Cfu_Bef_Dfu_Aft	AC108010.1
0.772989	2.90071	2.70626	0.00836742	0.266592	-3.56069	2.07741	up	Cfu_Bef_Dfu_Aft	U73166.1
0.916898	3.95246	2.70526	0.0083905	0.266802	-3.56318	2.07621	up	Cfu_Bef_Dfu_Aft	AC004148.2
0.798877	1.04758	2.70511	0.00839406	0.266802	-3.56357	2.07603	up	Cfu_Bef_Dfu_Aft	RPL5P30
0.675725	1.50354	2.70471	0.00840328	0.266849	-3.56456	2.07555	up	Cfu_Bef_Dfu_Aft	AC097717.1
0.668621	0.588378	2.70358	0.00842939	0.267415	-3.56737	2.0742	up	Cfu_Bef_Dfu_Aft	NANOGP4
0.698174	3.80991	2.70307	0.0084412	0.267642	-3.56863	2.0736	up	Cfu_Bef_Dfu_Aft	GBAP1
0.723158	1.77925	2.70271	0.00844951	0.267657	-3.56952	2.07317	up	Cfu_Bef_Dfu_Aft	AC010201.2
0.63167	2.09454	2.70188	0.00846876	0.267984	-3.57158	2.07218	up	Cfu_Bef_Dfu_Aft	AC130650.2
0.873849	0.778029	2.70114	0.00848595	0.267984	-3.57342	2.0713	up	Cfu_Bef_Dfu_Aft	LCN1P1
0.739915	1.06108	2.70106	0.00848771	0.267984	-3.5736	2.07121	up	Cfu_Bef_Dfu_Aft	AL592430.1
0.769282	1.32936	2.70085	0.00849276	0.267984	-3.57414	2.07095	up	Cfu_Bef_Dfu_Aft	AC008147.4
0.758812	2.61376	2.70025	0.00850665	0.267984	-3.57562	2.07024	up	Cfu_Bef_Dfu_Aft	TMEM266
0.803506	1.29883	2.70021	0.00850763	0.267984	-3.57573	2.07019	up	Cfu_Bef_Dfu_Aft	AC002558.3
1.05892	3.53562	2.70013	0.00850933	0.267984	-3.57591	2.0701	up	Cfu_Bef_Dfu_Aft	NPTN-IT1
0.841903	1.69223	2.70004	0.00851143	0.267984	-3.57613	2.07	up	Cfu_Bef_Dfu_Aft	AP4B1-AS1
0.632396	1.45877	2.69998	0.00851294	0.267984	-3.57629	2.06992	up	Cfu_Bef_Dfu_Aft	MIR5581
0.609217	0.86952	2.69891	0.00853806	0.268479	-3.57896	2.06864	up	Cfu_Bef_Dfu_Aft	AC092032.1
-0.635299	7.11598	-2.69842	0.00854954	0.268692	-3.58017	2.06806	down	Cfu_Bef_Dfu_Aft	RAVER1
0.592756	0.849265	2.69762	0.00856818	0.269002	-3.58214	2.06711	up	Cfu_Bef_Dfu_Aft	YES1P1
0.767975	1.20652	2.6975	0.00857103	0.269002	-3.58244	2.06697	up	Cfu_Bef_Dfu_Aft	AL359762.3
0.679533	1.86758	2.69739	0.00857349	0.269002	-3.5827	2.06684	up	Cfu_Bef_Dfu_Aft	AC106820.4
0.730546	2.20539	2.69622	0.00860108	0.269445	-3.58561	2.06545	up	Cfu_Bef_Dfu_Aft	AC004076.2
0.938888	2.0571	2.6952	0.00862519	0.269799	-3.58814	2.06423	up	Cfu_Bef_Dfu_Aft	AC087222.1
0.694659	0.818308	2.69511	0.00862722	0.269799	-3.58835	2.06413	up	Cfu_Bef_Dfu_Aft	AC027237.1
0.612187	0.732021	2.69454	0.00864082	0.269978	-3.58977	2.06345	up	Cfu_Bef_Dfu_Aft	AC007906.1
0.799516	0.955438	2.69428	0.00864694	0.269978	-3.59041	2.06314	up	Cfu_Bef_Dfu_Aft	UGT1A4
0.732025	2.26007	2.69347	0.00866614	0.270182	-3.59242	2.06217	up	Cfu_Bef_Dfu_Aft	AC004951.1
0.796088	1.32314	2.69337	0.00866856	0.270182	-3.59267	2.06205	up	Cfu_Bef_Dfu_Aft	Z69666.1
0.921206	3.69876	2.69314	0.00867405	0.270182	-3.59325	2.06178	up	Cfu_Bef_Dfu_Aft	AL136295.7
0.784849	1.35942	2.69311	0.00867476	0.270182	-3.59332	2.06174	up	Cfu_Bef_Dfu_Aft	AL133406.1
0.618962	1.05655	2.693	0.00867727	0.270182	-3.59358	2.06162	up	Cfu_Bef_Dfu_Aft	AC137630.2
0.782704	1.14366	2.69203	0.00870037	0.270459	-3.59598	2.06046	up	Cfu_Bef_Dfu_Aft	AC005480.1
0.595919	1.72617	2.69176	0.0087067	0.270509	-3.59664	2.06015	up	Cfu_Bef_Dfu_Aft	GRIN3A
0.764015	2.01231	2.6893	0.00876564	0.271861	-3.60274	2.05722	up	Cfu_Bef_Dfu_Aft	AL022324.2
0.725316	1.36189	2.68915	0.00876925	0.271861	-3.60311	2.05704	up	Cfu_Bef_Dfu_Aft	AC011337.1
0.686955	0.978666	2.68782	0.00880112	0.27244	-3.60639	2.05546	up	Cfu_Bef_Dfu_Aft	AC245884.9
1.09645	2.91068	2.68778	0.00880221	0.27244	-3.6065	2.05541	up	Cfu_Bef_Dfu_Aft	TAS2R4
0.696114	1.39707	2.68694	0.00882235	0.272915	-3.60857	2.05442	up	Cfu_Bef_Dfu_Aft	SNORD88A
0.690436	6.28086	2.68597	0.00884571	0.273173	-3.61096	2.05327	up	Cfu_Bef_Dfu_Aft	AC073869.1
0.7494	1.83878	2.68561	0.00885459	0.273173	-3.61187	2.05283	up	Cfu_Bef_Dfu_Aft	RPL9P29
0.657631	1.14727	2.68498	0.00886983	0.273496	-3.61342	2.05208	up	Cfu_Bef_Dfu_Aft	AC008507.2
0.583043	0.6577	2.68453	0.00888071	0.273519	-3.61453	2.05155	up	Cfu_Bef_Dfu_Aft	HMGN1P15
0.605441	1.3794	2.68424	0.00888762	0.273519	-3.61523	2.05121	up	Cfu_Bef_Dfu_Aft	AL607028.1
0.992627	5.8612	2.68396	0.0088946	0.273519	-3.61594	2.05087	up	Cfu_Bef_Dfu_Aft	TRAF1
0.828704	1.17689	2.68371	0.00890061	0.273519	-3.61655	2.05058	up	Cfu_Bef_Dfu_Aft	ADAM20P1
0.725733	0.87633	2.68321	0.00891271	0.273602	-3.61778	2.04999	up	Cfu_Bef_Dfu_Aft	AC117383.1
0.657204	0.557783	2.68306	0.00891634	0.273602	-3.61815	2.04981	up	Cfu_Bef_Dfu_Aft	AC124069.1
0.603874	2.9089	2.68241	0.00893217	0.273834	-3.61975	2.04904	up	Cfu_Bef_Dfu_Aft	ATXN7
0.89647	6.9946	2.68216	0.00893836	0.273834	-3.62038	2.04874	up	Cfu_Bef_Dfu_Aft	ECHDC2
0.616673	1.35415	2.68209	0.00893997	0.273834	-3.62054	2.04866	up	Cfu_Bef_Dfu_Aft	AC010260.1
0.615217	1.24117	2.68187	0.00894536	0.273834	-3.62108	2.0484	up	Cfu_Bef_Dfu_Aft	AP000692.1
0.806674	1.41056	2.68177	0.00894787	0.273834	-3.62134	2.04828	up	Cfu_Bef_Dfu_Aft	ENPP7P4
0.732383	1.09421	2.68096	0.00896777	0.274185	-3.62334	2.04732	up	Cfu_Bef_Dfu_Aft	AC005021.1
0.822214	1.42067	2.68053	0.00897808	0.274201	-3.62438	2.04682	up	Cfu_Bef_Dfu_Aft	AC124283.3
0.675791	2.19707	2.68026	0.0089847	0.274201	-3.62505	2.0465	up	Cfu_Bef_Dfu_Aft	AP003108.2
0.627292	1.71678	2.67996	0.00899224	0.274201	-3.62581	2.04613	up	Cfu_Bef_Dfu_Aft	AP002490.1
0.82881	6.79036	2.6791	0.00901339	0.274383	-3.62793	2.04511	up	Cfu_Bef_Dfu_Aft	MRNIP
0.736607	1.39289	2.67908	0.00901379	0.274383	-3.62797	2.04509	up	Cfu_Bef_Dfu_Aft	FOXP3
0.61764	0.566815	2.67847	0.00902883	0.274548	-3.62947	2.04437	up	Cfu_Bef_Dfu_Aft	AC007494.3
0.899137	1.53063	2.67789	0.0090431	0.274836	-3.6309	2.04368	up	Cfu_Bef_Dfu_Aft	AOC3
0.775197	1.20575	2.67642	0.00907948	0.275795	-3.63453	2.04194	up	Cfu_Bef_Dfu_Aft	ADORA2A-AS1
0.748321	1.7249	2.67531	0.00910698	0.275831	-3.63726	2.04063	up	Cfu_Bef_Dfu_Aft	AC053513.1
0.655744	0.769838	2.67523	0.00910882	0.275831	-3.63744	2.04054	up	Cfu_Bef_Dfu_Aft	AL031667.2
0.691431	1.08185	2.67519	0.00910982	0.275831	-3.63754	2.04049	up	Cfu_Bef_Dfu_Aft	U47924.3
0.850059	2.41858	2.67503	0.00911387	0.275831	-3.63794	2.0403	up	Cfu_Bef_Dfu_Aft	STARD13-AS
0.725872	1.09601	2.675	0.00911455	0.275831	-3.63801	2.04026	up	Cfu_Bef_Dfu_Aft	RPL35P3
-0.592162	7.04004	-2.67489	0.00911746	0.275831	-3.6383	2.04013	down	Cfu_Bef_Dfu_Aft	MAP1S
0.744896	1.38463	2.67481	0.00911925	0.275831	-3.63847	2.04004	up	Cfu_Bef_Dfu_Aft	AL354813.1
0.624786	0.605329	2.67449	0.00912734	0.275929	-3.63927	2.03966	up	Cfu_Bef_Dfu_Aft	AC010333.1
0.968385	2.52152	2.67268	0.00917255	0.276711	-3.64374	2.03751	up	Cfu_Bef_Dfu_Aft	AC005046.1
0.751903	1.48155	2.67237	0.0091801	0.276753	-3.64448	2.03715	up	Cfu_Bef_Dfu_Aft	ACKR4
-0.60702	0.432737	-2.67208	0.0091875	0.276753	-3.64521	2.0368	down	Cfu_Bef_Dfu_Aft	AC009133.2
1.13019	2.35358	2.67184	0.00919332	0.276753	-3.64578	2.03653	up	Cfu_Bef_Dfu_Aft	AC093525.9
0.64383	1.34373	2.67148	0.00920257	0.276798	-3.64669	2.03609	up	Cfu_Bef_Dfu_Aft	LAT
0.734721	0.748134	2.67116	0.00921039	0.27683	-3.64745	2.03572	up	Cfu_Bef_Dfu_Aft	AC023794.1
0.688407	1.14066	2.67034	0.00923102	0.277158	-3.64947	2.03475	up	Cfu_Bef_Dfu_Aft	RIMKLBP1
0.818231	4.42154	2.6695	0.00925216	0.277502	-3.65154	2.03376	up	Cfu_Bef_Dfu_Aft	AC009053.1
0.863847	1.6832	2.66871	0.00927212	0.277809	-3.65348	2.03282	up	Cfu_Bef_Dfu_Aft	AL031709.1
0.596795	0.456954	2.66818	0.00928554	0.278065	-3.65479	2.03219	up	Cfu_Bef_Dfu_Aft	TAS1R1
0.65631	0.940292	2.66669	0.00932319	0.278547	-3.65844	2.03044	up	Cfu_Bef_Dfu_Aft	EAF1-AS1
0.646941	0.743196	2.66625	0.00933427	0.278547	-3.65951	2.02992	up	Cfu_Bef_Dfu_Aft	ACTG1P14
0.735857	7.30646	2.66464	0.00937522	0.279288	-3.66346	2.02802	up	Cfu_Bef_Dfu_Aft	ZNF587
0.788256	2.46376	2.66309	0.00941481	0.279884	-3.66727	2.02619	up	Cfu_Bef_Dfu_Aft	ZNF32-AS2
0.605469	2.48836	2.66206	0.0094414	0.280528	-3.66981	2.02496	up	Cfu_Bef_Dfu_Aft	AP000442.2
0.754946	0.938513	2.6618	0.009448	0.280542	-3.67044	2.02466	up	Cfu_Bef_Dfu_Aft	AC008700.1
0.942707	2.78141	2.66166	0.00945168	0.280542	-3.67079	2.02449	up	Cfu_Bef_Dfu_Aft	AC005261.5
0.707903	1.49699	2.66133	0.00946001	0.280644	-3.67159	2.02411	up	Cfu_Bef_Dfu_Aft	AC007000.1
0.973614	2.69041	2.65969	0.00950222	0.281312	-3.67561	2.02217	up	Cfu_Bef_Dfu_Aft	AC090739.1
0.9637	3.78102	2.65854	0.00953206	0.281864	-3.67843	2.02081	up	Cfu_Bef_Dfu_Aft	TMEM51-AS1
0.600127	0.351008	2.65835	0.00953684	0.281864	-3.67889	2.0206	up	Cfu_Bef_Dfu_Aft	CHRNA2
0.727547	1.89683	2.65732	0.00956347	0.282082	-3.6814	2.01938	up	Cfu_Bef_Dfu_Aft	AL662907.1
0.915659	2.04906	2.65716	0.00956771	0.282082	-3.6818	2.01919	up	Cfu_Bef_Dfu_Aft	AL353807.4
0.663098	0.874972	2.6555	0.00961101	0.283213	-3.68588	2.01723	up	Cfu_Bef_Dfu_Aft	AC091729.1
0.610166	1.12446	2.6534	0.00966574	0.284441	-3.691	2.01477	up	Cfu_Bef_Dfu_Aft	MIR6859-3
0.723859	0.485479	2.65309	0.00967384	0.284441	-3.69175	2.0144	up	Cfu_Bef_Dfu_Aft	RPL7P41
0.749859	1.48107	2.65288	0.00967933	0.284441	-3.69226	2.01415	up	Cfu_Bef_Dfu_Aft	SNORA7B
0.683711	1.61524	2.65264	0.00968566	0.284441	-3.69285	2.01387	up	Cfu_Bef_Dfu_Aft	LINC01424
0.684716	1.58791	2.65202	0.00970199	0.284573	-3.69437	2.01314	up	Cfu_Bef_Dfu_Aft	AL132712.2
0.859983	1.82149	2.65082	0.00973362	0.285355	-3.69731	2.01173	up	Cfu_Bef_Dfu_Aft	AC092053.3
0.727175	0.835847	2.64965	0.00976457	0.285419	-3.70017	2.01035	up	Cfu_Bef_Dfu_Aft	AC022167.5
0.899554	2.37431	2.64868	0.00979016	0.285419	-3.70253	2.00921	up	Cfu_Bef_Dfu_Aft	GAS8-AS1
0.902026	2.2849	2.64783	0.00981282	0.285692	-3.70461	2.00821	up	Cfu_Bef_Dfu_Aft	AC116366.1
0.72647	1.75169	2.64737	0.00982498	0.285692	-3.70573	2.00767	up	Cfu_Bef_Dfu_Aft	RNU6-1016P
0.743311	0.907683	2.64735	0.00982554	0.285692	-3.70578	2.00764	up	Cfu_Bef_Dfu_Aft	AL009031.1
0.851984	1.23691	2.64718	0.00983007	0.285692	-3.7062	2.00744	up	Cfu_Bef_Dfu_Aft	RN7SL473P
0.597584	0.69416	2.64393	0.00991688	0.287922	-3.71412	2.00363	up	Cfu_Bef_Dfu_Aft	DACT3-AS1
0.65026	0.818107	2.64326	0.00993489	0.288298	-3.71576	2.00284	up	Cfu_Bef_Dfu_Aft	AC078852.1
1.26532	4.08819	2.64249	0.00995553	0.288491	-3.71763	2.00194	up	Cfu_Bef_Dfu_Aft	STAG3
0.672824	2.3893	2.64206	0.00996723	0.288651	-3.71869	2.00143	up	Cfu_Bef_Dfu_Aft	AC090607.2
0.991628	3.18472	2.6418	0.00997413	0.288704	-3.71931	2.00113	up	Cfu_Bef_Dfu_Aft	CCDC65
0.950477	1.23323	2.64116	0.00999133	0.28891	-3.72086	2.00038	up	Cfu_Bef_Dfu_Aft	AC011498.4
0.759304	0.968236	2.64	0.0100227	0.28967	-3.72369	1.99902	up	Cfu_Bef_Dfu_Aft	C1GALT1P1
0.627665	0.899497	2.63957	0.0100345	0.289801	-3.72474	1.99851	up	Cfu_Bef_Dfu_Aft	UBE2L4
0.663847	1.92196	2.63932	0.0100413	0.289801	-3.72536	1.99821	up	Cfu_Bef_Dfu_Aft	AC008895.1
0.68063	1.31755	2.63925	0.010043	0.289801	-3.72551	1.99814	up	Cfu_Bef_Dfu_Aft	AC104785.1
0.615223	1.57081	2.63882	0.0100549	0.289801	-3.72658	1.99762	up	Cfu_Bef_Dfu_Aft	AL513320.1
0.910025	1.80542	2.63882	0.0100549	0.289801	-3.72658	1.99762	up	Cfu_Bef_Dfu_Aft	AC105429.1
0.729597	1.60598	2.63837	0.0100669	0.289801	-3.72765	1.9971	up	Cfu_Bef_Dfu_Aft	AC004039.1
0.705062	1.65281	2.63778	0.0100831	0.289951	-3.7291	1.9964	up	Cfu_Bef_Dfu_Aft	AC253576.2
0.828732	4.82029	2.63757	0.0100888	0.289968	-3.72961	1.99616	up	Cfu_Bef_Dfu_Aft	IL18BP
1.01078	2.62753	2.63696	0.0101055	0.290302	-3.7311	1.99544	up	Cfu_Bef_Dfu_Aft	ZNF410
0.699866	0.914747	2.63617	0.010127	0.290448	-3.73301	1.99452	up	Cfu_Bef_Dfu_Aft	AC008277.1
0.703327	0.812917	2.6361	0.0101291	0.290448	-3.7332	1.99443	up	Cfu_Bef_Dfu_Aft	AC245052.2
0.867647	3.13656	2.63574	0.0101387	0.290475	-3.73406	1.99402	up	Cfu_Bef_Dfu_Aft	AC010834.3
0.812098	2.13193	2.63562	0.010142	0.290475	-3.73435	1.99388	up	Cfu_Bef_Dfu_Aft	AC129510.1
0.621939	0.777416	2.63542	0.0101476	0.290489	-3.73484	1.99364	up	Cfu_Bef_Dfu_Aft	AL512652.2
0.747045	1.42851	2.63483	0.0101636	0.290554	-3.73627	1.99295	up	Cfu_Bef_Dfu_Aft	AL022322.2
0.680413	1.56948	2.63311	0.010211	0.291429	-3.74045	1.99093	up	Cfu_Bef_Dfu_Aft	MIR6835
0.614035	0.32021	2.63286	0.0102178	0.291477	-3.74105	1.99064	up	Cfu_Bef_Dfu_Aft	AC096746.1
0.809979	2.90529	2.63167	0.0102508	0.29217	-3.74395	1.98924	up	Cfu_Bef_Dfu_Aft	AC008764.6
0.779184	1.6375	2.63143	0.0102574	0.29217	-3.74454	1.98896	up	Cfu_Bef_Dfu_Aft	AC112694.2
0.691903	0.89952	2.63104	0.0102682	0.292206	-3.74549	1.9885	up	Cfu_Bef_Dfu_Aft	AC091492.1
0.610914	1.19027	2.63101	0.0102689	0.292206	-3.74555	1.98848	up	Cfu_Bef_Dfu_Aft	AP003086.1
0.618112	4.30933	2.63024	0.0102905	0.292383	-3.74743	1.98757	up	Cfu_Bef_Dfu_Aft	PAXIP1-AS2
0.62692	6.63806	2.62961	0.0103079	0.292494	-3.74896	1.98683	up	Cfu_Bef_Dfu_Aft	WASH3P
0.696203	1.72136	2.62903	0.0103239	0.292751	-3.75035	1.98616	up	Cfu_Bef_Dfu_Aft	AC069234.4
0.806525	2.15441	2.628	0.0103525	0.293271	-3.75285	1.98495	up	Cfu_Bef_Dfu_Aft	GHRLOS
0.782787	1.71683	2.6265	0.0103945	0.294193	-3.75649	1.9832	up	Cfu_Bef_Dfu_Aft	AC010976.2
0.766859	3.59523	2.626	0.0104086	0.294422	-3.75771	1.98261	up	Cfu_Bef_Dfu_Aft	ZNF436-AS1
0.632646	0.938436	2.62544	0.0104243	0.294604	-3.75907	1.98195	up	Cfu_Bef_Dfu_Aft	MTCO3P29
0.685687	1.34326	2.6254	0.0104253	0.294604	-3.75915	1.98191	up	Cfu_Bef_Dfu_Aft	RN7SL192P
0.604761	5.21158	2.62486	0.0104406	0.294864	-3.76047	1.98127	up	Cfu_Bef_Dfu_Aft	ZNF213-AS1
0.730512	1.44342	2.62471	0.0104448	0.294864	-3.76084	1.9811	up	Cfu_Bef_Dfu_Aft	AL136984.1
0.862581	1.91004	2.62438	0.010454	0.294977	-3.76163	1.98072	up	Cfu_Bef_Dfu_Aft	RNA5SP82
0.75224	1.3842	2.62282	0.0104979	0.295923	-3.7654	1.9789	up	Cfu_Bef_Dfu_Aft	AC012358.1
0.929268	4.16178	2.62245	0.0105085	0.295932	-3.76631	1.97846	up	Cfu_Bef_Dfu_Aft	NSUN5P2
0.69627	4.20667	2.6222	0.0105156	0.295939	-3.76692	1.97817	up	Cfu_Bef_Dfu_Aft	VDAC1P8
0.666172	2.37082	2.62207	0.0105192	0.295939	-3.76722	1.97802	up	Cfu_Bef_Dfu_Aft	SRRM5
-0.583752	0.267495	-2.6218	0.0105269	0.295989	-3.76789	1.9777	down	Cfu_Bef_Dfu_Aft	AL365259.1
0.824016	1.35477	2.62164	0.0105313	0.295989	-3.76826	1.97752	up	Cfu_Bef_Dfu_Aft	PRCD
-0.664391	8.39399	-2.6209	0.0105524	0.296146	-3.77006	1.97665	down	Cfu_Bef_Dfu_Aft	ATP13A2
0.761077	1.49727	2.62039	0.0105669	0.296263	-3.7713	1.97605	up	Cfu_Bef_Dfu_Aft	STEAP3-AS1
0.590313	0.613143	2.61956	0.0105906	0.296504	-3.77331	1.97508	up	Cfu_Bef_Dfu_Aft	CYP4A22
0.631989	0.683819	2.61954	0.0105911	0.296504	-3.77335	1.97506	up	Cfu_Bef_Dfu_Aft	AL390774.2
0.660087	0.990255	2.61902	0.0106058	0.296626	-3.7746	1.97446	up	Cfu_Bef_Dfu_Aft	RNU6-100P
0.764894	1.4222	2.61878	0.0106127	0.296673	-3.77519	1.97417	up	Cfu_Bef_Dfu_Aft	AC139495.3
0.914642	5.0305	2.61824	0.0106282	0.296883	-3.7765	1.97354	up	Cfu_Bef_Dfu_Aft	GTF2IP20
0.682266	1.21369	2.61697	0.0106645	0.297539	-3.77957	1.97206	up	Cfu_Bef_Dfu_Aft	AC004381.2
1.01346	3.0784	2.61632	0.0106831	0.297912	-3.78113	1.9713	up	Cfu_Bef_Dfu_Aft	MASP2
0.720858	1.19999	2.61552	0.0107059	0.298082	-3.78306	1.97038	up	Cfu_Bef_Dfu_Aft	ZNRF3-AS1
0.672492	1.15679	2.61507	0.0107189	0.298185	-3.78415	1.96985	up	Cfu_Bef_Dfu_Aft	ANGPTL2
0.58038	1.83982	2.6146	0.0107324	0.298189	-3.78528	1.9693	up	Cfu_Bef_Dfu_Aft	AL158152.1
0.667143	1.5163	2.61444	0.0107373	0.298189	-3.78569	1.96911	up	Cfu_Bef_Dfu_Aft	TNK2-AS1
0.694353	3.02937	2.61436	0.0107394	0.298189	-3.78586	1.96902	up	Cfu_Bef_Dfu_Aft	MIR135A1
0.74852	1.89804	2.61405	0.0107483	0.298189	-3.78661	1.96866	up	Cfu_Bef_Dfu_Aft	AC069547.1
-0.861354	4.69263	-2.61392	0.0107522	0.298189	-3.78694	1.9685	down	Cfu_Bef_Dfu_Aft	RPL26P19
0.91825	3.09607	2.61351	0.010764	0.298189	-3.78792	1.96803	up	Cfu_Bef_Dfu_Aft	AC233280.2
0.590922	1.02159	2.61328	0.0107706	0.298189	-3.78847	1.96776	up	Cfu_Bef_Dfu_Aft	AC018926.3
0.916651	5.96588	2.61326	0.0107713	0.298189	-3.78853	1.96773	up	Cfu_Bef_Dfu_Aft	RRN3P1
-1.19108	1.1737	-2.61298	0.0107793	0.298266	-3.7892	1.96741	down	Cfu_Bef_Dfu_Aft	AC011523.1
1.06882	2.04676	2.61094	0.0108384	0.299405	-3.79411	1.96504	up	Cfu_Bef_Dfu_Aft	STX16-NPEPL1
0.805075	1.56662	2.61076	0.0108436	0.299405	-3.79455	1.96483	up	Cfu_Bef_Dfu_Aft	AC124016.2
0.616892	0.886617	2.61054	0.01085	0.299405	-3.79508	1.96457	up	Cfu_Bef_Dfu_Aft	AC147651.1
0.701601	4.17287	2.61029	0.0108575	0.299405	-3.7957	1.96427	up	Cfu_Bef_Dfu_Aft	FAM86HP
0.947508	3.54164	2.61021	0.0108597	0.299405	-3.79588	1.96418	up	Cfu_Bef_Dfu_Aft	BEST1
0.736986	3.68458	2.60968	0.010875	0.299611	-3.79715	1.96357	up	Cfu_Bef_Dfu_Aft	LINC01004
0.887881	7.66833	2.60947	0.0108813	0.29964	-3.79767	1.96332	up	Cfu_Bef_Dfu_Aft	PAN2
0.716496	0.987378	2.6082	0.0109185	0.300111	-3.80073	1.96184	up	Cfu_Bef_Dfu_Aft	AC103739.2
0.936225	1.75158	2.60817	0.0109194	0.300111	-3.80081	1.9618	up	Cfu_Bef_Dfu_Aft	MTND5P28
0.795727	1.9858	2.60777	0.0109309	0.300223	-3.80176	1.96134	up	Cfu_Bef_Dfu_Aft	AP001107.1
0.708223	2.26734	2.60713	0.0109497	0.300511	-3.80331	1.9606	up	Cfu_Bef_Dfu_Aft	AL031432.4
0.704351	0.323395	4.89462	5.25772e-06	0.300568	3.44662	5.2792	up	Afu_Sen_Bfu_Res	AC005304.3
0.67869	1.73784	2.60617	0.0109778	0.300985	-3.80561	1.95948	up	Cfu_Bef_Dfu_Aft	AC211476.6
0.77402	0.872356	2.60578	0.0109895	0.300985	-3.80657	1.95902	up	Cfu_Bef_Dfu_Aft	CRYBA1
0.599554	0.604485	2.60558	0.0109952	0.300985	-3.80703	1.9588	up	Cfu_Bef_Dfu_Aft	AC022173.1
1.12985	1.82631	2.60469	0.0110215	0.301467	-3.80918	1.95776	up	Cfu_Bef_Dfu_Aft	AC124067.3
0.823898	1.62776	2.60425	0.0110344	0.30153	-3.81023	1.95725	up	Cfu_Bef_Dfu_Aft	AC018529.2
0.927307	6.67109	2.60399	0.0110423	0.30153	-3.81087	1.95694	up	Cfu_Bef_Dfu_Aft	TRIM66
0.773552	2.1429	2.60351	0.0110566	0.30153	-3.81203	1.95638	up	Cfu_Bef_Dfu_Aft	ZFHX2-AS1
0.702385	2.74641	2.60332	0.0110621	0.30153	-3.81248	1.95616	up	Cfu_Bef_Dfu_Aft	AL357033.3
1.17067	2.93479	2.60319	0.011066	0.30153	-3.8128	1.95601	up	Cfu_Bef_Dfu_Aft	AC253536.3
0.868949	2.71734	2.60299	0.0110718	0.301545	-3.81327	1.95578	up	Cfu_Bef_Dfu_Aft	MIR1254-1
0.621496	1.22531	2.60254	0.0110852	0.301737	-3.81436	1.95526	up	Cfu_Bef_Dfu_Aft	AC022558.1
0.65157	1.15759	2.60215	0.0110968	0.301737	-3.8153	1.9548	up	Cfu_Bef_Dfu_Aft	AC090695.1
0.813859	1.28485	2.60204	0.0111	0.301737	-3.81555	1.95468	up	Cfu_Bef_Dfu_Aft	POU5F2
0.623342	0.819722	2.60118	0.0111257	0.302148	-3.81763	1.95367	up	Cfu_Bef_Dfu_Aft	AC018529.3
0.784432	3.56279	2.60082	0.0111362	0.302291	-3.81849	1.95326	up	Cfu_Bef_Dfu_Aft	CRYGS
0.805242	1.77178	2.60059	0.0111433	0.302339	-3.81905	1.95299	up	Cfu_Bef_Dfu_Aft	AL021578.1
0.694872	0.955802	2.59972	0.0111693	0.302736	-3.82115	1.95198	up	Cfu_Bef_Dfu_Aft	AC073592.3
0.881844	3.17837	2.5995	0.0111757	0.302736	-3.82167	1.95172	up	Cfu_Bef_Dfu_Aft	AL109614.1
0.692236	1.9655	2.59928	0.0111822	0.302736	-3.82219	1.95147	up	Cfu_Bef_Dfu_Aft	NAALAD2
0.781981	1.59348	2.59811	0.0112173	0.303483	-3.825	1.95011	up	Cfu_Bef_Dfu_Aft	MIR6859-1
0.594045	0.835392	2.5977	0.0112296	0.303573	-3.82598	1.94964	up	Cfu_Bef_Dfu_Aft	TAF9BP1
1.09292	5.62278	2.59658	0.0112634	0.304155	-3.82869	1.94833	up	Cfu_Bef_Dfu_Aft	ANKRD10-IT1
0.612534	0.710475	2.59565	0.0112913	0.30462	-3.83091	1.94726	up	Cfu_Bef_Dfu_Aft	AC008481.1
0.583395	1.13405	2.59531	0.0113016	0.304755	-3.83173	1.94686	up	Cfu_Bef_Dfu_Aft	AP001793.1
0.845516	2.17868	2.59419	0.0113355	0.305139	-3.83442	1.94556	up	Cfu_Bef_Dfu_Aft	LINC00685
0.632972	0.806333	2.59417	0.0113361	0.305139	-3.83447	1.94553	up	Cfu_Bef_Dfu_Aft	AL390754.1
0.929428	3.42818	2.59413	0.0113372	0.305139	-3.83456	1.94549	up	Cfu_Bef_Dfu_Aft	C5orf56
-0.895896	1.63416	-2.59352	0.0113559	0.305497	-3.83603	1.94478	down	Cfu_Bef_Dfu_Aft	F8A2
-0.657331	8.53435	-2.59305	0.0113702	0.30562	-3.83716	1.94423	down	Cfu_Bef_Dfu_Aft	C9orf16
0.739442	1.25542	2.59286	0.0113757	0.30562	-3.8376	1.94402	up	Cfu_Bef_Dfu_Aft	AL365356.1
0.693235	1.65946	2.59284	0.0113765	0.30562	-3.83766	1.94399	up	Cfu_Bef_Dfu_Aft	CYCSP34
0.662113	1.67107	2.5924	0.0113899	0.305692	-3.83872	1.94348	up	Cfu_Bef_Dfu_Aft	SNORD46
1.01461	9.64948	2.59175	0.0114095	0.305933	-3.84026	1.94273	up	Cfu_Bef_Dfu_Aft	LENG8
1.08194	5.29814	2.5913	0.0114232	0.30609	-3.84134	1.94221	up	Cfu_Bef_Dfu_Aft	LINC00174
0.588526	1.11796	2.59121	0.0114261	0.30609	-3.84157	1.9421	up	Cfu_Bef_Dfu_Aft	FAM209A
1.00353	2.80057	2.5908	0.0114387	0.306283	-3.84256	1.94162	up	Cfu_Bef_Dfu_Aft	MST1L
0.638124	0.929998	2.5898	0.0114693	0.306843	-3.84496	1.94046	up	Cfu_Bef_Dfu_Aft	AC020978.1
0.728293	1.37045	2.58976	0.0114703	0.306843	-3.84504	1.94043	up	Cfu_Bef_Dfu_Aft	SLC10A1
0.582808	0.624715	2.58923	0.0114864	0.306909	-3.8463	1.93981	up	Cfu_Bef_Dfu_Aft	RHOXF1P3
0.955653	3.62705	2.58879	0.0115001	0.306909	-3.84737	1.9393	up	Cfu_Bef_Dfu_Aft	AL391684.1
0.826685	1.53024	2.58849	0.0115094	0.306909	-3.84809	1.93895	up	Cfu_Bef_Dfu_Aft	AC005154.4
0.631125	1.39454	2.58841	0.0115118	0.306909	-3.84828	1.93886	up	Cfu_Bef_Dfu_Aft	HSPA8P3
1.07305	2.67932	2.58798	0.0115249	0.306909	-3.8493	1.93836	up	Cfu_Bef_Dfu_Aft	AC007878.1
0.643132	1.74261	2.58756	0.0115379	0.306909	-3.85031	1.93787	up	Cfu_Bef_Dfu_Aft	ACRV1
1.22639	5.63419	2.58742	0.011542	0.306909	-3.85063	1.93772	up	Cfu_Bef_Dfu_Aft	TNFRSF25
0.726309	1.3293	2.58737	0.0115438	0.306909	-3.85077	1.93765	up	Cfu_Bef_Dfu_Aft	AC040160.2
0.696654	1.16076	2.58722	0.0115482	0.306909	-3.85112	1.93748	up	Cfu_Bef_Dfu_Aft	AC091390.4
0.807285	8.47104	2.58706	0.0115533	0.306909	-3.85151	1.93729	up	Cfu_Bef_Dfu_Aft	NKTR
0.647249	2.09918	2.58622	0.0115792	0.306999	-3.85352	1.93632	up	Cfu_Bef_Dfu_Aft	NBPF25P
0.599031	0.757863	2.58558	0.011599	0.306999	-3.85505	1.93558	up	Cfu_Bef_Dfu_Aft	AC126773.4
0.724927	6.2377	2.58529	0.011608	0.306999	-3.85575	1.93524	up	Cfu_Bef_Dfu_Aft	AC074117.1
0.696	2.50179	2.58514	0.0116125	0.306999	-3.8561	1.93507	up	Cfu_Bef_Dfu_Aft	AL512791.1
0.640684	1.08885	2.58512	0.011613	0.306999	-3.85614	1.93506	up	Cfu_Bef_Dfu_Aft	AC114939.1
0.752996	1.38887	2.58504	0.0116158	0.306999	-3.85635	1.93495	up	Cfu_Bef_Dfu_Aft	AP000553.7
0.669443	1.70962	2.58474	0.011625	0.307095	-3.85706	1.93461	up	Cfu_Bef_Dfu_Aft	TTLL9
0.724553	1.51981	2.58452	0.0116319	0.307095	-3.85759	1.93435	up	Cfu_Bef_Dfu_Aft	AC106037.2
0.631094	2.68507	2.58401	0.0116476	0.307131	-3.85881	1.93376	up	Cfu_Bef_Dfu_Aft	AP000766.1
0.637884	1.06192	2.58327	0.0116707	0.307149	-3.86058	1.9329	up	Cfu_Bef_Dfu_Aft	RNU7-20P
1.08434	2.43904	2.5826	0.0116913	0.307149	-3.86217	1.93214	up	Cfu_Bef_Dfu_Aft	ADAMTSL4-AS1
0.60798	1.01634	2.58122	0.0117344	0.30767	-3.86547	1.93054	up	Cfu_Bef_Dfu_Aft	AC138207.7
0.613942	6.06148	2.5811	0.0117381	0.30767	-3.86575	1.9304	up	Cfu_Bef_Dfu_Aft	TMEM44
0.706322	0.858912	2.5803	0.0117631	0.307859	-3.86766	1.92948	up	Cfu_Bef_Dfu_Aft	AC234772.2
0.766108	1.32944	2.57996	0.011774	0.307859	-3.86849	1.92908	up	Cfu_Bef_Dfu_Aft	AC004678.2
0.968996	3.2483	2.5797	0.0117821	0.307859	-3.86911	1.92878	up	Cfu_Bef_Dfu_Aft	AC073349.2
0.719872	1.11727	2.57914	0.0117997	0.307889	-3.87045	1.92813	up	Cfu_Bef_Dfu_Aft	AC109992.2
1.06565	5.18862	2.57912	0.0118003	0.307889	-3.87049	1.92811	up	Cfu_Bef_Dfu_Aft	FOXD2
0.615305	0.840812	2.57863	0.0118155	0.308141	-3.87165	1.92755	up	Cfu_Bef_Dfu_Aft	AP003392.5
0.77101	1.40758	2.57597	0.0118996	0.309775	-3.87801	1.92447	up	Cfu_Bef_Dfu_Aft	ARAP1-AS2
1.18024	4.3718	2.57502	0.0119296	0.310153	-3.88027	1.92338	up	Cfu_Bef_Dfu_Aft	PROCA1
0.696536	0.894963	2.57453	0.0119453	0.310397	-3.88145	1.9228	up	Cfu_Bef_Dfu_Aft	AC007431.1
0.758929	2.76856	2.5735	0.0119778	0.310959	-3.88389	1.92162	up	Cfu_Bef_Dfu_Aft	ASB16
0.76903	0.989227	2.57287	0.0119979	0.311097	-3.88539	1.92089	up	Cfu_Bef_Dfu_Aft	ATP6V0CP4
0.608412	2.64825	2.57279	0.0120004	0.311097	-3.88558	1.9208	up	Cfu_Bef_Dfu_Aft	OGFOD2
0.883279	4.69155	2.57242	0.0120124	0.311097	-3.88648	1.92037	up	Cfu_Bef_Dfu_Aft	NRIP2
0.611536	1.09559	2.57111	0.0120542	0.311811	-3.88959	1.91886	up	Cfu_Bef_Dfu_Aft	AC104791.2
0.678247	0.7738	2.56954	0.0121046	0.312692	-3.89334	1.91705	up	Cfu_Bef_Dfu_Aft	AC099811.5
0.672468	2.12201	2.56915	0.0121171	0.312731	-3.89426	1.9166	up	Cfu_Bef_Dfu_Aft	AC078778.1
0.807876	2.74365	2.56833	0.0121433	0.313129	-3.89619	1.91566	up	Cfu_Bef_Dfu_Aft	AL121839.2
0.6684	1.96566	2.56833	0.0121435	0.313129	-3.89621	1.91566	up	Cfu_Bef_Dfu_Aft	AC117503.4
0.783811	2.62848	2.56782	0.01216	0.313414	-3.89743	1.91507	up	Cfu_Bef_Dfu_Aft	HOXB2
0.733371	1.66297	2.56628	0.0122097	0.31441	-3.90108	1.9133	up	Cfu_Bef_Dfu_Aft	AL078581.3
0.696935	1.71665	2.56559	0.012232	0.314603	-3.90272	1.9125	up	Cfu_Bef_Dfu_Aft	AC008429.1
0.58373	0.710729	2.56546	0.0122361	0.314603	-3.90302	1.91236	up	Cfu_Bef_Dfu_Aft	MIR4326
0.636859	1.22813	2.56541	0.0122379	0.314603	-3.90315	1.91229	up	Cfu_Bef_Dfu_Aft	AC079322.1
0.740113	1.812	2.5651	0.0122478	0.314628	-3.90388	1.91194	up	Cfu_Bef_Dfu_Aft	FLJ13224
0.940472	3.16282	2.565	0.0122512	0.314628	-3.90412	1.91182	up	Cfu_Bef_Dfu_Aft	LINC00893
0.600914	1.10697	2.56452	0.0122668	0.314675	-3.90527	1.91127	up	Cfu_Bef_Dfu_Aft	AC079416.1
0.62582	5.5335	2.56407	0.0122815	0.314675	-3.90634	1.91075	up	Cfu_Bef_Dfu_Aft	STX1A
1.32188	5.46995	2.56398	0.0122845	0.314675	-3.90656	1.91064	up	Cfu_Bef_Dfu_Aft	Z83843.1
0.616033	1.48757	2.56393	0.012286	0.314675	-3.90667	1.91059	up	Cfu_Bef_Dfu_Aft	SNORA75
0.664453	0.950603	2.5634	0.0123033	0.314863	-3.90793	1.90998	up	Cfu_Bef_Dfu_Aft	MIR3174
1.15219	1.45346	2.56278	0.0123233	0.315045	-3.90939	1.90927	up	Cfu_Bef_Dfu_Aft	AF131215.2
0.628591	3.83593	2.5624	0.0123357	0.315101	-3.91029	1.90884	up	Cfu_Bef_Dfu_Aft	AC006978.1
0.611754	4.13633	2.56127	0.0123729	0.315376	-3.91298	1.90753	up	Cfu_Bef_Dfu_Aft	GTF2IP12
0.585092	1.57092	2.56105	0.01238	0.315376	-3.9135	1.90728	up	Cfu_Bef_Dfu_Aft	AC092364.2
0.644026	0.92143	2.56039	0.0124018	0.315376	-3.91507	1.90651	up	Cfu_Bef_Dfu_Aft	AC093591.2
0.801543	2.59234	2.56025	0.0124064	0.315376	-3.91541	1.90635	up	Cfu_Bef_Dfu_Aft	S100A1
0.776174	3.20768	2.55987	0.0124189	0.315533	-3.91631	1.90592	up	Cfu_Bef_Dfu_Aft	LINC01311
0.619984	1.90792	2.55916	0.0124422	0.315846	-3.91799	1.9051	up	Cfu_Bef_Dfu_Aft	CD101
1.07153	4.16838	2.55847	0.0124648	0.316137	-3.91961	1.90432	up	Cfu_Bef_Dfu_Aft	LINC01355
0.63356	0.738681	2.55769	0.0124908	0.316657	-3.92148	1.90341	up	Cfu_Bef_Dfu_Aft	AC124319.4
0.659403	1.80888	2.55669	0.0125237	0.317209	-3.92384	1.90227	up	Cfu_Bef_Dfu_Aft	ZGLP1
0.596283	0.896063	2.55651	0.0125298	0.317223	-3.92427	1.90206	up	Cfu_Bef_Dfu_Aft	RNU6-476P
0.669444	1.06709	2.55619	0.0125403	0.317316	-3.92502	1.90169	up	Cfu_Bef_Dfu_Aft	AC009533.2
0.676645	0.90776	2.5558	0.0125532	0.317316	-3.92595	1.90124	up	Cfu_Bef_Dfu_Aft	AL359880.1
0.75023	2.35507	2.55573	0.0125557	0.317316	-3.92612	1.90116	up	Cfu_Bef_Dfu_Aft	PDZD2
0.610708	2.08061	2.55517	0.0125741	0.317396	-3.92743	1.90052	up	Cfu_Bef_Dfu_Aft	SAPCD1
0.593268	1.57716	2.55482	0.012586	0.317522	-3.92828	1.90011	up	Cfu_Bef_Dfu_Aft	AC010973.1
0.626374	0.805632	2.55268	0.0126572	0.318531	-3.93334	1.89766	up	Cfu_Bef_Dfu_Aft	LINC01359
0.762586	2.85443	2.55201	0.0126796	0.318706	-3.93492	1.8969	up	Cfu_Bef_Dfu_Aft	AL133410.1
0.764824	0.964329	2.55199	0.0126804	0.318706	-3.93498	1.89687	up	Cfu_Bef_Dfu_Aft	AC011476.2
0.928178	2.51115	2.55106	0.0127115	0.319257	-3.93717	1.8958	up	Cfu_Bef_Dfu_Aft	CD44-AS1
0.681281	0.984952	2.55012	0.0127431	0.31965	-3.93939	1.89473	up	Cfu_Bef_Dfu_Aft	PCBP2-OT1
0.654687	1.64112	2.54964	0.0127592	0.319815	-3.94052	1.89418	up	Cfu_Bef_Dfu_Aft	AL138820.1
0.598371	0.524927	2.5496	0.0127608	0.319815	-3.94063	1.89412	up	Cfu_Bef_Dfu_Aft	LINC00244
0.979937	1.95254	2.54884	0.0127863	0.320145	-3.94242	1.89325	up	Cfu_Bef_Dfu_Aft	AL669831.3
0.881598	6.22214	2.54822	0.0128072	0.320416	-3.94389	1.89254	up	Cfu_Bef_Dfu_Aft	RPL32P3
0.746679	1.48953	2.5475	0.0128315	0.320855	-3.94558	1.89172	up	Cfu_Bef_Dfu_Aft	AC127024.2
0.65909	1.97448	2.54599	0.012883	0.321077	-3.94917	1.88998	up	Cfu_Bef_Dfu_Aft	MSANTD1
1.19731	2.60968	2.54597	0.0128837	0.321077	-3.94921	1.88996	up	Cfu_Bef_Dfu_Aft	AP003108.5
0.773934	1.00584	2.54555	0.0128978	0.321077	-3.95019	1.88949	up	Cfu_Bef_Dfu_Aft	AC240565.2
0.604794	1.02309	2.54548	0.0129003	0.321077	-3.95037	1.8894	up	Cfu_Bef_Dfu_Aft	OSBPL10-AS1
0.668794	1.12515	2.54461	0.01293	0.321367	-3.95243	1.8884	up	Cfu_Bef_Dfu_Aft	AL031772.1
0.589362	0.744183	2.54445	0.0129352	0.321367	-3.95278	1.88823	up	Cfu_Bef_Dfu_Aft	HMGB1P21
0.728653	2.58498	2.54414	0.012946	0.321495	-3.95353	1.88787	up	Cfu_Bef_Dfu_Aft	GNB3
0.608413	0.674542	2.54306	0.0129829	0.322272	-3.95608	1.88663	up	Cfu_Bef_Dfu_Aft	AC100774.1
0.661616	0.860295	2.54227	0.0130098	0.322659	-3.95793	1.88573	up	Cfu_Bef_Dfu_Aft	AC011472.4
0.804687	8.76455	2.54165	0.0130313	0.322709	-3.95941	1.88501	up	Cfu_Bef_Dfu_Aft	MAPK8IP3
0.654227	2.55228	2.54156	0.0130344	0.322709	-3.95962	1.88491	up	Cfu_Bef_Dfu_Aft	AL109811.3
0.615638	0.772443	2.54144	0.0130383	0.322709	-3.95989	1.88478	up	Cfu_Bef_Dfu_Aft	MTND5P26
1.06175	3.07734	2.54092	0.0130562	0.32297	-3.96112	1.88418	up	Cfu_Bef_Dfu_Aft	AL133406.2
0.672696	5.86058	2.54063	0.0130662	0.323077	-3.9618	1.88385	up	Cfu_Bef_Dfu_Aft	NBPF11
0.789643	4.09651	2.53919	0.0131158	0.323883	-3.96519	1.88221	up	Cfu_Bef_Dfu_Aft	AL391244.3
0.64306	1.45079	2.53869	0.0131332	0.324172	-3.96638	1.88163	up	Cfu_Bef_Dfu_Aft	AL133227.1
0.728851	1.97092	2.53732	0.0131805	0.324921	-3.9696	1.88007	up	Cfu_Bef_Dfu_Aft	AC004951.3
0.638207	1.49723	2.53657	0.0132067	0.325286	-3.97137	1.87921	up	Cfu_Bef_Dfu_Aft	AC011773.4
0.863673	5.34579	2.5362	0.0132194	0.325318	-3.97223	1.87879	up	Cfu_Bef_Dfu_Aft	AC110079.1
0.657737	1.0855	2.53533	0.0132497	0.325598	-3.97428	1.87779	up	Cfu_Bef_Dfu_Aft	AC108727.1
0.59235	1.65381	2.5349	0.013265	0.325598	-3.97531	1.87729	up	Cfu_Bef_Dfu_Aft	AL359091.4
0.920609	4.35181	2.53437	0.0132833	0.325809	-3.97654	1.8767	up	Cfu_Bef_Dfu_Aft	MAP3K12
0.752298	1.43828	2.53425	0.0132874	0.325809	-3.97682	1.87656	up	Cfu_Bef_Dfu_Aft	CDCA4P4
0.683829	2.34335	2.53299	0.0133318	0.32644	-3.9798	1.87511	up	Cfu_Bef_Dfu_Aft	KLB
0.697441	1.31462	2.5324	0.0133524	0.326646	-3.98118	1.87444	up	Cfu_Bef_Dfu_Aft	PCED1B-AS1
0.656168	0.779869	2.53237	0.0133534	0.326646	-3.98125	1.87441	up	Cfu_Bef_Dfu_Aft	RSPH10B2
0.852654	1.54127	2.53183	0.0133725	0.326833	-3.98253	1.87379	up	Cfu_Bef_Dfu_Aft	CARS-AS1
0.654048	1.30491	2.5314	0.0133874	0.327059	-3.98353	1.8733	up	Cfu_Bef_Dfu_Aft	NARF-IT1
0.822069	2.55485	2.53098	0.0134022	0.327281	-3.98452	1.87282	up	Cfu_Bef_Dfu_Aft	MINDY4
0.975905	3.34625	2.53022	0.013429	0.327661	-3.9863	1.87196	up	Cfu_Bef_Dfu_Aft	TTYH1
0.608874	0.751634	2.53021	0.0134292	0.327661	-3.98632	1.87195	up	Cfu_Bef_Dfu_Aft	AC015987.1
0.886759	4.03471	2.52969	0.0134476	0.32769	-3.98754	1.87135	up	Cfu_Bef_Dfu_Aft	AL121832.3
0.598523	0.833648	2.52943	0.0134569	0.327776	-3.98816	1.87105	up	Cfu_Bef_Dfu_Aft	MIR554
0.80576	3.80189	2.52886	0.0134772	0.328132	-3.98951	1.8704	up	Cfu_Bef_Dfu_Aft	AP006621.5
0.670279	1.09962	2.52869	0.013483	0.328133	-3.98989	1.87021	up	Cfu_Bef_Dfu_Aft	LINC01271
0.772101	4.77578	2.52627	0.0135691	0.329805	-3.99558	1.86745	up	Cfu_Bef_Dfu_Aft	ZNF169
0.877734	3.43628	2.52608	0.013576	0.329833	-3.99603	1.86723	up	Cfu_Bef_Dfu_Aft	AL669831.5
0.630953	1.20291	2.52586	0.0135837	0.329882	-3.99654	1.86698	up	Cfu_Bef_Dfu_Aft	AL358072.1
0.869684	4.5724	2.52423	0.0136419	0.33066	-4.00036	1.86512	up	Cfu_Bef_Dfu_Aft	GARNL3
0.95716	1.38716	2.52387	0.0136549	0.33066	-4.00121	1.86471	up	Cfu_Bef_Dfu_Aft	CAMK2A
0.949123	1.99629	2.52384	0.0136558	0.33066	-4.00127	1.86468	up	Cfu_Bef_Dfu_Aft	AC009032.1
0.755803	1.68838	2.52383	0.0136563	0.33066	-4.0013	1.86467	up	Cfu_Bef_Dfu_Aft	AP000346.2
0.718891	5.64903	2.52342	0.0136709	0.330843	-4.00226	1.8642	up	Cfu_Bef_Dfu_Aft	RPARP-AS1
0.6203	0.878706	2.52277	0.0136943	0.331056	-4.00379	1.86346	up	Cfu_Bef_Dfu_Aft	RPL3P1
0.612201	0.758355	2.52273	0.0136958	0.331056	-4.00388	1.86341	up	Cfu_Bef_Dfu_Aft	RNU4-89P
0.616908	1.10361	2.52111	0.0137539	0.332049	-4.00767	1.86157	up	Cfu_Bef_Dfu_Aft	AC009690.2
1.07839	4.44705	2.52029	0.0137835	0.332192	-4.00959	1.86064	up	Cfu_Bef_Dfu_Aft	SLC6A7
0.766823	1.03145	2.51977	0.0138023	0.332506	-4.01081	1.86005	up	Cfu_Bef_Dfu_Aft	PCDHGB8P
0.594494	1.40527	2.51903	0.0138292	0.332827	-4.01255	1.8592	up	Cfu_Bef_Dfu_Aft	MIR378J
0.660761	0.982104	2.51859	0.0138452	0.332827	-4.01358	1.8587	up	Cfu_Bef_Dfu_Aft	AC078777.1
0.621248	2.00374	2.51852	0.0138478	0.332827	-4.01375	1.85862	up	Cfu_Bef_Dfu_Aft	PPT2-EGFL8
1.05529	5.41969	2.51798	0.0138674	0.333092	-4.01501	1.858	up	Cfu_Bef_Dfu_Aft	AC020916.1
0.605143	1.78662	2.51756	0.0138827	0.333104	-4.01599	1.85753	up	Cfu_Bef_Dfu_Aft	STK24-AS1
0.596423	1.6545	2.51732	0.0138912	0.333104	-4.01654	1.85726	up	Cfu_Bef_Dfu_Aft	AC073333.1
0.760147	1.56284	2.51696	0.0139043	0.333277	-4.01738	1.85685	up	Cfu_Bef_Dfu_Aft	AC006254.1
0.587559	0.642053	2.51634	0.0139271	0.333495	-4.01884	1.85614	up	Cfu_Bef_Dfu_Aft	DUTP7
0.618791	1.32063	2.51595	0.0139413	0.333495	-4.01976	1.8557	up	Cfu_Bef_Dfu_Aft	AC073487.1
0.643019	0.887912	2.5158	0.0139465	0.333495	-4.02009	1.85553	up	Cfu_Bef_Dfu_Aft	AL512444.1
0.640366	1.22121	2.5145	0.0139944	0.334455	-4.02315	1.85405	up	Cfu_Bef_Dfu_Aft	AC068896.1
0.742449	1.24836	2.51423	0.014004	0.334492	-4.02377	1.85375	up	Cfu_Bef_Dfu_Aft	AC110760.2
0.915296	2.58811	2.51402	0.0140119	0.334492	-4.02426	1.8535	up	Cfu_Bef_Dfu_Aft	MAL2-AS1
0.658676	1.8082	2.51397	0.0140135	0.334492	-4.02437	1.85345	up	Cfu_Bef_Dfu_Aft	SNORD12C
0.588117	0.90905	2.51355	0.0140291	0.334581	-4.02536	1.85297	up	Cfu_Bef_Dfu_Aft	AL355312.1
0.623872	1.34016	2.5133	0.0140382	0.334581	-4.02594	1.85269	up	Cfu_Bef_Dfu_Aft	AC092953.2
-0.734298	6.12898	-2.51323	0.0140406	0.334581	-4.0261	1.85261	down	Cfu_Bef_Dfu_Aft	ZNF358
0.96705	1.9706	2.51292	0.0140521	0.334637	-4.02682	1.85226	up	Cfu_Bef_Dfu_Aft	HPX
0.997028	3.93178	2.51285	0.0140547	0.334637	-4.02699	1.85218	up	Cfu_Bef_Dfu_Aft	KCNJ14
0.68379	2.21947	2.51231	0.0140747	0.334975	-4.02826	1.85156	up	Cfu_Bef_Dfu_Aft	DTX2P1-UPK3BP1-PMS2P11
0.677287	1.35233	2.51126	0.0141134	0.335652	-4.03071	1.85037	up	Cfu_Bef_Dfu_Aft	AC011466.3
0.761748	1.03485	2.51122	0.0141149	0.335652	-4.03081	1.85032	up	Cfu_Bef_Dfu_Aft	AC091179.2
0.679821	0.829379	2.50987	0.0141647	0.336303	-4.03395	1.84879	up	Cfu_Bef_Dfu_Aft	SFTPB
0.878088	2.62833	2.50984	0.0141658	0.336303	-4.03402	1.84876	up	Cfu_Bef_Dfu_Aft	AL645929.2
0.614261	0.999107	2.50958	0.0141755	0.336393	-4.03463	1.84846	up	Cfu_Bef_Dfu_Aft	AP000593.3
0.91817	1.55837	2.50864	0.0142101	0.336795	-4.03681	1.8474	up	Cfu_Bef_Dfu_Aft	TLK2P2
0.674644	1.36046	2.50824	0.014225	0.336973	-4.03774	1.84695	up	Cfu_Bef_Dfu_Aft	AC084117.1
0.718108	2.25604	2.50737	0.0142577	0.337045	-4.03979	1.84595	up	Cfu_Bef_Dfu_Aft	Z82243.1
0.66466	1.25421	2.50719	0.0142641	0.337045	-4.04019	1.84576	up	Cfu_Bef_Dfu_Aft	AC100821.2
1.10772	4.71609	2.50644	0.0142921	0.337111	-4.04195	1.8449	up	Cfu_Bef_Dfu_Aft	FAM227A
0.601942	0.678717	2.50636	0.014295	0.337111	-4.04212	1.84482	up	Cfu_Bef_Dfu_Aft	AC023632.1
0.778766	1.86138	2.50606	0.0143062	0.337111	-4.04282	1.84448	up	Cfu_Bef_Dfu_Aft	AC080112.3
0.791555	0.443285	2.50584	0.0143147	0.337111	-4.04336	1.84422	up	Cfu_Bef_Dfu_Aft	AP000357.2
0.632734	0.599884	2.50578	0.0143168	0.337111	-4.04349	1.84415	up	Cfu_Bef_Dfu_Aft	PLCE1-AS2
0.627626	0.876112	2.50557	0.0143248	0.337124	-4.04398	1.84391	up	Cfu_Bef_Dfu_Aft	AC092042.4
0.672444	1.22899	2.50542	0.0143301	0.337124	-4.04432	1.84375	up	Cfu_Bef_Dfu_Aft	XBP1P1
-0.654374	7.37072	-2.50526	0.0143361	0.337126	-4.04469	1.84357	down	Cfu_Bef_Dfu_Aft	TMCC1
0.592448	0.754504	2.50449	0.0143653	0.337672	-4.0465	1.84269	up	Cfu_Bef_Dfu_Aft	AC010201.1
0.83801	2.02321	2.50321	0.0144133	0.338157	-4.04948	1.84124	up	Cfu_Bef_Dfu_Aft	NCBP2-AS1
0.849098	1.60308	2.50283	0.0144274	0.338298	-4.05035	1.84081	up	Cfu_Bef_Dfu_Aft	ALAS2
0.757512	2.95973	2.50263	0.014435	0.338329	-4.05082	1.84058	up	Cfu_Bef_Dfu_Aft	AC092119.2
0.622393	1.14606	2.50182	0.0144657	0.33863	-4.05272	1.83966	up	Cfu_Bef_Dfu_Aft	RN7SKP287
0.726392	1.7487	2.50142	0.0144808	0.33863	-4.05365	1.83921	up	Cfu_Bef_Dfu_Aft	AC012181.2
0.590215	0.579202	2.50092	0.0144995	0.338739	-4.0548	1.83865	up	Cfu_Bef_Dfu_Aft	AC009542.1
0.686321	1.04628	2.49992	0.0145373	0.339237	-4.05713	1.83751	up	Cfu_Bef_Dfu_Aft	HLX
0.697664	1.17798	2.49933	0.0145597	0.339243	-4.0585	1.83685	up	Cfu_Bef_Dfu_Aft	AC032044.1
0.652829	3.85403	2.49912	0.0145677	0.339243	-4.05899	1.83661	up	Cfu_Bef_Dfu_Aft	TCTE3
0.748001	1.09879	2.49894	0.0145745	0.339243	-4.0594	1.83641	up	Cfu_Bef_Dfu_Aft	AC012485.1
0.620051	1.0187	2.49858	0.0145881	0.339421	-4.06023	1.836	up	Cfu_Bef_Dfu_Aft	AL020995.1
0.681501	1.4937	2.49829	0.0145994	0.339546	-4.06092	1.83567	up	Cfu_Bef_Dfu_Aft	AP006545.1
1.04973	3.38141	2.49725	0.0146387	0.340282	-4.06332	1.8345	up	Cfu_Bef_Dfu_Aft	TMEM91
0.935807	2.36105	2.49683	0.0146549	0.340282	-4.06431	1.83402	up	Cfu_Bef_Dfu_Aft	NADK2-AS1
0.704792	5.25502	2.49633	0.014674	0.34036	-4.06547	1.83345	up	Cfu_Bef_Dfu_Aft	PRPF40B
0.602858	0.639829	2.49563	0.0147007	0.34036	-4.06709	1.83266	up	Cfu_Bef_Dfu_Aft	AC110769.3
0.643129	3.696	2.49444	0.0147465	0.34036	-4.06986	1.83131	up	Cfu_Bef_Dfu_Aft	AC024075.1
0.709577	1.41021	2.4941	0.0147594	0.34036	-4.07064	1.83093	up	Cfu_Bef_Dfu_Aft	RNA5SP123
0.939461	3.83117	2.49398	0.014764	0.34036	-4.07092	1.8308	up	Cfu_Bef_Dfu_Aft	CARMIL3
0.953167	5.45779	2.49377	0.0147721	0.34036	-4.07141	1.83056	up	Cfu_Bef_Dfu_Aft	ABCC6
0.805277	2.69688	2.49376	0.0147723	0.34036	-4.07143	1.83055	up	Cfu_Bef_Dfu_Aft	CYP2D8P
0.596614	0.661066	2.49372	0.0147739	0.34036	-4.07152	1.83051	up	Cfu_Bef_Dfu_Aft	HMGB1P24
0.802708	2.8374	2.49364	0.014777	0.34036	-4.07171	1.83041	up	Cfu_Bef_Dfu_Aft	AC048341.1
0.631076	1.78225	2.49323	0.0147928	0.340446	-4.07266	1.82995	up	Cfu_Bef_Dfu_Aft	C17orf49
-1.03386	1.2147	-2.49301	0.0148015	0.340446	-4.07318	1.8297	down	Cfu_Bef_Dfu_Aft	AC020571.1
1.08827	1.76971	2.49292	0.0148048	0.340446	-4.07339	1.8296	up	Cfu_Bef_Dfu_Aft	AC009084.2
0.64189	0.897721	2.49178	0.0148489	0.341089	-4.07604	1.82831	up	Cfu_Bef_Dfu_Aft	AL110115.1
0.862152	3.23677	2.49173	0.0148507	0.341089	-4.07614	1.82825	up	Cfu_Bef_Dfu_Aft	TMPRSS9
0.857123	3.29347	2.49148	0.0148606	0.341178	-4.07674	1.82796	up	Cfu_Bef_Dfu_Aft	AL360181.2
0.638992	3.39845	2.49078	0.0148874	0.341436	-4.07834	1.82718	up	Cfu_Bef_Dfu_Aft	AL365205.1
0.64031	0.749334	2.49076	0.0148884	0.341436	-4.07841	1.82715	up	Cfu_Bef_Dfu_Aft	RPL35AP31
0.919249	3.72819	2.49072	0.0148897	0.341436	-4.07848	1.82711	up	Cfu_Bef_Dfu_Aft	LEAP2
0.791424	1.98221	2.49035	0.0149041	0.341628	-4.07934	1.8267	up	Cfu_Bef_Dfu_Aft	CPT1B
0.876098	1.75783	2.48903	0.0149555	0.342396	-4.08242	1.8252	up	Cfu_Bef_Dfu_Aft	AC131009.4
-0.892334	8.39542	-2.48773	0.015006	0.342859	-4.08542	1.82373	down	Cfu_Bef_Dfu_Aft	TIMP1
0.587009	1.4866	2.48769	0.0150077	0.342859	-4.08552	1.82369	up	Cfu_Bef_Dfu_Aft	RPSAP52
0.777567	2.0614	2.48758	0.0150118	0.342859	-4.08576	1.82357	up	Cfu_Bef_Dfu_Aft	AC093535.1
0.621775	1.0979	2.48687	0.0150394	0.343215	-4.0874	1.82277	up	Cfu_Bef_Dfu_Aft	SNORD59A
0.980102	2.47619	2.48663	0.0150489	0.343297	-4.08796	1.82249	up	Cfu_Bef_Dfu_Aft	SNX32
0.707255	0.884808	2.48617	0.0150667	0.343566	-4.08902	1.82198	up	Cfu_Bef_Dfu_Aft	RN7SL15P
0.675303	1.43128	2.48378	0.0151605	0.345154	-4.09455	1.81929	up	Cfu_Bef_Dfu_Aft	AC020612.3
0.65319	1.45039	2.48256	0.0152088	0.345623	-4.09738	1.8179	up	Cfu_Bef_Dfu_Aft	AC097382.2
0.853476	1.94114	2.48249	0.0152114	0.345623	-4.09753	1.81783	up	Cfu_Bef_Dfu_Aft	AC098851.1
0.722462	3.0444	2.4822	0.0152229	0.345666	-4.09821	1.8175	up	Cfu_Bef_Dfu_Aft	NFYC-AS1
0.706931	1.45256	2.48049	0.0152906	0.345666	-4.10216	1.81557	up	Cfu_Bef_Dfu_Aft	AC114760.2
0.644723	0.939793	2.48041	0.0152938	0.345666	-4.10235	1.81548	up	Cfu_Bef_Dfu_Aft	MRTFA-AS1
0.589272	0.686707	2.48033	0.0152968	0.345666	-4.10252	1.8154	up	Cfu_Bef_Dfu_Aft	AC010525.1
-0.62157	0.283327	-2.48023	0.0153009	0.345666	-4.10276	1.81528	down	Cfu_Bef_Dfu_Aft	AC099560.1
-0.623762	8.36589	-2.48	0.01531	0.345666	-4.10329	1.81502	down	Cfu_Bef_Dfu_Aft	POLR2A
0.654309	1.17793	2.47942	0.0153331	0.345907	-4.10463	1.81437	up	Cfu_Bef_Dfu_Aft	AC093323.2
0.629334	0.667113	2.47891	0.0153535	0.346102	-4.10581	1.81379	up	Cfu_Bef_Dfu_Aft	H3F3AP2
0.807046	2.01977	2.47837	0.0153748	0.346309	-4.10705	1.81319	up	Cfu_Bef_Dfu_Aft	PRNCR1
0.971164	2.0294	2.47786	0.0153951	0.346629	-4.10822	1.81262	up	Cfu_Bef_Dfu_Aft	ALG13-AS1
0.835373	1.44115	2.47662	0.0154447	0.347375	-4.11109	1.81122	up	Cfu_Bef_Dfu_Aft	AL138999.2
0.810414	2.41365	2.47613	0.0154645	0.347545	-4.11223	1.81066	up	Cfu_Bef_Dfu_Aft	AC112484.1
0.734111	2.78239	2.47596	0.0154714	0.347545	-4.11263	1.81047	up	Cfu_Bef_Dfu_Aft	AC069234.5
-0.593417	8.10913	-2.47546	0.0154911	0.347833	-4.11376	1.80992	down	Cfu_Bef_Dfu_Aft	KDM3A
0.711735	3.29913	2.47496	0.0155114	0.348152	-4.11493	1.80935	up	Cfu_Bef_Dfu_Aft	DBNDD2
0.649889	2.18277	2.47372	0.0155613	0.34872	-4.11778	1.80796	up	Cfu_Bef_Dfu_Aft	AC009148.1
0.689002	1.54175	2.47358	0.0155668	0.34872	-4.1181	1.8078	up	Cfu_Bef_Dfu_Aft	FBXW12
0.96093	2.49049	2.4735	0.01557	0.34872	-4.11828	1.80771	up	Cfu_Bef_Dfu_Aft	AC015971.1
0.646577	1.09077	2.47271	0.0156018	0.349177	-4.1201	1.80682	up	Cfu_Bef_Dfu_Aft	MIOX
0.636417	5.56674	2.47261	0.015606	0.349177	-4.12034	1.80671	up	Cfu_Bef_Dfu_Aft	RUFY3
0.616596	1.05729	2.47165	0.0156447	0.349495	-4.12254	1.80563	up	Cfu_Bef_Dfu_Aft	AC025031.5
0.943307	2.42822	2.47081	0.0156788	0.34962	-4.12448	1.80469	up	Cfu_Bef_Dfu_Aft	AC099677.1
0.826995	1.94004	2.47073	0.0156823	0.34962	-4.12468	1.80459	up	Cfu_Bef_Dfu_Aft	AC025031.4
0.65657	3.37504	2.47037	0.0156969	0.349707	-4.12551	1.80419	up	Cfu_Bef_Dfu_Aft	AC004967.2
0.80458	3.18372	2.47009	0.015708	0.349738	-4.12613	1.80388	up	Cfu_Bef_Dfu_Aft	AC008894.3
-0.667406	8.8126	-2.46921	0.0157437	0.349992	-4.12816	1.80289	down	Cfu_Bef_Dfu_Aft	VPS51
0.611466	7.32654	2.46783	0.0158003	0.350435	-4.13135	1.80134	up	Cfu_Bef_Dfu_Aft	TET3
1.03679	2.18818	2.46716	0.0158277	0.350435	-4.13289	1.80058	up	Cfu_Bef_Dfu_Aft	AC092279.2
1.09992	2.7416	2.46675	0.0158443	0.350667	-4.13383	1.80013	up	Cfu_Bef_Dfu_Aft	AC087521.2
0.872353	2.11381	2.46502	0.0159152	0.351681	-4.1378	1.79819	up	Cfu_Bef_Dfu_Aft	SYCP3
0.620847	0.964399	2.46488	0.0159209	0.351681	-4.13812	1.79803	up	Cfu_Bef_Dfu_Aft	AC010642.1
0.609806	1.26393	2.46371	0.0159692	0.352248	-4.14081	1.79672	up	Cfu_Bef_Dfu_Aft	AC211476.2
0.635452	2.22964	2.46351	0.0159774	0.352248	-4.14127	1.79649	up	Cfu_Bef_Dfu_Aft	AC233280.1
0.691955	1.01962	2.46299	0.015999	0.352473	-4.14247	1.79591	up	Cfu_Bef_Dfu_Aft	AC092798.1
0.75816	4.26558	2.46278	0.0160078	0.352473	-4.14296	1.79567	up	Cfu_Bef_Dfu_Aft	AC024075.2
0.841021	1.7966	2.46267	0.0160123	0.352473	-4.14321	1.79555	up	Cfu_Bef_Dfu_Aft	AC008105.1
1.25683	2.21227	2.46031	0.0161101	0.354354	-4.14862	1.7929	up	Cfu_Bef_Dfu_Aft	HNRNPA1P26
0.812471	1.55372	2.45949	0.016144	0.354409	-4.15049	1.79199	up	Cfu_Bef_Dfu_Aft	ARGFXP2
0.598288	1.70126	2.4587	0.0161768	0.354409	-4.1523	1.79111	up	Cfu_Bef_Dfu_Aft	CACTIN-AS1
0.647938	1.08554	2.45861	0.0161808	0.354409	-4.15252	1.791	up	Cfu_Bef_Dfu_Aft	AL357140.5
0.843787	5.99214	2.45826	0.0161952	0.354588	-4.15331	1.79061	up	Cfu_Bef_Dfu_Aft	AC021078.1
0.595678	1.82085	2.4575	0.0162269	0.355005	-4.15505	1.78976	up	Cfu_Bef_Dfu_Aft	AC005546.1
0.685015	5.62534	2.45727	0.0162367	0.355005	-4.15558	1.7895	up	Cfu_Bef_Dfu_Aft	C21orf58
0.66931	1.38486	2.4572	0.0162397	0.355005	-4.15575	1.78942	up	Cfu_Bef_Dfu_Aft	SPDYE21P
1.05663	2.93791	2.45707	0.0162453	0.355005	-4.15605	1.78927	up	Cfu_Bef_Dfu_Aft	AC090181.3
0.783778	1.14737	2.45603	0.0162886	0.355334	-4.15842	1.78812	up	Cfu_Bef_Dfu_Aft	UHRF2P1
0.621701	2.14701	2.45527	0.0163204	0.355594	-4.16016	1.78727	up	Cfu_Bef_Dfu_Aft	UBE2FP3
0.919089	4.94794	2.45456	0.0163505	0.356053	-4.16179	1.78647	up	Cfu_Bef_Dfu_Aft	MAMDC4
0.847832	3.13575	2.45415	0.016368	0.356053	-4.16274	1.78601	up	Cfu_Bef_Dfu_Aft	MAK
0.700157	2.15679	2.45378	0.0163835	0.356255	-4.16358	1.78559	up	Cfu_Bef_Dfu_Aft	AC006059.1
0.929886	5.45999	2.45302	0.0164155	0.356679	-4.16532	1.78475	up	Cfu_Bef_Dfu_Aft	ACCS
0.761989	2.48779	2.45161	0.016475	0.357156	-4.16853	1.78318	up	Cfu_Bef_Dfu_Aft	TEX21P
0.773286	1.71359	2.45153	0.0164787	0.357156	-4.16874	1.78308	up	Cfu_Bef_Dfu_Aft	AL157938.2
0.58724	0.586194	2.45149	0.0164804	0.357156	-4.16883	1.78303	up	Cfu_Bef_Dfu_Aft	PRELID1P4
0.940967	3.22197	2.45147	0.0164811	0.357156	-4.16887	1.78301	up	Cfu_Bef_Dfu_Aft	AC010976.1
0.814286	2.05728	2.45097	0.0165021	0.35737	-4.17	1.78246	up	Cfu_Bef_Dfu_Aft	AC016737.1
-1.09709	0.796766	-2.45049	0.0165226	0.357512	-4.1711	1.78192	down	Cfu_Bef_Dfu_Aft	EGLN3-AS1
0.607312	2.05817	2.44941	0.0165688	0.357959	-4.17358	1.78071	up	Cfu_Bef_Dfu_Aft	SNORA71A
0.643912	0.922809	2.44902	0.0165853	0.357959	-4.17447	1.78028	up	Cfu_Bef_Dfu_Aft	AC002310.3
0.682564	0.981748	2.44881	0.0165943	0.35798	-4.17495	1.78004	up	Cfu_Bef_Dfu_Aft	C9orf131
0.628246	1.75492	2.44803	0.0166276	0.358544	-4.17673	1.77917	up	Cfu_Bef_Dfu_Aft	AL356966.1
0.699214	6.62809	2.44625	0.0167037	0.35914	-4.18079	1.77719	up	Cfu_Bef_Dfu_Aft	ZNF783
0.95396	1.72126	2.44623	0.0167046	0.35914	-4.18083	1.77716	up	Cfu_Bef_Dfu_Aft	MZB1
0.659284	0.942442	2.44524	0.0167473	0.359923	-4.1831	1.77605	up	Cfu_Bef_Dfu_Aft	AL031705.1
0.597347	1.07566	2.44484	0.0167644	0.360009	-4.18401	1.77561	up	Cfu_Bef_Dfu_Aft	ENPP7P8
0.686998	0.890577	2.44449	0.0167796	0.360009	-4.18481	1.77522	up	Cfu_Bef_Dfu_Aft	C2-AS1
0.733117	0.759093	2.44423	0.0167905	0.360009	-4.18539	1.77494	up	Cfu_Bef_Dfu_Aft	RNU1-22P
0.802916	2.12347	2.44405	0.0167983	0.360009	-4.1858	1.77473	up	Cfu_Bef_Dfu_Aft	LINC00843
0.620769	1.80094	2.44361	0.0168173	0.360009	-4.18681	1.77424	up	Cfu_Bef_Dfu_Aft	SLC25A34
0.587427	0.888948	2.44354	0.0168204	0.360009	-4.18697	1.77416	up	Cfu_Bef_Dfu_Aft	SNORD121A
0.641258	1.51413	2.44349	0.0168225	0.360009	-4.18708	1.77411	up	Cfu_Bef_Dfu_Aft	AC009996.1
0.674242	0.629667	2.44326	0.0168325	0.360009	-4.18761	1.77385	up	Cfu_Bef_Dfu_Aft	AC112219.2
0.610864	2.98991	2.44312	0.0168387	0.360009	-4.18794	1.77369	up	Cfu_Bef_Dfu_Aft	CIRBP-AS1
[truncated: 1,519 more rows]

## Sheet: Table S3A(group A VS group B)
ID	Description	setSize	enrichmentScore	NES	pvalue	p.adjust	qvalues	rank	leading_edge	core_enrichment
KEGG_CYTOSOLIC_DNA_SENSING_PATHWAY	KEGG_CYTOSOLIC_DNA_SENSING_PATHWAY	54	-0.490104	-1.70878	0.00229885	0.0322803	0.0259927	3952	tags=31%, list=21%, signal=25%	IKBKG/POLR3K/RIPK3/POLR3F/CHUK/NFKBIB/NFKBIA/POLR3C/IL18/CXCL10/RELA/ZBP1/IRF7/DDX58/PYCARD/IKBKE/IL33
KEGG_ASTHMA	KEGG_ASTHMA	28	-0.701594	-2.08615	0.00230947	0.0322803	0.0259927	2170	tags=32%, list=12%, signal=28%	FCER1G/HLA-DOB/HLA-DOA/TNF/HLA-DMB/HLA-DRB1/HLA-DQB1/HLA-DPB1/CD40
KEGG_PROTEASOME	KEGG_PROTEASOME	44	-0.627221	-2.08539	0.00233645	0.0322803	0.0259927	5327	tags=70%, list=28%, signal=51%	PSMD6/PSMD2/PSMC4/PSMC1/PSME1/PSMA6/PSMD14/POMP/PSMD13/PSMB1/PSMC6/PSMD12/PSMB7/SEM1/PSMA4/PSMC5/PSMB4/PSMA5/PSMD8/PSME2/PSMD3/PSMB3/PSMC3/PSMC2/PSME3/PSMD4/PSMB6/PSMB10/PSMA7/PSMB8/PSMB9
KEGG_INTESTINAL_IMMUNE_NETWORK_FOR_IGA_PRODUCTION	KEGG_INTESTINAL_IMMUNE_NETWORK_FOR_IGA_PRODUCTION	46	-0.532088	-1.78609	0.00235849	0.0322803	0.0259927	1638	tags=24%, list=9%, signal=22%	HLA-DOB/HLA-DOA/CCL28/CCL25/HLA-DMB/HLA-DRB1/HLA-DQB1/HLA-DPB1/CD40/CXCR4/PIGR
KEGG_RIBOSOME	KEGG_RIBOSOME	87	-0.423484	-1.62954	0.00235849	0.0322803	0.0259927	5383	tags=48%, list=29%, signal=35%	RPS7/RPL28/RPL35/RPS9/RPL5/RPS19/RPL7/RPL30/RPL23/RPL29/RPS13/RPS6/RPS11/RPS27/RPL19/RPL10/MRPL13/RPL18A/RPS4Y1/RPL38/RPS27A/RPL35A/RPL24/RPS25/RPL41/RPS21/RPS20/RPL27/RPS23/RPS28/RPL36AL/RSL24D1/RPS4X/RPL14/RPS26/UBA52/FAU/RPL26L1/RPL22L1/RPL23A/RPS5/RPS27L
KEGG_APOPTOSIS	KEGG_APOPTOSIS	86	-0.439447	-1.67845	0.00239808	0.0322803	0.0259927	3262	tags=36%, list=17%, signal=30%	CHUK/PIK3CA/TNFRSF10D/ENDOG/PRKAR2A/MAP3K14/IRAK1/IL1A/BIRC2/PRKAR1A/IL1RAP/BCL2L1/NFKBIA/TNFRSF10A/RELA/TRADD/CAPN1/BAD/PIK3R1/MYD88/BAX/IRAK2/PRKACB/FADD/TNF/TNFSF10/ENDOD1/TNFRSF10C/BIRC3/FAS/TP53
KEGG_VIRAL_MYOCARDITIS	KEGG_VIRAL_MYOCARDITIS	68	-0.440056	-1.5943	0.00239808	0.0322803	0.0259927	1818	tags=24%, list=10%, signal=21%	ITGAL/HLA-DOB/HLA-DOA/CCND1/ICAM1/RAC3/HLA-B/ACTG1/MYH4/HLA-DMB/HLA-DRB1/DMD/HLA-DQB1/HLA-DPB1/CD40/HLA-F
KEGG_LEISHMANIA_INFECTION	KEGG_LEISHMANIA_INFECTION	69	-0.44443	-1.61746	0.00241546	0.0322803	0.0259927	2885	tags=28%, list=15%, signal=23%	IRAK1/NCF4/IL1A/ITGB2/FCGR2A/NFKBIB/NFKBIA/RELA/HLA-DOB/JAK2/HLA-DOA/MYD88/TNF/C3/HLA-DMB/HLA-DRB1/HLA-DQB1/HLA-DPB1/TLR4
HALLMARK_INTERFERON_ALPHA_RESPONSE	HALLMARK_INTERFERON_ALPHA_RESPONSE	96	-0.482531	-1.86628	0.00243902	0.0322803	0.0259927	3284	tags=44%, list=17%, signal=36%	EPSTI1/GBP2/GBP4/LAP3/OAS1/RSAD2/RIPK2/B2M/RTP4/PSME2/SAMD9/CXCL10/PARP14/NCOA7/TDRD7/IFIT3/CSF1/IFIH1/OGFR/TRIM21/CNP/PSMB8/IFITM1/NMI/CD47/TRIM14/CCRL2/IRF7/IL7/BATF2/CMPK2/IFI27/TAP1/PARP9/SAMD9L/IFITM3/SP110/IFI35/PSMB9/LPAR6/IFITM2/CD74
KEGG_ANTIGEN_PROCESSING_AND_PRESENTATION	KEGG_ANTIGEN_PROCESSING_AND_PRESENTATION	81	-0.43671	-1.64598	0.00248139	0.0322803	0.0259927	1638	tags=20%, list=9%, signal=18%	HLA-DOB/PSME3/HLA-DOA/HSPA8/HLA-B/TAP1/HLA-DMB/HLA-DRB1/CTSL/HSPA6/TAP2/CTSS/HLA-DQB1/HLA-DPB1/HLA-F/CD74
KEGG_SPLICEOSOME	KEGG_SPLICEOSOME	124	-0.411049	-1.67264	0.00253165	0.0322803	0.0259927	5544	tags=52%, list=30%, signal=37%	PRPF40A/LSM8/THOC1/DDX46/SRSF6/PRPF8/SRSF7/DDX23/SNRPG/NCBP1/U2AF2/PUF60/BUD31/SF3B6/PRPF38A/DHX15/SNRPD2/TRA2B/PPIH/EFTUD2/SRSF3/SF3A3/PRPF4/SF3B4/PRPF31/TXNL4A/PHF5A/SYF2/SRSF2/HSPA1A/SNRPD1/EIF4A3/SNRPB/CCDC12/SNRPC/ISY1/BCAS2/CTNNBL1/SF3B5/HNRNPA1L2/LSM7/PRPF18/SRSF8/SART1/NCBP2/HNRNPM/LSM3/RBM22/MAGOH/RBM8A/PRPF3/SNRPE/SRSF1/PQBP1/THOC3/PRPF19/CWC15/ALYREF/HSPA8/PRPF6/ZMAT2/SLU7/CRNKL1/SNRPB…
HALLMARK_UV_RESPONSE_UP	HALLMARK_UV_RESPONSE_UP	156	-0.386102	-1.60834	0.00268817	0.0322803	0.0259927	2406	tags=28%, list=13%, signal=24%	STARD3/NFKBIA/POLR2H/AMD1/PSMC3/NPTX2/PPIF/ATP6V1C1/NAT1/PRPF3/IL6ST/CXCL2/MAPK8IP2/CREG1/MGAT1/RRAD/AP2S1/ICAM1/CNP/CCND3/HMOX1/CDKN1C/CHRNA5/MRPL23/JUNB/RHOB/CHKA/CCK/GPX3/FOSB/IGFBP2/FEN1/CCNE1/GAL/TAP1/ABCB1/CLTB/RAB27A/AQP3/PTPRD/FGF18/HLA-F/OLFM1
KEGG_ENDOCYTOSIS	KEGG_ENDOCYTOSIS	181	-0.363624	-1.55137	0.00280112	0.0322803	0.0259927	3892	tags=34%, list=21%, signal=27%	RAB4A/SH3GLB1/GRK2/AP2M1/HSPA1A/DNM2/CHMP5/EHD4/RAB11A/EPN2/ARFGAP2/MDM2/RUFY1/CHMP2B/CLTA/GRK6/SH3GL3/TSG101/VPS45/RAB11B/SH3GL2/SRC/RAB11FIP4/CXCR1/RAB5C/DAB2/VPS25/LDLR/CHMP4B/NEDD4/CHMP4C/HSPA8/EHD3/FGFR4/EHD1/AP2S1/ARAP1/EPN1/CHMP2A/RAB22A/AP2B1/GRK1/GRK7/HRAS/HLA-B/ARRB1/DNM3/RAB31/SNF8/PARD6A/CHMP6/GRK5/EPN3/IL2RG/ARAP3/CLTB/ADRB2/HSPA6/FGFR2/HLA-F/CXCR4
HALLMARK_ESTROGEN_RESPONSE_LATE	HALLMARK_ESTROGEN_RESPONSE_LATE	197	-0.366897	-1.57712	0.00287356	0.0322803	0.0259927	2330	tags=26%, list=12%, signal=23%	RPS6KA2/DCXR/SLC9A3R1/TFAP2C/PPIF/MYOF/BAG1/LLGL2/IGSF1/WFS1/PAPSS2/DYNLT3/IL6ST/RNASEH2A/CYP26B1/JAK2/CCND1/MICB/MOCS2/PKP3/NXT1/ANXA9/TOB1/FOXC1/SLC26A2/ST14/CA12/CDC6/PLAC1/SLC27A2/NPY1R/RAB31/GAL/KRT19/ACOX2/OVOL2/PTGES/HMGCS2/GJB3/ID2/GPER1/ALDH3A2/TFF1/CLIC3/TIAM1/HR/KLK10/DHRS2/TRIM29/PRLR/CKB/OLFM1
HALLMARK_P53_PATHWAY	HALLMARK_P53_PATHWAY	195	-0.35252	-1.51649	0.00288184	0.0322803	0.0259927	3866	tags=36%, list=21%, signal=29%	STOM/SOCS1/SAT1/DDB2/TPRKB/PPM1D/PPP1R15A/MXD4/CDKN2AIP/SFN/AEN/RRP8/ZNF365/TRAF4/FAM162A/HINT1/PRMT2/NOTCH1/CD82/MDM2/IRAK1/IL1A/NINJ1/SLC35D1/CLCA2/RB1/SESN1/ITGB4/DNTTIP2/SLC19A2/DCXR/TAX1BP3/BLCAP/TP63/NOL8/ZMAT3/VAMP8/PITPNC1/PCNA/PLK2/RAD51C/VDR/RRAD/GPX2/COQ8A/BAX/BAIAP2/CEBPA/CCND3/HMOX1/TOB1/ST14/HRAS/DEF6/PHLDA3/DRAM1/IER5/RPS27L/TAP1/CYFIP2/S100A10/JAG2/FDXR/RGS16/ALOX15B/CTSF/SERPINB5…
HALLMARK_TNFA_SIGNALING_VIA_NFKB	HALLMARK_TNFA_SIGNALING_VIA_NFKB	199	-0.395842	-1.70269	0.00289017	0.0322803	0.0259927	3025	tags=33%, list=16%, signal=28%	TNFAIP3/CSF2/SQSTM1/TGIF1/F2RL1/IL1A/BIRC2/NINJ1/CLCF1/IER2/NFKB2/RIPK2/KLF10/NFKBIA/SLC16A6/IL18/CXCL3/TNIP1/CXCL10/RELA/LDLR/EIF1/IL6ST/CXCL2/CSF1/IFIH1/RELB/IL7R/G0S2/PLK2/EHD1/CCND1/ICAM1/ZC3H12A/MAP2K3/CCRL2/CCL2/JUNB/PLAU/RHOB/CD83/TNFAIP8/TNF/SOCS3/DUSP1/FOSB/DRAM1/IER5/TNFRSF9/CXCL6/TAP1/CXCL1/PTGER4/DDX58/FUT4/PMEPA1/ID2/PANX1/STAT5A/CEBPD/SLC2A6/SERPINB8/BIRC3/KLF2/CCL20
HALLMARK_OXIDATIVE_PHOSPHORYLATION	HALLMARK_OXIDATIVE_PHOSPHORYLATION	200	-0.384747	-1.65338	0.00290698	0.0322803	0.0259927	5215	tags=54%, list=28%, signal=39%	ATP5MG/NDUFC1/NDUFA4/SLC25A5/ATP5PF/NDUFA5/COX7C/CYCS/ATP5MC2/TIMM9/SLC25A6/GPX4/SLC25A12/FH/SUCLG1/TOMM22/ATP5PO/PRDX3/UQCRB/UQCRC2/ATP5MF/ABCB7/GRPEL1/ATP6V0B/ATP6V1G1/NDUFV1/ATP5MC3/COX6C/SDHB/POLR2F/NDUFB2/MRPL35/DLAT/ATP5F1D/ETFA/NDUFA6/ATP6V1E1/SDHC/HCCS/RHOT1/NDUFB4/SDHD/PDK4/NDUFS2/NDUFB8/ISCA1/COX6B1/IDH3B/COX5A/ATP6V0C/ATP6V1F/NDUFA3/NDUFAB1/ACAA1/DLD/MRPL34/COX7B/NDUFA8/NDUFB5/ATP6V1D/…
HALLMARK_ESTROGEN_RESPONSE_EARLY	HALLMARK_ESTROGEN_RESPONSE_EARLY	198	-0.356483	-1.53006	0.00291545	0.0322803	0.0259927	2620	tags=30%, list=14%, signal=26%	MREG/PDZK1/ADCY1/ABLIM1/KLF10/INPP5F/MED24/RPS6KA2/SLC1A1/SLC19A2/SLC9A3R1/TFAP2C/LAD1/SEC14L2/PPIF/MYOF/BAG1/WFS1/PAPSS2/AKAP1/DYNLT3/IL6ST/FCMR/MINDY1/CYP26B1/JAK2/NADSYN1/WWC1/CCND1/MICB/ADCY9/NXT1/ANXA9/TOB1/FOXC1/SLC26A2/CA12/P2RY2/SLC27A2/NPY1R/RAB31/CANT1/KRT15/KRT19/OVOL2/PTGES/ENDOD1/TFF1/CLIC3/TIAM1/HR/KLK10/AQP3/RHOD/SYNGR1/RETREG1/DHRS2/CALB2/OLFM1
HALLMARK_INTERFERON_GAMMA_RESPONSE	HALLMARK_INTERFERON_GAMMA_RESPONSE	198	-0.380341	-1.63246	0.00291545	0.0322803	0.0259927	2519	tags=28%, list=13%, signal=24%	LYSMD2/CD38/RIPK2/B2M/RTP4/PSME2/NFKBIA/CXCL10/PARP14/LATS2/VAMP5/TDRD7/STAT3/IFIT3/IFIH1/VAMP8/JAK2/EIF4E3/OGFR/TRIM21/PSMB10/ICAM1/ZNFX1/MYD88/SAMHD1/PSMB8/ZBP1/NMI/TRIM14/IRF7/CCL2/HLA-B/IL7/CD274/NLRC5/SSPN/SOCS3/BATF2/CMPK2/IFI27/TAP1/TNFSF10/DDX58/HLA-DRB1/XAF1/SAMD9L/IFITM3/SP110/CASP4/IFI35/PSMB9/FAS/CD40/IFITM2/CD74
HALLMARK_MYC_TARGETS_V1	HALLMARK_MYC_TARGETS_V1	196	-0.400851	-1.71881	0.00293255	0.0322803	0.0259927	5942	tags=51%, list=32%, signal=35%	PSMD1/EIF2S1/HNRNPA1/G3BP1/UBA2/PPIA/PRDX4/SET/CDC45/SERBP1/PPM1G/GNL3/FAM120A/SRSF7/PSMC4/PRDX3/SNRPG/NCBP1/RUVBL2/EEF1B2/TUFM/RRM1/YWHAE/YWHAQ/USP1/COPS5/PSMA6/PSMD14/ACP1/DHX15/ODC1/DDX18/UBE2E1/SNRPD2/TRA2B/KPNB1/RPS6/SRSF3/MYC/EXOSC7/ILF2/PRPF31/COX5A/CCT2/TXNL4A/POLE3/VBP1/EIF2S2/SRSF2/CLNS1A/NDUFAB1/SNRPD1/PSMC6/RRP9/PA2G4/RFC4/BUB3/CCT3/MCM6/EIF3J/PSMA4/EIF4G2/LSM7/CDK2/TRIM28/CSTF2/CCT5/…
HALLMARK_EPITHELIAL_MESENCHYMAL_TRANSITION	HALLMARK_EPITHELIAL_MESENCHYMAL_TRANSITION	198	0.361087	1.47072	0.0030349	0.0322803	0.0259927	2347	tags=28%, list=12%, signal=25%	PFN2/PRSS2/SLC6A8/VEGFA/TGM2/LAMA2/GJA1/FN1/MXRA5/LOXL1/COL7A1/CXCL12/THBS1/PCOLCE2/TNFRSF11B/ECM1/ITGA5/BDNF/PCOLCE/MMP1/PLOD2/VCAN/ANPEP/LOXL2/SLIT2/FBN1/EMP3/TNC/LRP1/FERMT2/BGN/P3H1/ENO2/ABI3BP/LAMA3/ECM2/AREG/COL5A2/MATN2/COL16A1/COL5A1/LRRC15/BASP1/SPARC/SPP1/CRLF1/FBN2/EFEMP2/COL6A3/COL5A3/TAGLN/CALD1/ADAM12/MMP2/COL8A2
HALLMARK_KRAS_SIGNALING_DN	HALLMARK_KRAS_SIGNALING_DN	198	0.354117	1.44233	0.0030349	0.0322803	0.0259927	3033	tags=25%, list=16%, signal=21%	FGGY/KLK8/PDE6B/RYR2/KRT5/LGALS7/GPR3/STAG3/SOX10/MSH5/THNSL2/UPK3B/ADRA2C/CLSTN3/CHRNG/DTNB/TAS2R4/WNT16/YBX2/HTR1D/EFHD1/CDH16/CLDN16/GPR19/TGFB2/MYO15A/CKM/NRIP2/IDUA/THRB/CACNA1F/KMT2D/SLC38A3/ATP6V1B1/P2RX6/SERPINA10/ATP4A/KLK7/HNF1A/TENT5C/NR6A1/SHOX2/EDN2/TENM2/KCND1/CACNG1/SLC16A7/UGT2B17/TNNI3
KEGG_ALLOGRAFT_REJECTION	KEGG_ALLOGRAFT_REJECTION	35	-0.563735	-1.7801	0.00460829	0.043985	0.0354175	1638	tags=31%, list=9%, signal=29%	HLA-DOB/HLA-DOA/HLA-B/TNF/HLA-DMB/HLA-DRB1/HLA-DQB1/HLA-DPB1/FAS/CD40/HLA-F
KEGG_SYSTEMIC_LUPUS_ERYTHEMATOSUS	KEGG_SYSTEMIC_LUPUS_ERYTHEMATOSUS	55	-0.478052	-1.66111	0.00470588	0.043985	0.0354175	1638	tags=33%, list=9%, signal=30%	FCGR1A/ACTN4/ACTN3/SNRPD1/SNRPB/CD86/FCGR2A/HLA-DOB/HLA-DOA/TRIM21/TNF/C3/C2/HLA-DMB/HLA-DRB1/HLA-DQB1/HLA-DPB1/CD40
KEGG_P53_SIGNALING_PATHWAY	KEGG_P53_SIGNALING_PATHWAY	68	-0.437593	-1.58538	0.00479616	0.043985	0.0354175	3982	tags=44%, list=21%, signal=35%	EI24/TP53AIP1/COP1/DDB2/PPM1D/SHISA5/CCNB1/SFN/RPRM/CD82/MDM2/CDK2/SESN1/GADD45G/RRM2/ZMAT3/CHEK1/CCND1/BAX/CCND3/CCNE2/CCNE1/BBC3/IGFBP3/SESN3/TP53I3/SERPINB5/FAS/TP53/CCNG1
HALLMARK_PI3K_AKT_MTOR_SIGNALING	HALLMARK_PI3K_AKT_MTOR_SIGNALING	104	-0.375441	-1.4745	0.00492611	0.043985	0.0354175	3790	tags=33%, list=20%, signal=26%	GRK2/RPTOR/NCK1/AP2M1/PIK3R3/SFN/FGF17/PRKAR2A/SQSTM1/CDK2/PFN1/E2F1/ACTR3/NFKBIB/RIT1/GRB2/CFL1/ARHGDIA/PPP2R1B/YWHAB/PRKAA2/PPP1CA/DUSP3/PIN1/MYD88/MAP2K3/HRAS/ECSIT/VAV3/IL2RG/GNA14/TIAM1/DAPP1/CXCR4
KEGG_BASAL_CELL_CARCINOMA	KEGG_BASAL_CELL_CARCINOMA	55	0.465694	1.56352	0.00519931	0.043985	0.0354175	2804	tags=33%, list=15%, signal=28%	LEF1/APC/WNT6/WNT11/WNT16/WNT5B/WNT3A/FZD4/WNT2B/BMP2/HHIP/WNT4/STK36/WNT8B/FZD10/FZD9/FZD1/GLI3
HALLMARK_DNA_REPAIR	HALLMARK_DNA_REPAIR	149	-0.369794	-1.53324	0.00526316	0.043985	0.0354175	5275	tags=47%, list=28%, signal=34%	NT5C3A/SNAPC5/RBX1/ERCC3/NELFE/DDB1/DAD1/DCTN4/GTF2F1/RAD51/ZWINT/ERCC5/ERCC8/POLR2F/POLR2K/TARBP2/GUK1/NT5C/TAF10/RFC2/ELL/MPG/POLD3/RFC3/POLD4/POLR2J/SF3A3/POLA1/DDB2/SSRP1/RAE1/RFC4/CETN2/CCNO/STX3/PNP/GTF2H1/NELFB/TSG101/LIG1/NCBP2/UMPS/POLR3C/TAF13/POLR2H/SURF1/SDCBP/GTF2B/POLB/NELFCD/ITPA/CLP1/ALYREF/POLR2I/EDF1/COX17/TAF9/PCNA/TYMS/ADRM1/POLR2G/SAC3D1/SUPT4H1/CANT1/FEN1/CMPK2/MPC2/NME1/AK1…
KEGG_CHEMOKINE_SIGNALING_PATHWAY	KEGG_CHEMOKINE_SIGNALING_PATHWAY	187	-0.337677	-1.44802	0.00555556	0.0448276	0.036096	3262	tags=28%, list=17%, signal=24%	CHUK/GNG2/SHC3/PIK3CA/CRK/CX3CL1/CCL15/GRK6/ADCY1/HCK/NFKBIB/ROCK2/PTK2B/CXCR1/NFKBIA/CXCL3/PLCB2/STAT5B/CXCL10/PLCB4/RELA/GRB2/STAT3/CXCL2/GNAI3/PIK3R1/JAK2/ADCY9/CCL28/ITK/CCL25/PRKACB/GRK1/GRK7/HRAS/CCL2/CXCL8/ARRB1/CCL26/CXCL16/VAV2/CXCL6/CXCL1/GRK5/VAV3/GNG4/TIAM1/PREX1/CXCL5/CCL24/VAV1/CXCR4/CCL20
KEGG_AUTOIMMUNE_THYROID_DISEASE	KEGG_AUTOIMMUNE_THYROID_DISEASE	50	-0.489534	-1.68734	0.00688073	0.0536697	0.0432158	1638	tags=20%, list=9%, signal=18%	HLA-DOB/HLA-DOA/HLA-B/HLA-DMB/HLA-DRB1/HLA-DQB1/HLA-DPB1/FAS/CD40/HLA-F
KEGG_TOLL_LIKE_RECEPTOR_SIGNALING_PATHWAY	KEGG_TOLL_LIKE_RECEPTOR_SIGNALING_PATHWAY	101	-0.371929	-1.44697	0.010101	0.0762463	0.0613949	4714	tags=36%, list=25%, signal=27%	IKBKB/IFNA5/PIK3CB/PIK3R5/MAPK11/STAT1/TLR9/IKBKG/LBP/PIK3R3/CHUK/PIK3CA/CTSK/CD86/IRAK1/TIRAP/NFKBIA/CXCL10/RELA/IFNAR1/TLR5/TOLLIP/LY96/CD14/PIK3R1/MYD88/MAP2K3/TLR1/IRF7/CXCL8/FADD/TNF/IKBKE/MAP2K4/TLR4/CD40
KEGG_TASTE_TRANSDUCTION	KEGG_TASTE_TRANSDUCTION	51	0.469505	1.55883	0.0121528	0.0888672	0.0715575	4069	tags=41%, list=22%, signal=32%	ASIC2/TAS2R5/TAS2R4/GNB3/CACNA1A/TAS2R20/TAS2R38/TAS2R3/TAS2R42/TAS2R43/TAS2R31/ITPR3/TAS2R1/TAS1R1/TAS2R60/ADCY6/SCNN1A/GNG13/ADCY4/SCNN1B/TAS2R13
KEGG_DNA_REPLICATION	KEGG_DNA_REPLICATION	36	-0.507522	-1.61992	0.013544	0.0907479	0.0730719	4691	tags=50%, list=25%, signal=38%	RFC2/RPA1/POLD3/RFC3/POLD4/POLA1/POLE3/RFC4/MCM6/RNASEH2B/MCM3/LIG1/SSBP1/RNASEH2A/PCNA/MCM4/FEN1/RNASEH2C
HALLMARK_MYC_TARGETS_V2	HALLMARK_MYC_TARGETS_V2	58	-0.435709	-1.53533	0.0140845	0.0907479	0.0730719	5821	tags=52%, list=31%, signal=36%	PES1/BYSL/PPAN/MPHOSPH10/GNL3/TCOF1/WDR43/SORD/DDX18/FARSA/MYC/MRTO4/RABEPK/RRP9/PA2G4/RRP12/RCL1/LAS1L/DCTPP1/SRM/GRWD1/WDR74/NOP16/NDUFAF4/MCM4/TFB2M/NPM1/TMEM97/PHB/EXOSC5
HALLMARK_IL6_JAK_STAT3_SIGNALING	HALLMARK_IL6_JAK_STAT3_SIGNALING	87	-0.374853	-1.44241	0.0141509	0.0907479	0.0730719	2503	tags=30%, list=13%, signal=26%	CD38/HAX1/OSMR/CXCL3/CRLF2/CXCL10/GRB2/IFNAR1/CD36/IL6ST/STAT3/CSF1/CD14/LEPR/MYD88/CSF2RA/HMOX1/IL7/TNF/SOCS3/CXCL1/IL2RG/ACVRL1/PLA2G2A/FAS/LTB
HALLMARK_KRAS_SIGNALING_UP	HALLMARK_KRAS_SIGNALING_UP	199	-0.315489	-1.35705	0.0144509	0.0907479	0.0730719	2216	tags=21%, list=12%, signal=19%	CXCL10/PRELID3B/FCER1G/GLRX/PECAM1/ST6GAL1/LY96/FLT4/ADAM8/IL7R/G0S2/TSPAN1/TMEM158/SCG5/PSMB8/CSF2RA/ANKH/SOX9/CROT/JUP/KCNN4/PLAU/IL1RL2/SPRY2/EPB41L3/ABCB1/ID2/IL2RG/IGFBP3/RBP4/RGS16/ITGA2/CTSS/IL33/MYCN/BIRC3/LCP1/SLPI/SPON1/CXCR4/CCL20/PIGR
KEGG_PYRIMIDINE_METABOLISM	KEGG_PYRIMIDINE_METABOLISM	95	-0.373946	-1.44793	0.0145278	0.0907479	0.0730719	5029	tags=43%, list=27%, signal=32%	POLR1E/POLR2F/POLR2K/UPP1/RRM1/NT5C/NUDT2/POLD3/NME6/UCK1/NME2/POLR2L/POLD4/NME7/POLR2J/POLA1/POLR3K/POLE3/POLR3F/ENTPD6/CMPK1/PNP/DTYMK/RRM2/UMPS/POLR3C/POLR2H/ENTPD1/UPRT/ITPA/UCKL1/POLR2I/UCK2/TK1/TYMS/POLR2G/CANT1/CMPK2/NME1/ENTPD3/NT5E
KEGG_TERPENOID_BACKBONE_BIOSYNTHESIS	KEGG_TERPENOID_BACKBONE_BIOSYNTHESIS	15	-0.674913	-1.74207	0.0147368	0.0907479	0.0730719	3782	tags=60%, list=20%, signal=48%	HMGCR/PDSS2/PDSS1/FDPS/IDI1/ACAT1/ACAT2/HMGCS2/PMVK
KEGG_TYPE_I_DIABETES_MELLITUS	KEGG_TYPE_I_DIABETES_MELLITUS	41	-0.470747	-1.53793	0.0163934	0.0983607	0.0792018	1638	tags=27%, list=9%, signal=25%	HLA-DOB/HLA-DOA/PTPRN2/HLA-B/TNF/HLA-DMB/HLA-DRB1/HLA-DQB1/HLA-DPB1/FAS/HLA-F
KEGG_CIRCADIAN_RHYTHM_MAMMAL	KEGG_CIRCADIAN_RHYTHM_MAMMAL	13	0.695476	1.69287	0.0178218	0.104257	0.08395	1225	tags=31%, list=7%, signal=29%	PER3/CRY1/NR1D1/CSNK1E
HALLMARK_REACTIVE_OXYGEN_SPECIES_PATHWAY	HALLMARK_REACTIVE_OXYGEN_SPECIES_PATHWAY	49	-0.441448	-1.51447	0.0185185	0.105691	0.0851044	4898	tags=51%, list=26%, signal=38%	PRDX1/NDUFA6/NDUFB4/HMOX2/CAT/PTPA/NDUFS2/PRDX6/FES/LAMTOR5/SRXN1/NQO1/TXN/GLRX/CDKN2D/ATOX1/GLRX2/SELENOS/GCLM/PDLIM1/MSRA/JUNB/GPX3/MPO/HHEX
KEGG_GRAFT_VERSUS_HOST_DISEASE	KEGG_GRAFT_VERSUS_HOST_DISEASE	37	-0.486039	-1.56231	0.0230415	0.128374	0.103369	1638	tags=27%, list=9%, signal=25%	HLA-DOB/HLA-DOA/HLA-B/TNF/HLA-DMB/HLA-DRB1/HLA-DQB1/HLA-DPB1/FAS/HLA-F
KEGG_GLYCINE_SERINE_AND_THREONINE_METABOLISM	KEGG_GLYCINE_SERINE_AND_THREONINE_METABOLISM	31	0.511611	1.54612	0.0248227	0.133089	0.107166	4049	tags=48%, list=22%, signal=38%	CBS/PIPOX/PHGDH/BHMT/DMGDH/ALAS2/AOC2/AOC3/SHMT2/GCAT/PSPH/CTH/GNMT/PSAT1/AGXT
KEGG_RENIN_ANGIOTENSIN_SYSTEM	KEGG_RENIN_ANGIOTENSIN_SYSTEM	17	0.596415	1.55157	0.0257827	0.133089	0.107166	2270	tags=29%, list=12%, signal=26%	ENPEP/REN/ANPEP/MME/AGT
KEGG_LYSINE_DEGRADATION	KEGG_LYSINE_DEGRADATION	44	0.453266	1.47684	0.0261324	0.133089	0.107166	4521	tags=48%, list=24%, signal=36%	PIPOX/AASS/PLOD2/AASDH/KMT5C/HADH/NSD3/DOT1L/NSD2/PLOD1/ALDH2/BBOX1/AADAT/OGDH/SETD1B/KMT5A/ALDH1B1/EHMT2/ALDH7A1/HADHA/DLST
HALLMARK_INFLAMMATORY_RESPONSE	HALLMARK_INFLAMMATORY_RESPONSE	200	-0.305771	-1.31399	0.0261628	0.133089	0.107166	2516	tags=24%, list=13%, signal=21%	DCBLD2/RIPK2/RTP4/NFKBIA/IL18/OSMR/CXCL10/RELA/CYBB/IFNAR1/LDLR/TIMP1/CSF1/SELENOS/CD14/GNAI3/IL7R/RHOG/ADM/ICAM1/IFITM1/NMI/IRAK2/ADRM1/CCRL2/TLR1/IRF7/CCL2/GPC3/CXCL8/P2RY2/AXL/SLC28A2/TNFRSF9/CXCL6/TNFSF10/PTGER4/NOD2/KCNJ2/RGS16/ADORA2B/PCDH7/RNF144B/CCL24/GNA15/CD40/CCL20
KEGG_MATURITY_ONSET_DIABETES_OF_THE_YOUNG	KEGG_MATURITY_ONSET_DIABETES_OF_THE_YOUNG	25	-0.522763	-1.5141	0.027027	0.13456	0.10835	620	tags=32%, list=3%, signal=31%	HNF4G/PKLR/HNF4A/FOXA3/NEUROD1/NR5A2/HHEX/HNF1B
KEGG_NEUROACTIVE_LIGAND_RECEPTOR_INTERACTION	KEGG_NEUROACTIVE_LIGAND_RECEPTOR_INTERACTION	272	0.305135	1.27388	0.0279412	0.135254	0.108909	3083	tags=22%, list=16%, signal=19%	PRSS2/PTH2R/PRSS1/FPR3/DRD4/NMUR2/OPRK1/OPRD1/BDKRB1/ADRA2C/F2/CHRNG/ADORA2A/GABBR1/DRD5/GRPR/ADRA1D/HTR1D/HTR2B/TACR1/BDKRB2/ADRA2B/GRIN2D/GLP1R/GRIK2/LTB4R2/SCTR/AVPR1A/GABRB2/P2RY1/THRB/GABRA3/GRIA2/GRIN3B/GRM2/PTGER3/P2RX6/ADORA3/C3AR1/OPRL1/APLNR/GABRA2/MC1R/GLRA2/GNRHR/ADRB3/SSTR3/CNR1/HTR6/GABRR2/HRH4/P2RX2/TSHR/GRIA4/GHR/P2RX4/CALCRL/GRIN2C/LTB4R/PTGDR/ADRA2A
KEGG_RIG_I_LIKE_RECEPTOR_SIGNALING_PATHWAY	KEGG_RIG_I_LIKE_RECEPTOR_SIGNALING_PATHWAY	70	-0.390252	-1.4268	0.0288462	0.135254	0.108909	3422	tags=30%, list=18%, signal=25%	MAP3K1/CHUK/ATG5/ATG12/DDX3X/AZI2/NFKBIB/NFKBIA/CXCL10/RELA/TRADD/IFIH1/CYLD/PIN1/IRF7/CXCL8/FADD/TNF/DDX58/IKBKE/DDX3Y
HALLMARK_ALLOGRAFT_REJECTION	HALLMARK_ALLOGRAFT_REJECTION	196	-0.306074	-1.31242	0.0293255	0.135254	0.108909	1818	tags=18%, list=10%, signal=17%	ITGAL/CAPG/CSF1/HLA-DOB/JAK2/HLA-DOA/LY75/PSMB10/ICAM1/CFP/PRKCG/NPM1/CCND3/CD47/ITK/TLR1/IRF7/IL27RA/CCL2/IL7/TNF/CD1D/C2/TAP1/NME1/HLA-DMB/IL2RG/FYB1/ACHE/TAP2/CTSS/FAS/LTB/CD40/APBB1/CD74
KEGG_O_GLYCAN_BIOSYNTHESIS	KEGG_O_GLYCAN_BIOSYNTHESIS	30	-0.502392	-1.52936	0.0294785	0.135254	0.108909	2221	tags=27%, list=12%, signal=24%	GALNT10/GALNT4/C1GALT1C1/GALNT5/GCNT4/ST3GAL1/GALNT18/ST6GALNAC1
KEGG_ECM_RECEPTOR_INTERACTION	KEGG_ECM_RECEPTOR_INTERACTION	84	0.398966	1.42711	0.0324786	0.146154	0.117686	2302	tags=31%, list=12%, signal=27%	LAMA2/FN1/THBS1/LAMA5/COL6A1/SV2A/ITGA5/TNXB/CHAD/TNC/COL4A4/THBS4/LAMB2/GP6/THBS3/LAMA3/COL6A6/ITGA7/COL5A2/ITGA10/COL5A1/AGRN/SPP1/COL6A3/COL5A3/COL4A6
KEGG_WNT_SIGNALING_PATHWAY	KEGG_WNT_SIGNALING_PATHWAY	150	0.334022	1.30898	0.0434783	0.189504	0.152592	2807	tags=22%, list=15%, signal=19%	LEF1/CCND2/MAPK10/APC/WNT6/NFATC4/DAAM1/DAAM2/WNT11/WIF1/WNT16/NFAT5/WNT5B/WNT3A/FZD4/CXXC4/CHP2/WNT2B/CAMK2D/SMAD4/CSNK1E/SFRP2/LRP6/WNT4/EP300/PPARD/PLCB1/WNT8B/FZD10/FZD9/FZD1/TBL1X/NKD2
HALLMARK_E2F_TARGETS	HALLMARK_E2F_TARGETS	198	-0.292199	-1.25415	0.0437318	0.189504	0.152592	5231	tags=39%, list=28%, signal=29%	MRE11/KIF22/PSIP1/LBR/TUBG1/RBBP7/LUC7L3/CKS2/PDS5B/MXD3/NASP/ATAD2/E2F8/SMC3/EED/RFC2/USP1/DLGAP5/ANP32E/CKS1B/RPA1/GINS4/CDKN1A/UBE2S/LYAR/POLD3/RFC3/TRA2B/MYC/STAG1/SMC1A/PHF5A/PPM1D/BIRC5/SRSF2/EXOSC8/SPC25/SSRP1/PA2G4/PTTG1/RAD1/SNRPB/TOP2A/SUV39H1/CSE1L/BRCA1/SPAG5/MCM6/AURKA/JPT1/ZW10/POP7/KIF4A/DCTPP1/NBN/MCM3/SPC24/DEK/LIG1/RRM2/RAD50/SRSF1/RNASEH2A/DIAPH3/DDX39A/CHEK1/PCNA/RAD51C/ING3/M…
KEGG_BIOSYNTHESIS_OF_UNSATURATED_FATTY_ACIDS	KEGG_BIOSYNTHESIS_OF_UNSATURATED_FATTY_ACIDS	22	0.51947	1.44277	0.0451264	0.191992	0.154596	1136	tags=18%, list=6%, signal=17%	SCD5/ACOT1/HACD1/BAAT
KEGG_ETHER_LIPID_METABOLISM	KEGG_ETHER_LIPID_METABOLISM	32	0.474183	1.44293	0.0527241	0.220311	0.177399	2629	tags=31%, list=14%, signal=27%	PLA2G3/ENPP2/PLA2G6/PLA2G4B/PLA2G4E/PLA2G2C/PLA2G2F/CHPT1/PLA2G2E/PLPP3
KEGG_VEGF_SIGNALING_PATHWAY	KEGG_VEGF_SIGNALING_PATHWAY	75	0.385084	1.36602	0.055	0.223749	0.180167	4465	tags=39%, list=24%, signal=30%	PLA2G3/SHC2/NFATC4/VEGFA/HSPB1/PLA2G6/NFAT5/PLA2G4B/PLA2G4E/CHP2/PLA2G2C/PLA2G2F/NOS3/PXN/PLCG1/PLA2G2E/PIK3CG/MAPK12/CASP9/MAPK1/PIK3R2/AKT3/KRAS/NFATC3/AKT1/PLA2G4A/PIK3CD/PLCG2/PLA2G2D
KEGG_RETINOL_METABOLISM	KEGG_RETINOL_METABOLISM	55	0.410347	1.3777	0.0554593	0.223749	0.180167	5520	tags=58%, list=29%, signal=41%	CYP1A1/ALDH1A2/CYP2A6/RDH16/UGT2B7/RDH8/CYP3A43/BCO1/UGT2A3/RDH12/CYP3A4/CYP1A2/RDH11/RPE65/UGT2B17/LRAT/DHRS3/CYP26C1/DGAT1/ADH1B/ALDH1A1/DHRS4L2/CYP3A5/RDH5/CYP2A7/ADH5/ADH1A/DHRS9/AWAT2/UGT2B15/CYP2B6/CYP2A13
KEGG_STARCH_AND_SUCROSE_METABOLISM	KEGG_STARCH_AND_SUCROSE_METABOLISM	43	0.426843	1.38729	0.0571924	0.226497	0.18238	6040	tags=44%, list=32%, signal=30%	PYGL/GAA/UGT2B7/UGT2A3/ENPP1/UGT2B17/GUSB/AMY2B/HK2/PGM2L1/ENPP3/GPI/TREH/HK1/UGT2B15/PGM1/UGP2/UGDH/MGAM
KEGG_ALPHA_LINOLENIC_ACID_METABOLISM	KEGG_ALPHA_LINOLENIC_ACID_METABOLISM	18	0.558086	1.48275	0.0580762	0.226497	0.18238	1574	tags=33%, list=8%, signal=31%	PLA2G3/PLA2G6/PLA2G4B/PLA2G4E/PLA2G2C/PLA2G2F
KEGG_OLFACTORY_TRANSDUCTION	KEGG_OLFACTORY_TRANSDUCTION	378	0.27752	1.20444	0.0600559	0.230378	0.185505	2114	tags=5%, list=11%, signal=5%	OR51B5/OR51M1/GRK3/OR51E2/OR51B4/OR51E1/GUCA1B/OR52D1/CAMK2D/OR51I1/OR51B2/OR51I2/OR2A7/OR51B6/CLCA4/OR2A12/OR51Q1/OR2A14/GNAL
KEGG_CYTOKINE_CYTOKINE_RECEPTOR_INTERACTION	KEGG_CYTOKINE_CYTOKINE_RECEPTOR_INTERACTION	263	-0.269426	-1.20271	0.0642202	0.242379	0.195168	2408	tags=17%, list=13%, signal=15%	CXCR1/IL18/OSMR/CXCL3/CRLF2/TNFRSF10A/CXCL10/IFNAR1/IL6R/BMP7/IL6ST/FLT4/CXCL2/CSF1/LEPR/IL7R/AMHR2/IL21R/CSF2RA/CCL28/CCL25/CCL2/IL7/CXCL8/TNF/LIFR/CCL26/CXCL16/TNFRSF9/CXCL6/TNFSF10/CXCL1/TNFRSF11A/TNFRSF10C/IL2RG/ACVRL1/CXCL5/CCL24/TNFSF12/FAS/LTB/CD40/PRLR/CXCR4/EDA2R/CCL20
KEGG_NOD_LIKE_RECEPTOR_SIGNALING_PATHWAY	KEGG_NOD_LIKE_RECEPTOR_SIGNALING_PATHWAY	62	-0.372216	-1.33537	0.0711009	0.264089	0.212649	3396	tags=34%, list=18%, signal=28%	HSP90AA1/CHUK/MEFV/TNFAIP3/BIRC2/NFKBIB/RIPK2/NFKBIA/IL18/RELA/CXCL2/SUGT1/CCL2/CXCL8/TNF/CARD6/TRIP6/CXCL1/NOD2/PYCARD/BIRC3
KEGG_CELL_ADHESION_MOLECULES_CAMS	KEGG_CELL_ADHESION_MOLECULES_CAMS	131	-0.303561	-1.23921	0.0789474	0.288651	0.232427	1818	tags=20%, list=10%, signal=18%	ITGAL/NFASC/CLDN8/CLDN23/HLA-DOB/ALCAM/HLA-DOA/CADM1/ICAM1/NRXN2/HLA-B/CLDN5/CD274/NECTIN3/SDC2/HLA-DMB/HLA-DRB1/L1CAM/NRCAM/ICAM2/CD6/HLA-DQB1/HLA-DPB1/CNTNAP2/CD40/HLA-F
KEGG_HEDGEHOG_SIGNALING_PATHWAY	KEGG_HEDGEHOG_SIGNALING_PATHWAY	56	0.396019	1.32528	0.0804196	0.28951	0.233119	2283	tags=29%, list=12%, signal=25%	ZIC2/WNT6/WNT11/WNT16/WNT5B/WNT3A/WNT2B/BMP6/BMP2/CSNK1E/BMP8B/HHIP/WNT4/STK36/DHH/WNT8B
KEGG_CARDIAC_MUSCLE_CONTRACTION	KEGG_CARDIAC_MUSCLE_CONTRACTION	77	0.365524	1.29869	0.0852843	0.297643	0.239668	3484	tags=30%, list=19%, signal=24%	COX6B2/RYR2/COX7A1/CACNB4/SLC9A1/CACNB2/MT-CO1/MT-CO2/CACNA1F/ATP1A3/MT-CO3/MT-CYB/MYL3/COX8C/CACNG4/ATP2A2/CACNA2D2/CACNG1/ATP1B2/TNNI3/CACNA2D4/SLC8A1/MYH6
KEGG_GLYCOSPHINGOLIPID_BIOSYNTHESIS_LACTO_AND_NEOLACTO_SERIES	KEGG_GLYCOSPHINGOLIPID_BIOSYNTHESIS_LACTO_AND_NEOLACTO_SERIES	26	-0.462507	-1.35308	0.0863636	0.297643	0.239668	3490	tags=38%, list=19%, signal=31%	B3GNT3/FUT2/FUT1/FUT9/GCNT2/B4GAT1/B3GALT5/FUT4/FUT6/FUT7
HALLMARK_GLYCOLYSIS	HALLMARK_GLYCOLYSIS	198	0.297164	1.21035	0.0864947	0.297643	0.239668	2002	tags=16%, list=11%, signal=14%	TPBG/CHST4/ME2/PAM/VEGFA/PYGL/CACNA1H/TPST1/SPAG4/PLOD2/VCAN/KDELR3/MERTK/PPFIA4/LCT/PHKA2/HOMER1/MIOX/GPR87/ENO2/IDUA/FKBP4/ZNF292/P4HA1/COL5A1/AGRN/GALE/GFPT1/ABCB6/EGFR/GPC4
KEGG_LEUKOCYTE_TRANSENDOTHELIAL_MIGRATION	KEGG_LEUKOCYTE_TRANSENDOTHELIAL_MIGRATION	116	-0.30169	-1.21188	0.0975	0.330652	0.266247	4510	tags=39%, list=24%, signal=30%	RAP1B/PIK3CB/PIK3R5/CLDN3/MAPK11/MYL12A/RAP1A/CLDN15/OCLN/CTNNB1/ACTN4/ACTN3/THY1/TXK/ARHGAP35/PIK3R3/CLDN4/PIK3CA/NCF4/ITGB2/CTNNA2/ROCK2/PTK2B/CLDN19/CYBB/CLDN2/PRKCA/PECAM1/ITGAL/CLDN8/CLDN23/MYL12B/GNAI3/PIK3R1/ICAM1/MYL9/PRKCG/ITK/CLDN5/ACTG1/VAV2/VAV3/NOX1/VAV1/CXCR4
HALLMARK_TGF_BETA_SIGNALING	HALLMARK_TGF_BETA_SIGNALING	54	-0.363875	-1.26867	0.101149	0.331848	0.26721	1412	tags=17%, list=8%, signal=15%	PPP1CA/CDKN1C/JUNB/RAB31/PMEPA1/SMAD7/ID2/ID3/ID1
HALLMARK_ANGIOGENESIS	HALLMARK_ANGIOGENESIS	36	0.42164	1.30563	0.101968	0.331848	0.26721	2066	tags=28%, list=11%, signal=25%	CCND2/VEGFA/S100A4/PDGFA/KCNJ8/VCAN/SLCO2A1/COL5A2/NRP1/SPP1
HALLMARK_COAGULATION	HALLMARK_COAGULATION	138	0.313942	1.22092	0.102107	0.331848	0.26721	2619	tags=25%, list=14%, signal=21%	KLK8/FN1/DCT/C1S/CFH/F2/THBS1/MMP1/CRIP2/MMP11/FBN1/MST1/LRP1/MASP2/PDGFB/A2M/LTA4H/C1R/CLU/P2RY1/GSN/SERPING1/APOC3/DUSP6/LGMN/SPARC/PROZ/CD9/ADAM9/MMP10/MMP2/TF/TMPRSS6/KLKB1
KEGG_LONG_TERM_DEPRESSION	KEGG_LONG_TERM_DEPRESSION	69	0.366944	1.28362	0.108844	0.344181	0.277141	3584	tags=30%, list=19%, signal=25%	PLA2G3/IGF1R/GUCY1A2/PLA2G6/CACNA1A/ITPR1/PLA2G4B/PLA2G4E/PLA2G2C/GRIA2/BRAF/PLA2G2F/GUCY1B1/PLCB1/ITPR2/PLA2G2E/ITPR3/IGF1/MAPK1/PRKG2/KRAS
KEGG_PPAR_SIGNALING_PATHWAY	KEGG_PPAR_SIGNALING_PATHWAY	69	0.366257	1.28121	0.108844	0.344181	0.277141	1348	tags=17%, list=7%, signal=16%	CPT1C/SCD5/FABP3/SLC27A1/AQP7/PLIN1/MMP1/FABP4/CPT1B/FABP7/PCK2/SLC27A5
KEGG_DRUG_METABOLISM_OTHER_ENZYMES	KEGG_DRUG_METABOLISM_OTHER_ENZYMES	42	0.393132	1.26588	0.115717	0.360735	0.29047	1643	tags=17%, list=9%, signal=15%	CES1/CYP2A6/UGT2B7/CDA/CYP3A43/UGT2A3/CYP3A4
KEGG_MELANOGENESIS	KEGG_MELANOGENESIS	101	0.333674	1.24175	0.117162	0.360735	0.29047	3630	tags=27%, list=19%, signal=22%	LEF1/WNT6/DCT/WNT11/WNT16/WNT5B/WNT3A/FZD4/WNT2B/CAMK2D/ASIP/WNT4/EP300/PLCB1/MC1R/WNT8B/FZD10/FZD9/FZD1/FZD3/MAPK1/ADCY6/MITF/FZD2/EDNRB/KRAS/ADCY4
KEGG_VASOPRESSIN_REGULATED_WATER_REABSORPTION	KEGG_VASOPRESSIN_REGULATED_WATER_REABSORPTION	44	-0.380443	-1.2649	0.119159	0.362119	0.291585	5638	tags=52%, list=30%, signal=37%	ARHGDIB/DYNC2LI1/DYNLL1/AVPR2/DCTN4/PRKACA/CREB3L2/DCTN6/CREB3/CREB3L1/STX4/DCTN5/RAB11A/VAMP2/RAB11B/RAB5C/NSF/ARHGDIA/DYNC1LI1/ADCY9/PRKACB/DYNC1I1/AQP3
KEGG_NUCLEOTIDE_EXCISION_REPAIR	KEGG_NUCLEOTIDE_EXCISION_REPAIR	44	-0.375736	-1.24925	0.123832	0.371495	0.299135	5240	tags=50%, list=28%, signal=36%	RBX1/ERCC3/DDB1/ERCC5/ERCC8/CCNH/RFC2/RPA1/POLD3/RFC3/POLD4/DDB2/POLE3/RFC4/CETN2/GTF2H2/GTF2H1/LIG1/CUL4A/XPA/PCNA/CDK7
KEGG_COLORECTAL_CANCER	KEGG_COLORECTAL_CANCER	62	0.365928	1.24713	0.132509	0.392495	0.316044	4316	tags=34%, list=23%, signal=26%	LEF1/MAPK10/APC/TGFB2/SMAD4/BRAF/TGFB3/BCL2/PIK3CG/CASP9/MAPK1/PIK3R2/AKT3/KRAS/RALGDS/TGFB1/APC2/AKT1/DCC/MAPK8/PIK3CD
HALLMARK_IL2_STAT5_SIGNALING	HALLMARK_IL2_STAT5_SIGNALING	199	0.284889	1.16002	0.137195	0.401296	0.323131	4007	tags=31%, list=21%, signal=25%	SLC2A3/SOCS2/CCND2/PLAGL1/TGM2/GABARAPL1/IGF1R/RORA/COL6A1/TNFRSF18/ECM1/HIPK2/PHLDA1/AGER/FGL2/ENO3/TNFSF11/BMP2/IKZF4/CST7/TNFRSF8/ENPP1/SLC39A8/NRP1/P4HA1/XBP1/NDRG1/AMACR/CD48/PIM1/GUCY1B1/BCL2/SPP1/EMP1/WLS/TRAF1/ETFBKMT/GATA1/CKAP4/TLR7/P2RX4/COCH/IL2RA/BATF3/AHR/CD81/HK2/CISH/SCN9A/POU2F1/SELP/IKZF2/DHRS3/ITGAV/TNFRSF4/DENND5A/PUS1/IGF2R/PRAF2/DRC1/BMPR2/NFIL3
HALLMARK_APICAL_SURFACE	HALLMARK_APICAL_SURFACE	44	-0.368975	-1.22677	0.147196	0.425234	0.342406	627	tags=14%, list=3%, signal=13%	SULF2/IL2RG/CRYBG1/RHCG/SHROOM2/AKAP7
HALLMARK_ANDROGEN_RESPONSE	HALLMARK_ANDROGEN_RESPONSE	98	-0.296181	-1.1489	0.155172	0.442809	0.356558	4129	tags=38%, list=22%, signal=30%	GPD1L/SGK1/ELOVL5/HSD17B14/DHCR24/RAB4A/SAT1/HMGCR/NGLY1/XRCC5/PA2G4/KRT8/RRP12/STK39/UAP1/BMPR1B/B2M/PTK2B/NCOA4/ELL2/GNAI3/IDI1/CCND1/ABCC4/NKX3-1/CCND3/ANKH/ADRM1/AZGP1/SLC26A2/HPGD/TNFAIP8/LIFR/KRT19/PLPP1/PMEPA1/IQGAP2
KEGG_GLYOXYLATE_AND_DICARBOXYLATE_METABOLISM	KEGG_GLYOXYLATE_AND_DICARBOXYLATE_METABOLISM	16	0.495857	1.27765	0.158582	0.447087	0.360002	6432	tags=56%, list=34%, signal=37%	HAO2/MTHFD2/MTHFD2L/ACO2/MDH2/MTHFD1/GLYCTK/MTHFD1L/CS
KEGG_NITROGEN_METABOLISM	KEGG_NITROGEN_METABOLISM	23	0.43642	1.23498	0.162749	0.453371	0.365063	1277	tags=26%, list=7%, signal=24%	CA1/CPS1/ASNS/CA6/CA3/CA9
KEGG_FRUCTOSE_AND_MANNOSE_METABOLISM	KEGG_FRUCTOSE_AND_MANNOSE_METABOLISM	32	-0.39657	-1.22175	0.168591	0.456932	0.36793	413	tags=9%, list=2%, signal=9%	FBP1/AKR1B10/AKR1B1
KEGG_CELL_CYCLE	KEGG_CELL_CYCLE	124	-0.284363	-1.15713	0.16962	0.456932	0.36793	3980	tags=31%, list=21%, signal=24%	MYC/STAG1/SMC1A/SKP1/PTTG1/CCNB1/ORC1/SFN/BUB3/ANAPC11/MCM6/MDM2/ORC4/CDK2/RB1/MCM3/E2F1/GADD45G/RBL1/CDKN2D/CDC26/CHEK1/YWHAB/TFDP1/ANAPC13/PCNA/MCM4/CCND1/CDC16/CCND3/CDKN1C/CDC27/CDC6/CCNE2/CDK7/CCNE1/CDKN2C/TP53
KEGG_FOCAL_ADHESION	KEGG_FOCAL_ADHESION	199	0.279233	1.13699	0.170732	0.456932	0.36793	3540	tags=27%, list=19%, signal=22%	CCND2/MAPK10/SHC2/VEGFA/LAMA2/FN1/PDGFA/IGF1R/THBS1/LAMA5/COL6A1/PDGFC/ITGA5/TNXB/CHAD/TNC/COL4A4/THBS4/LAMB2/THBS3/PDGFB/FLT1/LAMA3/COL6A6/ITGA7/COL5A2/PARVG/ITGA10/BRAF/COL5A1/PPP1R12A/EGFR/BCL2/SPP1/COL6A3/COL5A3/COL4A6/PXN/VEGFD/COL11A2/PIK3CG/PARVB/MYLK3/IGF1/LAMB1/CRKL/MAPK1/PIK3R2/TNR/AKT3/VEGFB/VWF/ROCK1/COL2A1
KEGG_TGF_BETA_SIGNALING_PATHWAY	KEGG_TGF_BETA_SIGNALING_PATHWAY	85	-0.304722	-1.16138	0.171838	0.456932	0.36793	863	tags=15%, list=5%, signal=15%	PPP2R1B/TFDP1/AMHR2/TNF/RPS6KB2/ID4/THBS2/SMAD7/ID2/ACVRL1/ID3/ID1/LEFTY1
KEGG_LINOLEIC_ACID_METABOLISM	KEGG_LINOLEIC_ACID_METABOLISM	28	0.410011	1.21411	0.181019	0.47453	0.3821	1651	tags=32%, list=9%, signal=29%	PLA2G3/PLA2G6/PLA2G4B/PLA2G4E/CYP3A43/PLA2G2C/PLA2G2F/CYP3A4/CYP1A2
HALLMARK_APOPTOSIS	HALLMARK_APOPTOSIS	160	-0.267916	-1.11946	0.185484	0.47453	0.3821	3077	tags=26%, list=16%, signal=22%	BRCA1/RARA/SQSTM1/TIMP2/DNAJA1/IL1A/CDK2/CD38/BCL2L1/LMNA/IL18/PLCB2/DNAJC3/RELA/TIMP1/ETF1/CD14/CYLD/CCND1/TGFBR3/BAX/HMOX1/ANKH/LGALS3/RHOB/TNF/SC5D/LUM/GPX3/PEA15/TAP1/TNFSF10/SMAD7/FDXR/BCL2L10/IFITM3/CASP4/MGMT/BIRC3/FAS/GNA15
HALLMARK_APICAL_JUNCTION	HALLMARK_APICAL_JUNCTION	200	-0.259434	-1.11486	0.186047	0.47453	0.3821	3508	tags=26%, list=19%, signal=21%	PIK3R3/STX4/ADAM15/MPZL1/COL17A1/PARVA/CLDN4/EPB41L2/LIMA1/CD86/CX3CL1/NECTIN1/PPP2R2C/ADRA1B/TGFBI/SRC/PFN1/ITGB4/CLDN19/PECAM1/ACTG2/NFASC/CLDN8/MYL12B/NECTIN4/CRB3/ICAM1/MYL9/BAIAP2/GAMT/PCDH1/HRAS/NRXN2/JUP/CLDN5/CD274/NECTIN3/ACTG1/ITGA3/SGCE/AMIGO1/VAV2/FYB1/CDH11/ICAM2/ALOX15B/AMIGO2/ITGA2/SPEG/SHROOM2/CALB2/SIRPA
KEGG_B_CELL_RECEPTOR_SIGNALING_PATHWAY	KEGG_B_CELL_RECEPTOR_SIGNALING_PATHWAY	75	-0.317892	-1.17117	0.186567	0.47453	0.3821	2546	tags=24%, list=14%, signal=21%	NFKBIB/NFKBIA/RELA/GRB2/BLNK/PIK3R1/NFATC1/IFITM1/RAC3/HRAS/NFATC2/VAV2/VAV3/PIK3AP1/INPP5D/DAPP1/CARD11/VAV1
KEGG_PHOSPHATIDYLINOSITOL_SIGNALING_SYSTEM	KEGG_PHOSPHATIDYLINOSITOL_SIGNALING_SYSTEM	76	-0.312894	-1.15576	0.191542	0.481945	0.388071	3641	tags=29%, list=19%, signal=23%	CDIPT/PIK3R3/ITPKB/PI4KB/PIK3CA/PLCD3/CALM2/DGKZ/INPP1/PLCB2/PLCB4/PRKCA/CDS2/CALML3/PIK3R1/CALML5/PRKCG/INPP5K/CALM3/DGKG/INPP5D/ITPKA
HALLMARK_COMPLEMENT	HALLMARK_COMPLEMENT	200	-0.255232	-1.09681	0.212209	0.519703	0.418474	3631	tags=29%, list=19%, signal=24%	HSPA1A/LYN/HNF4A/CD59/SERPINC1/STX4/DOCK10/DPP4/C4BPB/MSRB1/GNG2/PIK3CA/LAP3/TNFAIP3/KIF2A/TIMP2/USP14/SRC/PFN1/AKAP10/F8/RCE1/CPM/PRSS3/FDX1/COL4A2/FCER1G/GRB2/TIMP1/ATOX1/CD36/CTSC/ANG/GNAI3/JAK2/RHOG/EHD1/CPQ/F10/IRF7/LGALS3/RABIF/PCLO/CALM3/F5/C3/C2/DGKG/CXCL1/LIPA/ERAP2/CTSL/CTSS/CASP4/SPOCK2/MT3/PSMB9/PREP
HALLMARK_UV_RESPONSE_DN	HALLMARK_UV_RESPONSE_DN	142	0.288461	1.12616	0.217391	0.519703	0.418474	2910	tags=23%, list=15%, signal=19%	MT1E/GJA1/PTPRM/LTBP1/DLC1/IGF1R/NFIB/BDNF/CACNA1A/NR1D2/SFMBT1/MAP1B/KCNMA1/ATP2B1/DBP/ATXN1/COL5A2/HAS2/NRP1/BCKDHB/SCHIP1/TFPI/MTA1/ADGRL2/PRDM2/INPP4B/PLPP3/PRKAR2B/TOGARAM1/CDK13/ATP2B4/PHF3
HALLMARK_SPERMATOGENESIS	HALLMARK_SPERMATOGENESIS	133	0.288944	1.11995	0.218801	0.519703	0.418474	3410	tags=23%, list=18%, signal=19%	GFI1/CLGN/ACRBP/PCSK4/HSPA2/YBX2/NPHP1/DMC1/TCP11/GAD1/HOXB1/PHF7/NAA11/ADAM2/BRAF/SLC2A5/GPR182/GSG1/MAST2/PIAS2/ZPBP/GSTM3/TEKT2/GAPDHS/SPATA6/TNNI3/ACRV1/PEBP1/MTOR/PCSK1N
KEGG_SPHINGOLIPID_METABOLISM	KEGG_SPHINGOLIPID_METABOLISM	39	-0.357158	-1.15857	0.219907	0.519703	0.418474	1342	tags=38%, list=7%, signal=36%	ASAH2/ACER2/SPTLC2/SPTLC1/UGCG/SMPD2/GBA/DEGS2/GALC/NEU4/ACER3/PLPP1/SMPD1/SGPP2/B4GALT6
KEGG_CYSTEINE_AND_METHIONINE_METABOLISM	KEGG_CYSTEINE_AND_METHIONINE_METABOLISM	34	0.375811	1.15438	0.22028	0.519703	0.418474	3439	tags=24%, list=18%, signal=19%	CBS/MAT1A/BHMT/LDHB/MTR/GOT2/TRDMT1/CTH
KEGG_TRYPTOPHAN_METABOLISM	KEGG_TRYPTOPHAN_METABOLISM	39	0.365516	1.15004	0.222807	0.519703	0.418474	5521	tags=44%, list=29%, signal=31%	CYP1A1/TDO2/AOX1/KMO/HADH/CYP1A2/ALDH2/HAAO/AADAT/OGDH/ALDH1B1/ALDH7A1/HADHA/MAOB/AANAT/ASMT/TPH1
HALLMARK_HYPOXIA	HALLMARK_HYPOXIA	197	0.27202	1.10634	0.224771	0.519703	0.418474	2061	tags=17%, list=11%, signal=16%	MT1E/TPBG/SLC2A3/PAM/VEGFA/TGM2/AKAP12/S100A4/CSRP2/RORA/GAA/PHKG1/ATF3/KDELR3/PPFIA4/ENO3/BGN/TMEM45A/PDGFB/ACKR3/ENO2/PLAC8/ZNF292/P4HA1/NDRG1/COL5A1/SLC2A5/TGFB3/EGFR/PIM1/HAS1/GPC4/WSB1/BCL2
HALLMARK_MTORC1_SIGNALING	HALLMARK_MTORC1_SIGNALING	196	-0.252805	-1.084	0.225806	0.519703	0.418474	4921	tags=38%, list=26%, signal=29%	ALDOA/SDF2L1/PRDX1/ACSL3/IGFBP5/TES/PSMG1/COPS5/SLC1A5/SORD/PSMD14/BTG2/EBP/DHCR7/GBE1/RPA1/CDKN1A/PDAP1/PSMD13/ELOVL5/DHCR24/HSPA4/HMBS/HMGCR/PPP1R15A/EIF2S2/CYP51A1/PSMC6/RRP9/PIK3R3/ARPC5L/SQLE/SERP1/PSMD12/NMT1/ACLY/TOMM40/SRD5A1/AURKA/SQSTM1/PSMA4/PNP/GTF2H1/SEC11A/ATP6V1D/ITGB2/ACTR3/NFKBIB/RRM2/RIT1/UFM1/SLC9A3R1/LDHA/GLRX/LDLR/ATP5MC1/CACYBP/PSMC2/CTSC/ETF1/DDX39A/PSME3/IDI1/MCM4/CFP/MAP2…
KEGG_ABC_TRANSPORTERS	KEGG_ABC_TRANSPORTERS	44	-0.346351	-1.15155	0.226636	0.519703	0.418474	2278	tags=25%, list=12%, signal=22%	ABCB10/ABCG2/ABCA10/ABCC3/ABCC4/TAP1/ABCB1/ABCA12/ABCC2/TAP2/CFTR
KEGG_ONE_CARBON_POOL_BY_FOLATE	KEGG_ONE_CARBON_POOL_BY_FOLATE	17	-0.452589	-1.20042	0.228758	0.519703	0.418474	1080	tags=24%, list=6%, signal=22%	TYMS/DHFR/MTHFS/ALDH1L1
KEGG_GLYCOSPHINGOLIPID_BIOSYNTHESIS_GLOBO_SERIES	KEGG_GLYCOSPHINGOLIPID_BIOSYNTHESIS_GLOBO_SERIES	14	-0.477974	-1.21686	0.235656	0.520059	0.418761	3384	tags=50%, list=18%, signal=41%	FUT2/FUT1/FUT9/GBGT1/B3GALT5/ST3GAL1/B3GALNT1
KEGG_PRIMARY_IMMUNODEFICIENCY	KEGG_PRIMARY_IMMUNODEFICIENCY	35	0.371222	1.14356	0.235915	0.520059	0.418761	2929	tags=29%, list=16%, signal=24%	CD8B/JAK3/CD8A/CD4/TNFRSF13C/AIRE/BTK/ADA/LCK/ZAP70
KEGG_ALANINE_ASPARTATE_AND_GLUTAMATE_METABOLISM	KEGG_ALANINE_ASPARTATE_AND_GLUTAMATE_METABOLISM	30	0.381328	1.14439	0.237077	0.520059	0.418761	4175	tags=40%, list=22%, signal=31%	CPS1/ASNS/GFPT2/GAD1/GFPT1/GPT2/GOT2/PPAT/ADSL/GLS/AGXT/CAD
HALLMARK_MYOGENESIS	HALLMARK_MYOGENESIS	199	0.270049	1.09959	0.237805	0.520059	0.418761	3088	tags=23%, list=16%, signal=19%	MEF2C/PTP4A3/SLC6A8/LAMA2/TNNT1/FABP3/CACNA1H/CRYAB/CHRNG/GAA/ATP2A1/COX7A1/NCAM1/PPFIA4/BDKRB2/MYOM1/ENO3/HSPB8/CKM/ITGA7/CLU/GSN/SMTN/AGRN/MYL3/SCHIP1/SPARC/IFRD1/APLNR/COL6A3/TAGLN/ADAM12/MRAS/CRAT/TEAD4/APOD/GJA5/MAPK12/LSP1/CACNG1/PFKM/MB/HDAC5/MEF2A/KCNH1
KEGG_PARKINSONS_DISEASE	KEGG_PARKINSONS_DISEASE	125	0.288777	1.10209	0.245	0.527375	0.424652	1805	tags=14%, list=10%, signal=12%	COX6B2/SNCAIP/NDUFA4L2/SLC18A1/MT-ND4L/COX7A1/MT-ND6/MT-ND5/MT-ND4/MT-ND2/MT-ND1/MT-CO1/MT-CO2/NDUFV2/MT-ATP6/MT-CO3/MT-CYB
HALLMARK_CHOLESTEROL_HOMEOSTASIS	HALLMARK_CHOLESTEROL_HOMEOSTASIS	73	-0.305906	-1.1219	0.245658	0.527375	0.424652	2046	tags=41%, list=11%, signal=37%	EBP/DHCR7/TP53INP1/PLSCR1/CTNNB1/STX5/HMGCR/CYP51A1/SQLE/ADH4/HSD17B7/PPARG/LSS/LDLR/PCYT2/FDPS/FBXO6/ALCAM/ATF5/IDI1/ACAT2/LGALS3/ACTG1/CHKA/SC5D/TMEM97/CXCL16/PMVK/S100A11/GLDC
KEGG_PRIMARY_BILE_ACID_BIOSYNTHESIS	KEGG_PRIMARY_BILE_ACID_BIOSYNTHESIS	16	-0.4559	-1.19691	0.248927	0.529536	0.426392	743	tags=25%, list=4%, signal=24%	AKR1C4/CYP7B1/ACOX2/HSD3B7
KEGG_REGULATION_OF_ACTIN_CYTOSKELETON	KEGG_REGULATION_OF_ACTIN_CYTOSKELETON	212	-0.245878	-1.06751	0.25816	0.54423	0.438224	2752	tags=22%, list=15%, signal=19%	ITGB2/ITGAE/ARAF/ARHGEF1/PFN1/ROCK2/ITGB4/FGF7/CHRM1/PDGFD/CFL1/FGF3/ARPC5/ITGA2B/FGD3/ITGAL/PFN3/MYL12B/CD14/DIAPH3/PIK3R1/FGF2/PPP1CA/GNA13/FGFR4/MYL9/PAK6/PAK3/BAIAP2/MYLK/RAC3/HRAS/ITGA1/ACTG1/ITGA3/VAV2/CYFIP2/VAV3/SCIN/IQGAP2/TIAM1/ITGA2/FGF18/CHRM3/FGFR2/VAV1
HALLMARK_XENOBIOTIC_METABOLISM	HALLMARK_XENOBIOTIC_METABOLISM	198	-0.248655	-1.06725	0.265306	0.5543	0.446333	1932	tags=18%, list=10%, signal=16%	PAPSS2/HACL1/CD36/CYP26A1/GSTO1/ABCC3/GCNT2/SERTAD1/NDRG2/SLC35B1/PSMB10/PTS/HMOX1/F10/VTN/CCL25/CROT/JUP/ALDH3A1/TMEM97/XDH/ACOX2/CYFIP2/PTGES/ID2/ADH1C/RBP4/FBP1/ABCC2/CYP2C18/FAS/ATOH8/PROS1/FBLN1/HSD17B2
KEGG_PATHWAYS_IN_CANCER	KEGG_PATHWAYS_IN_CANCER	325	0.250269	1.0669	0.282486	0.580933	0.467778	4117	tags=28%, list=22%, signal=22%	LEF1/MAPK10/APC/WNT6/FGF13/VEGFA/LAMA2/FN1/FGF9/FLT3/PDGFA/IGF1R/WNT11/LAMA5/WNT16/MMP1/WNT5B/WNT3A/FZD4/CDKN2B/WNT2B/TGFB2/COL4A4/LAMB2/BMP2/FGF1/SMAD4/RARB/PDGFB/CDKN2A/LAMA3/PAX8/BRAF/HHIP/TGFB3/WNT4/CTNNA3/STK36/EGFR/EP300/KLK3/BCL2/PPARD/PIAS2/WNT8B/MMP2/COL4A6/FZD10/PLCG1/TRAF1/FZD9/VEGFD/PIK3CG/FZD1/GLI3/CSF1R/HSP90B1/HDAC1/FASLG/FGFR1/FGFR3/CASP9/FZD3/EGLN2/IGF1/BRCA2/LAMB1/CRKL/MTOR/MAPK…
KEGG_GAP_JUNCTION	KEGG_GAP_JUNCTION	89	0.304552	1.09617	0.283019	0.580933	0.467778	3915	tags=28%, list=21%, signal=22%	GJA1/TUBA1A/PDGFA/GUCY1A2/PDGFC/TUBB4A/ITPR1/HTR2B/TUBB2B/PDGFB/TUBB8/EGFR/GUCY1B1/PLCB1/ITPR2/ITPR3/MAPK1/DRD2/ADCY6/MAP3K2/PRKG2/KRAS/ADCY4/SOS2/TUBB6
HALLMARK_HEME_METABOLISM	HALLMARK_HEME_METABOLISM	193	-0.246512	-1.05745	0.291545	0.587646	0.473183	2607	tags=18%, list=14%, signal=15%	TRIM58/NARF/AGPAT4/RBM38/NEK7/ABCG2/MGST3/NCOA4/HDGF/SDCBP/ELL2/MOSPD1/CTSE/GCLM/UBAC1/NFE2L1/CIR1/MAP2K3/CCND3/CDC27/OPTN/ARL2BP/C3/ACP5/ENDOD1/ANK1/MPP1/ALDH1L1/DMTN/AQP3/PDZK1IP1/FN3K/LMO2/ACSL6
KEGG_SNARE_INTERACTIONS_IN_VESICULAR_TRANSPORT	KEGG_SNARE_INTERACTIONS_IN_VESICULAR_TRANSPORT	38	-0.343786	-1.10995	0.292517	0.587646	0.473183	4460	tags=50%, list=24%, signal=38%	STX11/USE1/STX6/BET1L/STX5/VAMP4/STX4/SNAP47/STX3/VAMP7/SNAP29/VAMP2/VTI1A/GOSR1/VAMP5/VAMP8/GOSR2/BNIP1/STX8
KEGG_ADHERENS_JUNCTION	KEGG_ADHERENS_JUNCTION	73	0.312025	1.10006	0.293823	0.587646	0.473183	4003	tags=27%, list=21%, signal=22%	LEF1/PTPRM/IGF1R/WASF1/SMAD4/SNAI1/PTPRF/CTNNA3/EGFR/EP300/PTPN6/AFDN/FARP2/WASF2/FGFR1/MAPK1/CDH1/ACTN1/CSNK2A2/PTPRB
KEGG_PHENYLALANINE_METABOLISM	KEGG_PHENYLALANINE_METABOLISM	18	0.42237	1.12217	0.297641	0.590237	0.475269	4043	tags=39%, list=22%, signal=31%	PAH/HPD/AOC2/AOC3/GOT2/ALDH3B1/NAA80
KEGG_MTOR_SIGNALING_PATHWAY	KEGG_MTOR_SIGNALING_PATHWAY	51	0.327513	1.08739	0.303819	0.596739	0.480505	4316	tags=35%, list=23%, signal=27%	VEGFA/ULK1/STRADA/BRAF/EIF4EBP1/VEGFD/PIK3CG/RPS6KA1/IGF1/MTOR/MAPK1/PIK3R2/DDIT4/AKT3/VEGFB/HIF1A/AKT1/PIK3CD
KEGG_ARRHYTHMOGENIC_RIGHT_VENTRICULAR_CARDIOMYOPATHY_ARVC	KEGG_ARRHYTHMOGENIC_RIGHT_VENTRICULAR_CARDIOMYOPATHY_ARVC	74	0.308088	1.0879	0.30602	0.596739	0.480505	2585	tags=20%, list=14%, signal=18%	LEF1/RYR2/LAMA2/GJA1/ITGA5/CACNB4/CACNB2/ITGA7/CACNA1F/ITGA10/CTNNA3/DSP/CACNG4/ATP2A2/CACNA2D2
KEGG_PROTEIN_EXPORT	KEGG_PROTEIN_EXPORT	23	-0.399302	-1.13286	0.311804	0.599661	0.482858	7218	tags=83%, list=38%, signal=51%	SRP54/SEC61G/IMMP1L/SPCS1/SRP19/SEC61A1/SRP9/SRP72/SRPRA/HSPA5/SEC62/SRPRB/IMMP2L/SEC11C/SPCS2/SRP68/SEC11A/SRP14/SEC61B
KEGG_ARGININE_AND_PROLINE_METABOLISM	KEGG_ARGININE_AND_PROLINE_METABOLISM	54	-0.309802	-1.08014	0.312644	0.599661	0.482858	2243	tags=20%, list=12%, signal=18%	SRM/AMD1/OAT/PRODH/NAGS/GAMT/PRODH2/ALDH3A2/OTC/GLUL/CKB
KEGG_ASCORBATE_AND_ALDARATE_METABOLISM	KEGG_ASCORBATE_AND_ALDARATE_METABOLISM	16	0.428929	1.1052	0.317164	0.603386	0.485857	4361	tags=44%, list=23%, signal=34%	UGT2B7/MIOX/UGT2A3/UGT2B17/ALDH2/ALDH1B1/ALDH7A1
KEGG_ARACHIDONIC_ACID_METABOLISM	KEGG_ARACHIDONIC_ACID_METABOLISM	56	-0.304811	-1.06724	0.330233	0.620767	0.499853	2037	tags=23%, list=11%, signal=21%	TBXAS1/CYP2C19/PLA2G10/GPX2/ALOX5/CYP2C9/GPX3/ALOX12B/PTGES/CYP2C18/ALOX15B/GGT6/PLA2G2A
KEGG_NATURAL_KILLER_CELL_MEDIATED_CYTOTOXICITY	KEGG_NATURAL_KILLER_CELL_MEDIATED_CYTOTOXICITY	132	-0.255833	-1.045	0.331606	0.620767	0.499853	3186	tags=24%, list=17%, signal=20%	SHC3/PIK3CA/RAET1E/TNFRSF10D/CSF2/ITGB2/ARAF/PTK2B/TNFRSF10A/FCER1G/GRB2/IFNAR1/PRKCA/ITGAL/PIK3R1/NFATC1/ICAM1/MICB/PRKCG/SH2D1B/RAC3/HRAS/HLA-B/TNF/NFATC2/VAV2/TNFSF10/VAV3/TNFRSF10C/ICAM2/FAS/VAV1
KEGG_PANTOTHENATE_AND_COA_BIOSYNTHESIS	KEGG_PANTOTHENATE_AND_COA_BIOSYNTHESIS	16	0.419641	1.08127	0.337687	0.627132	0.504978	5112	tags=44%, list=27%, signal=32%	BCAT1/ENPP1/DPYD/UPB1/ENPP3/VNN2/PANK4
KEGG_FOLATE_BIOSYNTHESIS	KEGG_FOLATE_BIOSYNTHESIS	11	0.470619	1.10285	0.342916	0.631829	0.50876	454	tags=18%, list=2%, signal=18%	ALPG/ALPP
KEGG_GLYCOSAMINOGLYCAN_BIOSYNTHESIS_CHONDROITIN_SULFATE	KEGG_GLYCOSAMINOGLYCAN_BIOSYNTHESIS_CHONDROITIN_SULFATE	22	-0.389846	-1.09538	0.345982	0.632499	0.509299	1281	tags=23%, list=7%, signal=21%	CHST3/CHST11/CHST7/B3GAT1/CHST15
KEGG_RNA_DEGRADATION	KEGG_RNA_DEGRADATION	56	-0.300474	-1.05205	0.353488	0.640185	0.515488	4737	tags=36%, list=25%, signal=27%	CNOT7/TTC37/EXOSC9/CNOT6/EXOSC7/DDX6/EXOSC8/C1D/XRN2/WDR61/LSM7/CNOT10/EXOSC4/EXOSC1/DIS3/LSM3/EXOSC3/MTREX/DCPS/EXOSC5
KEGG_HISTIDINE_METABOLISM	KEGG_HISTIDINE_METABOLISM	29	-0.364631	-1.09189	0.355658	0.640185	0.515488	2288	tags=52%, list=12%, signal=45%	MAOA/DDC/TRMT11/AOC1/AMDHD1/ALDH9A1/ASPA/HNMT/ALDH3B2/METTL6/HDC/ACY3/ALDH3A1/LCMT2/ALDH3A2
KEGG_STEROID_HORMONE_BIOSYNTHESIS	KEGG_STEROID_HORMONE_BIOSYNTHESIS	46	0.321187	1.05652	0.363322	0.644628	0.519066	1643	tags=17%, list=9%, signal=16%	CYP1A1/HSD17B6/UGT2B7/HSD17B1/AKR1C1/CYP3A43/UGT2A3/CYP3A4
KEGG_OXIDATIVE_PHOSPHORYLATION	KEGG_OXIDATIVE_PHOSPHORYLATION	129	0.268655	1.03521	0.363636	0.644628	0.519066	2068	tags=16%, list=11%, signal=14%	COX6B2/NDUFA4L2/MT-ND4L/ATP6V1C2/COX7A1/MT-ND6/MT-ND5/MT-ND4/MT-ND2/MT-ND1/MT-CO1/MT-CO2/NDUFV2/MT-ATP6/ATP6V1B1/ATP6V0A4/MT-CO3/MT-CYB/ATP4A/COX8C
KEGG_NON_HOMOLOGOUS_END_JOINING	KEGG_NON_HOMOLOGOUS_END_JOINING	13	-0.42755	-1.06491	0.392354	0.686782	0.553009	3719	tags=54%, list=20%, signal=43%	POLL/MRE11/DCLRE1C/XRCC5/RAD50/XRCC4/FEN1
KEGG_SMALL_CELL_LUNG_CANCER	KEGG_SMALL_CELL_LUNG_CANCER	84	-0.27132	-1.02853	0.393285	0.686782	0.553009	3262	tags=29%, list=17%, signal=24%	CHUK/TRAF4/PIK3CA/COL4A1/BIRC2/CDK2/RB1/E2F1/BCL2L1/NFKBIA/COL4A2/RELA/LAMC3/ITGA2B/PIK3R1/CCND1/LAMA4/CCNE2/ITGA3/CCNE1/ITGA2/BIRC3/TP53/LAMA1
KEGG_VASCULAR_SMOOTH_MUSCLE_CONTRACTION	KEGG_VASCULAR_SMOOTH_MUSCLE_CONTRACTION	113	0.270939	1.01985	0.401349	0.691609	0.556896	4465	tags=32%, list=24%, signal=24%	PLA2G3/GUCY1A2/PLA2G6/ADORA2A/ADRA1D/ITPR1/PLA2G4B/PLA2G4E/PRKCQ/KCNMA1/PLA2G2C/AVPR1A/CACNA1F/BRAF/PLA2G2F/PPP1R12A/GUCY1B1/PLCB1/ITPR2/CALD1/NPR1/PLA2G2E/ITPR3/CALCRL/MYLK3/MAPK1/ADCY6/ROCK1/ADCY4/PPP1R14A/MYH11/NPR2/PPP1R12B/PLA2G4A/GNA12/PLA2G2D
KEGG_FC_EPSILON_RI_SIGNALING_PATHWAY	KEGG_FC_EPSILON_RI_SIGNALING_PATHWAY	78	-0.271358	-1.01809	0.401961	0.691609	0.556896	2170	tags=19%, list=12%, signal=17%	FCER1G/GRB2/PRKCA/PIK3R1/PLA2G10/MAP2K3/RAC3/HRAS/TNF/VAV2/VAV3/INPP5D/MAP2K4/PLA2G2A/VAV1
HALLMARK_PROTEIN_SECRETION	HALLMARK_PROTEIN_SECRETION	96	-0.263441	-1.01891	0.42439	0.722041	0.5814	3916	tags=29%, list=21%, signal=23%	GALC/TMX1/AP2M1/VAMP4/COPB1/AP3B1/VAMP7/CLTA/ZW10/TSG101/VPS45/SH3GL2/COG2/AP3S1/SNX2/CTSC/SCAMP3/ATP6V1H/COPE/GOSR2/ATP7A/AP2S1/RAB22A/AP2B1/DST/TSPAN8/SSPN/BNIP3
KEGG_AMINO_SUGAR_AND_NUCLEOTIDE_SUGAR_METABOLISM	KEGG_AMINO_SUGAR_AND_NUCLEOTIDE_SUGAR_METABOLISM	42	0.317336	1.02181	0.426598	0.722041	0.5814	5775	tags=40%, list=31%, signal=28%	GFPT2/GALE/GFPT1/PGM3/CYB5R3/HK2/CMAS/GALT/GMDS/GPI/NPL/HK1/MPI/GNPDA2/PGM1/UGP2/UGDH
KEGG_ADIPOCYTOKINE_SIGNALING_PATHWAY	KEGG_ADIPOCYTOKINE_SIGNALING_PATHWAY	67	-0.276348	-1.00591	0.428904	0.722041	0.5814	2546	tags=25%, list=14%, signal=22%	NFKBIB/NFKBIA/RELA/TRADD/CD36/STAT3/CAMKK1/LEPR/JAK2/ACSL5/PRKAA2/CPT1A/TNF/PRKAG2/SOCS3/PCK1/ACSL6
KEGG_FC_GAMMA_R_MEDIATED_PHAGOCYTOSIS	KEGG_FC_GAMMA_R_MEDIATED_PHAGOCYTOSIS	96	-0.261545	-1.01157	0.434146	0.725168	0.583919	2093	tags=24%, list=11%, signal=21%	LYN/DNM2/PIK3R3/ARPC5L/PIK3CA/CRK/FCGR2A/HCK/PRKCA/CFL1/ARPC5/PIK3R1/PRKCG/DNM3/RPS6KB2/MYO10/VAV2/PLPP1/VAV3/SCIN/INPP5D/WASF3/VAV1
HALLMARK_WNT_BETA_CATENIN_SIGNALING	HALLMARK_WNT_BETA_CATENIN_SIGNALING	42	0.316629	1.01954	0.43696	0.725168	0.583919	1320	tags=14%, list=7%, signal=13%	LEF1/CCND2/WNT6/WNT5B/CSNK1E/NCOR2
KEGG_ALZHEIMERS_DISEASE	KEGG_ALZHEIMERS_DISEASE	163	-0.239446	-1.00244	0.443243	0.727343	0.58567	2437	tags=20%, list=13%, signal=17%	CACNA1D/ATP5F1C/PLCB2/PLCB4/HSD17B10/NDUFS6/ATP5F1E/ATP5MC1/COX8A/NDUFS8/NDUFS7/CAPN1/ATP5PD/CALML3/BAD/BACE2/CALML5/NDUFA2/NDUFC2/UQCRFS1/NDUFB6/NDUFS3/UQCRQ/NDUFB7/ATP5PB/FADD/TNF/CALM3/ATP2A3/NDUFS4/FAS/APBB1
KEGG_PANCREATIC_CANCER	KEGG_PANCREATIC_CANCER	70	0.283586	0.992731	0.445392	0.727343	0.58567	4316	tags=33%, list=23%, signal=25%	MAPK10/VEGFA/TGFB2/SMAD4/CDKN2A/BRAF/TGFB3/EGFR/ARHGEF6/VEGFD/PIK3CG/CASP9/BRCA2/MAPK1/PIK3R2/AKT3/VEGFB/KRAS/RALGDS/TGFB1/AKT1/MAPK8/PIK3CD
KEGG_UBIQUITIN_MEDIATED_PROTEOLYSIS	KEGG_UBIQUITIN_MEDIATED_PROTEOLYSIS	134	-0.243004	-0.995786	0.448187	0.727343	0.58567	5106	tags=29%, list=27%, signal=21%	DDB1/CUL5/ERCC8/STUB1/XIAP/UBE2D2/UBE2A/UBE2E1/UBE2S/UBE2J2/SOCS1/COP1/DDB2/SKP1/MAP3K1/KLHL9/RNF7/ANAPC11/BRCA1/MDM2/BIRC2/UBE2Z/ELOC/MID1/CUL4A/NHLRC1/NEDD4/CDC26/SAE1/PRPF19/ANAPC13/CDC16/FBXO2/UBE2M/CDC27/KEAP1/SOCS3/KLHL13/BIRC3
HALLMARK_PANCREAS_BETA_CELLS	HALLMARK_PANCREAS_BETA_CELLS	40	-0.307762	-1.00053	0.450704	0.727343	0.58567	2838	tags=22%, list=15%, signal=19%	DPP4/SEC11A/SRP14/GCG/VDR/PAK3/NEUROD1/LMO2/SYT13
KEGG_BASAL_TRANSCRIPTION_FACTORS	KEGG_BASAL_TRANSCRIPTION_FACTORS	35	-0.312413	-0.986504	0.453917	0.727511	0.585805	3067	tags=31%, list=16%, signal=26%	GTF2H2/GTF2H1/TAF7/GTF2E2/GTF2E1/TAF13/TAF5L/GTF2B/STON1/GTF2F2/TAF9
KEGG_NEUROTROPHIN_SIGNALING_PATHWAY	KEGG_NEUROTROPHIN_SIGNALING_PATHWAY	125	-0.242199	-0.989154	0.462687	0.73471	0.591602	3186	tags=26%, list=17%, signal=21%	SHC3/PIK3CA/CRK/CALM2/IRAK1/MAP3K3/NTF3/NFKBIB/RIPK2/NFKBIA/RPS6KA2/SH2B2/RELA/GRB2/ARHGDIA/ZNF274/RPS6KA4/CALML3/BAD/PIK3R1/SORT1/CALML5/YWHAB/MAPK7/NTRK2/BAX/IRAK2/HRAS/CALM3/BEX3/CAMK2B/TP53
KEGG_BETA_ALANINE_METABOLISM	KEGG_BETA_ALANINE_METABOLISM	22	0.360882	1.00231	0.469314	0.73471	0.591602	4448	tags=41%, list=24%, signal=31%	AOC2/GAD1/AOC3/DPYD/ALDH2/UPB1/ALDH1B1/ALDH7A1/HADHA
KEGG_HEMATOPOIETIC_CELL_LINEAGE	KEGG_HEMATOPOIETIC_CELL_LINEAGE	85	0.275993	0.987279	0.475129	0.73471	0.591602	1360	tags=13%, list=7%, signal=12%	CD8B/CD8A/FLT3/CD4/CD37/ITGA5/ANPEP/IL11RA/CR2/MME/EPO
KEGG_MAPK_SIGNALING_PATHWAY	KEGG_MAPK_SIGNALING_PATHWAY	266	0.237879	0.989816	0.476331	0.73471	0.591602	3464	tags=22%, list=18%, signal=18%	PLA2G3/MEF2C/MAPK10/FGF13/NFATC4/FGF9/CACNA1H/PDGFA/HSPB1/PLA2G6/NTF4/DUSP5/HSPA2/BDNF/RASGRP3/CACNA1A/CACNB4/PLA2G4B/PLA2G4E/CHP2/TGFB2/RASGRP1/FGF1/CACNB2/PLA2G2C/PDGFB/MAPK8IP3/CACNA1F/BRAF/PLA2G2F/CACNA1G/TGFB3/IL1R1/RPS6KA5/DUSP6/EGFR/MRAS/CACNG4/MAPKAPK5/PPM1B/DUSP10/CACNA2D2/PLA2G2E/DDIT3/MAPK12/CACNG1/ELK4/FASLG/FGFR1/FGFR3/DUSP4/RPS6KA1/RAPGEF2/CRKL/CACNA2D4/PTPN5/MAPK1/AKT3/MAP3K2
KEGG_CALCIUM_SIGNALING_PATHWAY	KEGG_CALCIUM_SIGNALING_PATHWAY	177	0.246724	0.991373	0.479199	0.73471	0.591602	2821	tags=22%, list=15%, signal=19%	RYR2/CACNA1H/BDKRB1/ADORA2A/PHKG1/DRD5/ATP2A1/GRPR/ADRA1D/CACNA1A/ITPR1/HTR2B/TRPC1/TACR1/CHP2/BDKRB2/PHKA2/CAMK2D/GRIN2D/ATP2B1/LTB4R2/AVPR1A/CACNA1F/CACNA1G/PTGER3/P2RX6/EGFR/PLCB1/GNAL/ITPR2/ADRB3/NOS3/ATP2A2/PLCG1/HTR6/ITPR3/P2RX2/P2RX4/ATP2B4
HALLMARK_G2M_CHECKPOINT	HALLMARK_G2M_CHECKPOINT	195	-0.228903	-0.98471	0.481268	0.73471	0.591602	5222	tags=29%, list=28%, signal=21%	SMC2/CKS2/PDS5B/EXO1/CUL5/KIF11/NASP/LIG3/FANCC/CKS1B/ODC1/UBE2S/PAFAH1B1/TRA2B/KPNB1/MYC/STAG1/SMC1A/BIRC5/SRSF2/SNRPD1/PBK/CBX1/PTTG1/SQLE/KATNA1/TOP2A/SAP30/SUV39H1/BUB3/NDC80/MCM6/AURKA/JPT1/DTYMK/KIF4A/MCM3/STIL/E2F1/AMD1/RBL1/HOXC10/CUL4A/EFNA5/SRSF1/DDX39A/CHEK1/ATF5/TFDP1/HSPA8/CCND1/UCK2/CDC27/CDC6/SLC12A2/CDKN2C/DMD
HALLMARK_BILE_ACID_METABOLISM	HALLMARK_BILE_ACID_METABOLISM	112	-0.248413	-0.996986	0.482843	0.73471	0.591602	1885	tags=16%, list=10%, signal=15%	HACL1/NEDD4/PEX16/GCLM/ACSL5/IDI1/CROT/DIO2/OPTN/SLC27A2/CYP7B1/GNPAT/APOA1/TTR/FDXR/HSD3B7/HSD3B1/RBP1
KEGG_N_GLYCAN_BIOSYNTHESIS	KEGG_N_GLYCAN_BIOSYNTHESIS	46	-0.290625	-0.97556	0.485849	0.73471	0.591602	5067	tags=41%, list=27%, signal=30%	DAD1/DPM3/B4GALT3/MAN1B1/ALG9/ALG10B/ALG3/DOLPP1/ALG8/ALG1/MGAT3/ST6GAL1/ALG11/MGAT1/ALG14/ALG5/DPM1/MGAT5B/TUSC3
KEGG_GLYCEROPHOSPHOLIPID_METABOLISM	KEGG_GLYCEROPHOSPHOLIPID_METABOLISM	76	0.276106	0.9814	0.486667	0.73471	0.591602	2629	tags=21%, list=14%, signal=18%	PLA2G3/PHOSPHO1/GPAT2/PLA2G6/PLA2G4B/PLA2G4E/CHKB/PLA2G2C/PLA2G2F/PISD/LPCAT3/CHPT1/ETNK1/TAZ/PLA2G2E/PLPP3
HALLMARK_PEROXISOME	HALLMARK_PEROXISOME	104	-0.253194	-0.994392	0.490148	0.735222	0.592014	2108	tags=17%, list=11%, signal=15%	FIS1/FDPS/SEMA3C/HSD11B2/ITGB1BP1/SLC25A19/ACOT8/ACSL5/IDI1/CADM1/HRAS/CDK7/SLC27A2/STS/GNPAT/ABCB1/TTR/HSD3B7
KEGG_STEROID_BIOSYNTHESIS	KEGG_STEROID_BIOSYNTHESIS	17	-0.367829	-0.975609	0.494553	0.737105	0.59353	4865	tags=59%, list=26%, signal=44%	NSDHL/EBP/DHCR7/DHCR24/CYP51A1/SQLE/HSD17B7/LSS/SC5D/LIPA
KEGG_COMPLEMENT_AND_COAGULATION_CASCADES	KEGG_COMPLEMENT_AND_COAGULATION_CASCADES	69	0.276833	0.968398	0.501701	0.743025	0.598297	2619	tags=23%, list=14%, signal=20%	C1S/CFH/BDKRB1/F2/F13A1/BDKRB2/CR2/MASP2/A2M/C1R/SERPING1/C3AR1/TFPI/F7/SERPIND1/KLKB1
KEGG_METABOLISM_OF_XENOBIOTICS_BY_CYTOCHROME_P450	KEGG_METABOLISM_OF_XENOBIOTICS_BY_CYTOCHROME_P450	60	0.287659	0.972427	0.510753	0.751674	0.605261	1651	tags=15%, list=9%, signal=14%	CYP1A1/CYP2F1/UGT2B7/GSTO2/AKR1C1/CYP3A43/UGT2A3/CYP3A4/CYP1A2
KEGG_FATTY_ACID_METABOLISM	KEGG_FATTY_ACID_METABOLISM	42	-0.294853	-0.966516	0.520095	0.759002	0.611162	1515	tags=17%, list=8%, signal=15%	ACSL5/ACAT1/ACAT2/CPT1A/ADH1C/ALDH3A2/ACSL6
KEGG_MELANOMA	KEGG_MELANOMA	71	0.273446	0.957308	0.525253	0.759002	0.611162	3664	tags=27%, list=19%, signal=22%	FGF13/FGF9/PDGFA/IGF1R/PDGFC/FGF1/PDGFB/CDKN2A/BRAF/EGFR/PIK3CG/FGFR1/IGF1/MAPK1/PIK3R2/MITF/AKT3/KRAS/CDH1
KEGG_GLUTATHIONE_METABOLISM	KEGG_GLUTATHIONE_METABOLISM	48	-0.284643	-0.970531	0.525463	0.759002	0.611162	4895	tags=42%, list=26%, signal=31%	RRM2B/GSTA1/MGST2/RRM1/SMS/GGT7/GSTM1/ODC1/GPX1/LAP3/GSTP1/RRM2/SRM/GSTM4/MGST3/GCLM/GSTO1/GPX2/GPX3/GGT6
KEGG_GLYCOSPHINGOLIPID_BIOSYNTHESIS_GANGLIO_SERIES	KEGG_GLYCOSPHINGOLIPID_BIOSYNTHESIS_GANGLIO_SERIES	15	0.379422	0.963265	0.533207	0.765463	0.616364	645	tags=13%, list=3%, signal=13%	ST8SIA1/B4GALNT1
KEGG_MISMATCH_REPAIR	KEGG_MISMATCH_REPAIR	23	-0.33267	-0.94382	0.54343	0.775382	0.624351	5144	tags=43%, list=27%, signal=32%	EXO1/RFC2/RPA1/POLD3/RFC3/POLD4/RFC4/LIG1/SSBP1/PCNA
KEGG_DILATED_CARDIOMYOPATHY	KEGG_DILATED_CARDIOMYOPATHY	90	-0.248129	-0.959782	0.560096	0.794318	0.639599	2670	tags=20%, list=14%, signal=17%	TPM3/ADCY1/ITGB4/CACNA1D/LMNA/ITGA2B/TPM4/ADCY9/PRKACB/ITGA1/TNF/TPM1/ACTG1/ITGA3/DMD/ITGA2/DES/CACNG8
KEGG_RNA_POLYMERASE	KEGG_RNA_POLYMERASE	27	-0.317823	-0.93233	0.565421	0.797039	0.64179	5029	tags=41%, list=27%, signal=30%	POLR1E/POLR2F/POLR2K/POLR2L/POLR2J/POLR3K/POLR3F/POLR3C/POLR2H/POLR2I/POLR2G
KEGG_VIBRIO_CHOLERAE_INFECTION	KEGG_VIBRIO_CHOLERAE_INFECTION	54	-0.271548	-0.946768	0.581609	0.814949	0.656212	2093	tags=20%, list=11%, signal=18%	PRKCA/ATP6V1C1/SEC61B/ATP6V1H/PRKCG/ADCY9/ATP6V0E1/PRKACB/ACTG1/SLC12A2/CFTR
KEGG_CITRATE_CYCLE_TCA_CYCLE	KEGG_CITRATE_CYCLE_TCA_CYCLE	30	-0.295623	-0.899923	0.587302	0.818027	0.65869	5700	tags=47%, list=30%, signal=33%	FH/SUCLG1/SDHB/DLAT/SDHC/SDHD/PC/IDH3B/DLD/ACLY/PDHB/IDH3A/SUCLA2/PCK1
KEGG_CHRONIC_MYELOID_LEUKEMIA	KEGG_CHRONIC_MYELOID_LEUKEMIA	73	-0.254869	-0.934725	0.595533	0.82028	0.660505	4714	tags=40%, list=25%, signal=30%	IKBKB/NRAS/PIK3CB/PIK3R5/CDKN1A/MECOM/MYC/IKBKG/PIK3R3/CHUK/SHC3/PIK3CA/CRK/MDM2/ARAF/RB1/E2F1/BCL2L1/NFKBIA/STAT5B/RELA/GRB2/CTBP2/BAD/PIK3R1/CCND1/HRAS/STAT5A/TP53
KEGG_SULFUR_METABOLISM	KEGG_SULFUR_METABOLISM	13	-0.354043	-0.881823	0.597586	0.82028	0.660505	2257	tags=31%, list=12%, signal=27%	SULT1E1/PAPSS2/CHST11/BPNT1
HALLMARK_NOTCH_SIGNALING	HALLMARK_NOTCH_SIGNALING	32	-0.297286	-0.915881	0.602771	0.82028	0.660505	5557	tags=47%, list=30%, signal=33%	FBXW11/DLL1/HEYL/RBX1/MAML2/WNT5A/PSEN2/SKP1/APH1A/KAT2A/SAP30/NOTCH1/PRKCA/CCND1/ARRB1
KEGG_PEROXISOME	KEGG_PEROXISOME	78	-0.24647	-0.924713	0.602941	0.82028	0.660505	1885	tags=15%, list=10%, signal=14%	HACL1/PEX16/ACOT8/ACSL5/DDO/CROT/SLC27A2/GNPAT/XDH/ACOX2/PMVK/ACSL6
KEGG_SELENOAMINO_ACID_METABOLISM	KEGG_SELENOAMINO_ACID_METABOLISM	24	0.321709	0.91684	0.609319	0.824166	0.663633	1843	tags=17%, list=10%, signal=15%	CBS/MAT1A/SCLY/PAPSS1
KEGG_HUNTINGTONS_DISEASE	KEGG_HUNTINGTONS_DISEASE	177	-0.220375	-0.935543	0.626062	0.836198	0.673322	5215	tags=39%, list=28%, signal=28%	UQCRB/UQCRC2/DNALI1/DCTN4/NDUFV1/ATP5MC3/COX6C/SDHB/POLR2F/POLR2K/NDUFB2/ATP5F1D/NDUFA6/SDHC/NDUFB4/NDUFB9/SDHD/PPARGC1A/NDUFS2/CREB3L2/NDUFB8/POLR2L/POLR2J/GPX1/COX6B1/CREB3/COX5A/AP2M1/NDUFA3/CREB3L1/NDUFAB1/NDUFS5/IFT57/COX7B/NDUFA8/NDUFB5/CLTA/PPARG/ATP5F1C/PLCB2/POLR2H/PLCB4/NDUFS6/ATP5F1E/ATP5MC1/COX8A/NDUFS8/NDUFS7/DNAH2/ATP5PD/POLR2I/NDUFA2/NDUFC2/UQCRFS1/NDUFB6/AP2S1/NDUFS3/UQCRQ/BAX/NDU…
KEGG_GLYCEROLIPID_METABOLISM	KEGG_GLYCEROLIPID_METABOLISM	49	-0.267488	-0.917669	0.627315	0.836198	0.673322	2528	tags=20%, list=13%, signal=18%	DGKZ/AGPAT4/AGPAT2/GPAT4/DGAT2/PNLIPRP2/DGKG/PLPP1/ALDH3A2/AKR1B1
KEGG_GLYCOSAMINOGLYCAN_BIOSYNTHESIS_KERATAN_SULFATE	KEGG_GLYCOSAMINOGLYCAN_BIOSYNTHESIS_KERATAN_SULFATE	15	0.347464	0.882133	0.629981	0.836198	0.673322	1467	tags=13%, list=8%, signal=12%	CHST4/B3GNT7
KEGG_DRUG_METABOLISM_CYTOCHROME_P450	KEGG_DRUG_METABOLISM_CYTOCHROME_P450	62	0.266628	0.9087	0.632509	0.836198	0.673322	5520	tags=42%, list=29%, signal=30%	CYP2A6/UGT2B7/GSTO2/AOX1/CYP3A43/UGT2A3/CYP3A4/CYP1A2/GSTM3/UGT2B17/GSTA4/ALDH3B1/CYP2D6/FMO4/ADH1B/FMO1/GSTZ1/CYP3A5/MAOB/CYP2A7/GSTK1/ADH5/ADH1A/UGT2B15/CYP2B6/CYP2A13
KEGG_TYROSINE_METABOLISM	KEGG_TYROSINE_METABOLISM	42	0.278932	0.898155	0.64076	0.838261	0.674983	5240	tags=38%, list=28%, signal=28%	DCT/AOX1/HPD/AOC2/AOC3/TPO/GOT2/ALDH3B1/ADH1B/NAA80/HEMK1/GSTZ1/DBH/MAOB/ADH5/ADH1A
KEGG_AXON_GUIDANCE	KEGG_AXON_GUIDANCE	129	0.239102	0.92133	0.641234	0.838261	0.674983	3940	tags=29%, list=21%, signal=23%	SEMA6A/NFATC4/EPHB1/CXCL12/SEMA3B/SEMA3A/NFAT5/CHP2/SLIT2/NTN4/NTN3/SEMA7A/SEMA6D/NRP1/SEMA6C/EPHA7/SEMA6B/UNC5B/SRGAP2/DPYSL2/SEMA3G/PLXNC1/SEMA4F/EPHA3/EPHA1/PLXNA3/LIMK1/MAPK1/SLIT1/EFNA2/ROCK1/KRAS/ROBO2/UNC5D/SRGAP3/SRGAP1/NFATC3/PLXNB1
KEGG_GNRH_SIGNALING_PATHWAY	KEGG_GNRH_SIGNALING_PATHWAY	100	0.242773	0.901626	0.657285	0.850656	0.684964	3630	tags=23%, list=19%, signal=19%	PLA2G3/MAPK10/PLA2G6/ITPR1/PLA2G4B/PLA2G4E/CAMK2D/PLA2G2C/CACNA1F/PLA2G2F/EGFR/PLCB1/ITPR2/GNRHR/MMP2/PLA2G2E/ITPR3/MAPK12/MAPK1/ADCY6/MAP3K2/KRAS/ADCY4
KEGG_ENDOMETRIAL_CANCER	KEGG_ENDOMETRIAL_CANCER	52	0.270824	0.902196	0.657986	0.850656	0.684964	4316	tags=31%, list=23%, signal=24%	LEF1/APC/BRAF/CTNNA3/EGFR/PIK3CG/CASP9/MAPK1/PIK3R2/AKT3/KRAS/CDH1/SOS2/APC2/AKT1/PIK3CD
KEGG_TIGHT_JUNCTION	KEGG_TIGHT_JUNCTION	132	-0.227403	-0.928874	0.670984	0.862694	0.694657	4635	tags=32%, list=25%, signal=24%	RAB13/PRKCE/NRAS/PPP2R2D/CLDN3/MYH13/MYL12A/CLDN15/OCLN/CTNNB1/ACTN4/CTTN/ACTN3/SPTAN1/LLGL1/PPP2R2B/CLDN4/EPB41L2/PPP2R2C/IGSF5/SRC/EPB41L1/CTNNA2/CLDN19/CLDN2/PRKCA/LLGL2/CLDN8/CLDN23/MYL12B/PPP2R1B/CRB3/GNAI3/MYL9/PRKCG/HRAS/CLDN5/ACTG1/MYH4/PARD6A/EPB41L3/AMOTL1
KEGG_GALACTOSE_METABOLISM	KEGG_GALACTOSE_METABOLISM	26	0.298931	0.868542	0.681495	0.871419	0.701683	6040	tags=50%, list=32%, signal=34%	GAA/LCT/GALE/PFKM/HK2/GALT/PFKL/PFKP/HK1/GLB1/PGM1/UGP2/MGAM
KEGG_ERBB_SIGNALING_PATHWAY	KEGG_ERBB_SIGNALING_PATHWAY	87	-0.232717	-0.89548	0.705189	0.894502	0.720269	4562	tags=34%, list=24%, signal=26%	NRAS/ERBB2/PIK3CB/PIK3R5/CDKN1A/MYC/RPS6KB1/PAK2/NCK1/PIK3R3/SHC3/PIK3CA/CRK/ARAF/SRC/STAT5B/GRB2/NRG4/PRKCA/BAD/PIK3R1/NRG2/PAK6/PAK3/PRKCG/HRAS/RPS6KB2/STAT5A/CAMK2B/MAP2K4
KEGG_HYPERTROPHIC_CARDIOMYOPATHY_HCM	KEGG_HYPERTROPHIC_CARDIOMYOPATHY_HCM	83	0.243949	0.870522	0.707192	0.894502	0.720269	3633	tags=28%, list=19%, signal=22%	RYR2/LAMA2/ITGA5/CACNB4/PRKAB2/TGFB2/CACNB2/TTN/ITGA7/CACNA1F/ITGA10/TGFB3/MYL3/CACNG4/ATP2A2/CACNA2D2/CACNG1/TNNI3/IGF1/CACNA2D4/SLC8A1/MYH6/ITGAV
KEGG_PROPANOATE_METABOLISM	KEGG_PROPANOATE_METABOLISM	31	-0.273518	-0.837091	0.721461	0.907645	0.730852	2152	tags=19%, list=11%, signal=17%	LDHA/ACAT1/ACAT2/SUCLA2/PCCA/ALDH3A2
KEGG_BUTANOATE_METABOLISM	KEGG_BUTANOATE_METABOLISM	34	-0.268702	-0.841894	0.737209	0.922497	0.742812	1422	tags=15%, list=8%, signal=14%	ACAT1/ACAT2/HMGCS2/ALDH3A2/AKR1B10
KEGG_PROGESTERONE_MEDIATED_OOCYTE_MATURATION	KEGG_PROGESTERONE_MEDIATED_OOCYTE_MATURATION	85	0.239158	0.855512	0.756432	0.935708	0.753449	4607	tags=29%, list=25%, signal=22%	MAPK10/IGF1R/SPDYA/BRAF/PGR/MAD2L2/PIK3CG/MAPK12/RPS6KA1/IGF1/MAPK1/ADCY6/PIK3R2/AKT3/ANAPC7/KRAS/ADCY4/ANAPC5/CCNB3/AKT1/MAPK8/HSP90AB1/PIK3CD/SPDYC/RPS6KA3
HALLMARK_HEDGEHOG_SIGNALING	HALLMARK_HEDGEHOG_SIGNALING	36	0.266432	0.825022	0.756708	0.935708	0.753449	3624	tags=28%, list=19%, signal=22%	VEGFA/CELSR1/NKX6-1/NRP1/RTN1/DPYSL2/TLE1/HEY2/SLIT1/MYH9
KEGG_LYSOSOME	KEGG_LYSOSOME	121	-0.218046	-0.880354	0.761307	0.935708	0.753449	3473	tags=21%, list=18%, signal=18%	ARSG/AP1M2/AP1M1/CTSZ/CTSK/AP3B1/DNASE2/CLTA/AP1S1/NAGPA/AP3S1/MCOLN1/CTSE/CTSC/ATP6V1H/SORT1/SGSH/PSAPL1/ACP5/AP3B2/LIPA/CLTB/CTSL/SMPD1/CTSS/CTSF
KEGG_GLIOMA	KEGG_GLIOMA	65	-0.238499	-0.866222	0.763761	0.935708	0.753449	3186	tags=28%, list=17%, signal=23%	SHC3/PIK3CA/CALM2/MDM2/ARAF/RB1/E2F1/GRB2/PRKCA/CALML3/PIK3R1/CALML5/CCND1/PRKCG/HRAS/CALM3/CAMK2B/TP53
KEGG_REGULATION_OF_AUTOPHAGY	KEGG_REGULATION_OF_AUTOPHAGY	34	0.264792	0.813361	0.770979	0.939631	0.756608	372	tags=6%, list=2%, signal=6%	GABARAPL1/ULK1
KEGG_BLADDER_CANCER	KEGG_BLADDER_CANCER	42	-0.256985	-0.842386	0.780142	0.939932	0.75685	3182	tags=26%, list=17%, signal=22%	DAPK3/MDM2/ARAF/RB1/E2F1/DAPK2/CCND1/HRAS/CXCL8/TP53/DAPK1
KEGG_GLYCOSAMINOGLYCAN_BIOSYNTHESIS_HEPARAN_SULFATE	KEGG_GLYCOSAMINOGLYCAN_BIOSYNTHESIS_HEPARAN_SULFATE	26	-0.272447	-0.797054	0.781818	0.939932	0.75685	4453	tags=38%, list=24%, signal=29%	B3GALT6/EXT1/HS3ST1/HS3ST3A1/XYLT2/HS6ST3/GLCE/NDST1/HS3ST3B1/B3GAT1
KEGG_RENAL_CELL_CARCINOMA	KEGG_RENAL_CELL_CARCINOMA	70	0.238968	0.836542	0.783276	0.939932	0.75685	4316	tags=31%, list=23%, signal=24%	VEGFA/TGFB2/PDGFB/BRAF/TGFB3/EP300/GAB1/PTPN11/VEGFD/PIK3CG/EGLN2/CRKL/MAPK1/PIK3R2/AKT3/VEGFB/KRAS/HIF1A/SOS2/TGFB1/AKT1/PIK3CD
KEGG_PROXIMAL_TUBULE_BICARBONATE_RECLAMATION	KEGG_PROXIMAL_TUBULE_BICARBONATE_RECLAMATION	23	0.27657	0.782639	0.797468	0.943027	0.759342	4240	tags=39%, list=23%, signal=30%	PCK2/SLC9A3/ATP1A3/SLC38A3/AQP1/ATP1B2/SLC4A4/GLS/FXYD2
KEGG_ACUTE_MYELOID_LEUKEMIA	KEGG_ACUTE_MYELOID_LEUKEMIA	57	-0.237859	-0.834111	0.800948	0.943027	0.759342	4794	tags=44%, list=26%, signal=33%	TCF7/IKBKB/NRAS/PIK3CB/PIK3R5/MYC/RPS6KB1/IKBKG/PIK3R3/CHUK/PIK3CA/RARA/ARAF/STAT5B/RELA/GRB2/STAT3/BAD/PIK3R1/CCND1/CEBPA/HRAS/JUP/RPS6KB2/STAT5A
KEGG_NON_SMALL_CELL_LUNG_CANCER	KEGG_NON_SMALL_CELL_LUNG_CANCER	54	-0.23597	-0.822724	0.802299	0.943027	0.759342	2691	tags=31%, list=14%, signal=27%	NRAS/ERBB2/PIK3CB/PIK3R5/PIK3R3/PIK3CA/ARAF/RB1/E2F1/GRB2/PRKCA/BAD/PIK3R1/CCND1/PRKCG/HRAS/TP53
KEGG_THYROID_CANCER	KEGG_THYROID_CANCER	29	0.270942	0.808307	0.803163	0.943027	0.759342	1563	tags=10%, list=8%, signal=9%	LEF1/PAX8/BRAF
KEGG_DORSO_VENTRAL_AXIS_FORMATION	KEGG_DORSO_VENTRAL_AXIS_FORMATION	24	0.272915	0.777783	0.806452	0.943027	0.759342	4071	tags=42%, list=22%, signal=33%	PIWIL1/EGFR/SPIRE2/MAPK1/PIWIL4/KRAS/NOTCH3/SOS2/ETV6/NOTCH2
KEGG_NICOTINATE_AND_NICOTINAMIDE_METABOLISM	KEGG_NICOTINATE_AND_NICOTINAMIDE_METABOLISM	24	0.270523	0.770966	0.810036	0.943027	0.759342	1483	tags=17%, list=8%, signal=15%	AOX1/NT5M/NUDT12/ENPP1
KEGG_OOCYTE_MEIOSIS	KEGG_OOCYTE_MEIOSIS	112	-0.212266	-0.851914	0.821078	0.95115	0.765883	3976	tags=25%, list=21%, signal=20%	RPS6KA6/SLK/PPP2R5A/SMC1A/SKP1/PTTG1/CCNB1/ANAPC11/CALM2/AURKA/CDK2/ADCY1/RPS6KA2/PPP2R1B/CDC26/CALML3/CALML5/YWHAB/ANAPC13/PPP1CA/CDC16/ADCY9/PRKACB/CDC27/CCNE2/CALM3/CCNE1/CAMK2B
KEGG_PENTOSE_AND_GLUCURONATE_INTERCONVERSIONS	KEGG_PENTOSE_AND_GLUCURONATE_INTERCONVERSIONS	19	-0.27799	-0.747893	0.832579	0.951513	0.766176	2295	tags=16%, list=12%, signal=14%	DCXR/RPEL1/AKR1B1
KEGG_PYRUVATE_METABOLISM	KEGG_PYRUVATE_METABOLISM	40	-0.243461	-0.791491	0.835681	0.951513	0.766176	1422	tags=40%, list=8%, signal=37%	PKM/HAGH/ALDH9A1/LDHC/DLAT/PC/PKLR/ACSS1/DLD/PDHB/LDHA/ACAT1/ACAT2/PCK1/ALDH3A2/AKR1B1
HALLMARK_FATTY_ACID_METABOLISM	HALLMARK_FATTY_ACID_METABOLISM	156	-0.207674	-0.865083	0.841398	0.951513	0.766176	4938	tags=37%, list=26%, signal=27%	PSME1/ALDOA/ALDH9A1/NSDHL/UROD/HSD17B4/SDHC/SMS/HCCS/SDHD/PTPRG/ODC1/BLVRA/IL4I1/SERINC1/GCDH/ELOVL5/PRDX6/DHCR24/NCAPH2/IDH3B/GPD2/HSDL2/ACSS1/CBR3/ACAA1/DLD/HSP90AA1/ACSM3/NTHL1/HSD17B7/BMPR1B/NBN/PDHB/CCDC58/CRYZ/HSD17B10/LDHA/GPD1/CD36/ACOT8/G0S2/ACSL5/IDI1/PTS/ACAT2/CPT1A/HPGD/SUCLA2/ALDH3A1/CD1D/HMGCS2/S100A10/ADH1C/ALDH3A2/GLUL/CA4
KEGG_TYPE_II_DIABETES_MELLITUS	KEGG_TYPE_II_DIABETES_MELLITUS	47	0.238904	0.782989	0.848325	0.951513	0.766176	3412	tags=19%, list=18%, signal=16%	SOCS2/MAPK10/CACNA1A/CACNA1G/PIK3CG/HK2/MTOR/MAPK1/PIK3R2
KEGG_VALINE_LEUCINE_AND_ISOLEUCINE_DEGRADATION	KEGG_VALINE_LEUCINE_AND_ISOLEUCINE_DEGRADATION	43	0.242037	0.786651	0.850953	0.951513	0.766176	4448	tags=33%, list=24%, signal=25%	AOX1/BCAT1/HADH/HMGCL/BCKDHB/ALDH6A1/HIBADH/ACAA2/ALDH2/OXCT1/OXCT2/ALDH1B1/ALDH7A1/HADHA
KEGG_OTHER_GLYCAN_DEGRADATION	KEGG_OTHER_GLYCAN_DEGRADATION	16	0.281733	0.725926	0.852612	0.951513	0.766176	5857	tags=50%, list=31%, signal=34%	MANBA/MAN2B1/AGA/MAN2C1/NEU1/GLB1/MAN2B2/ENGASE
KEGG_BASE_EXCISION_REPAIR	KEGG_BASE_EXCISION_REPAIR	33	-0.246552	-0.765447	0.852874	0.951513	0.766176	6135	tags=45%, list=33%, signal=31%	PARP1/APEX1/POLL/XRCC1/LIG3/HMGB1/MPG/POLD3/POLD4/POLE3/NTHL1/LIG1/POLB/PCNA/FEN1
KEGG_NOTCH_SIGNALING_PATHWAY	KEGG_NOTCH_SIGNALING_PATHWAY	47	-0.227537	-0.774213	0.855172	0.951513	0.766176	5000	tags=34%, list=27%, signal=25%	MAML2/DLL4/DVL3/DTX3/NOTCH4/PSEN2/APH1A/KAT2A/NOTCH1/RBPJL/CTBP2/HES5/CIR1/DTX3L/DLL3/JAG2
KEGG_LIMONENE_AND_PINENE_DEGRADATION	KEGG_LIMONENE_AND_PINENE_DEGRADATION	10	-0.288971	-0.66806	0.857988	0.951513	0.766176	427	tags=30%, list=2%, signal=29%	ALDH9A1/YOD1/ALDH3A2
KEGG_PORPHYRIN_AND_CHLOROPHYLL_METABOLISM	KEGG_PORPHYRIN_AND_CHLOROPHYLL_METABOLISM	31	0.246854	0.746009	0.867021	0.952652	0.767093	3114	tags=16%, list=17%, signal=13%	UGT2B7/ALAS2/UGT2A3/UGT2B17/GUSB
KEGG_PROSTATE_CANCER	KEGG_PROSTATE_CANCER	89	0.220608	0.794031	0.87307	0.952652	0.767093	3822	tags=27%, list=20%, signal=22%	LEF1/PDGFA/IGF1R/PDGFC/CREB5/PDGFB/BRAF/EGFR/EP300/KLK3/BCL2/PIK3CG/HSP90B1/FGFR1/CASP9/IGF1/MTOR/MAPK1/PIK3R2/AKT3/AR/KRAS/FOXO1/SOS2
KEGG_LONG_TERM_POTENTIATION	KEGG_LONG_TERM_POTENTIATION	70	-0.216355	-0.791014	0.875	0.952652	0.767093	2691	tags=20%, list=14%, signal=17%	ARAF/ADCY1/RPS6KA2/PLCB2/PLCB4/PRKCA/CALML3/CALML5/PPP1CA/PRKCG/PRKACB/HRAS/CALM3/CAMK2B
KEGG_EPITHELIAL_CELL_SIGNALING_IN_HELICOBACTER_PYLORI_INFECTION	KEGG_EPITHELIAL_CELL_SIGNALING_IN_HELICOBACTER_PYLORI_INFECTION	68	-0.222172	-0.804922	0.8753	0.952652	0.767093	5075	tags=37%, list=27%, signal=27%	ATP6V0B/ATP6V1G1/ATP6V1E1/ATP6V0D1/IKBKB/MAPK11/MET/IKBKG/ATP6V0C/ATP6V1F/LYN/CHUK/MAP3K14/ATP6V1D/IGSF5/SRC/CXCR1/NFKBIA/RELA/ATP6V1C1/ATP6V1H/ATP6V0E1/CXCL8/CXCL1/MAP2K4
KEGG_HOMOLOGOUS_RECOMBINATION	KEGG_HOMOLOGOUS_RECOMBINATION	28	-0.242473	-0.720978	0.884527	0.957097	0.770672	4338	tags=36%, list=23%, signal=28%	RPA1/POLD3/POLD4/TOP3A/SEM1/NBN/RAD51D/SSBP1/RAD50/RAD51C
KEGG_T_CELL_RECEPTOR_SIGNALING_PATHWAY	KEGG_T_CELL_RECEPTOR_SIGNALING_PATHWAY	108	0.213969	0.799541	0.887564	0.957097	0.770672	984	tags=8%, list=5%, signal=8%	CD8B/NFATC4/CD8A/CD4/NFAT5/CHP2/GRAP2/PRKCQ/RASGRP1
KEGG_JAK_STAT_SIGNALING_PATHWAY	KEGG_JAK_STAT_SIGNALING_PATHWAY	155	0.20952	0.824706	0.895404	0.961122	0.773913	5113	tags=30%, list=27%, signal=22%	SOCS2/CCND2/JAK3/IFNL1/IL12RB1/IL11RA/EPO/CSF2RB/IL23R/MPL/PIM1/EP300/SPRY3/IL10RB/PIAS2/PTPN6/IL9R/IFNAR2/PTPN11/TPO/PIK3CG/GHR/IFNK/SOCS7/STAT2/IL2RA/CISH/PIK3R2/AKT3/TSLP/CTF1/IL20RB/SOS2/SPRY1/AKT1/IFNE/PIK3CD/LEP/SPRED2/CNTFR/STAT4/SOS1/IL10/LIF/CSF3R/CREBBP/CBL
KEGG_INSULIN_SIGNALING_PATHWAY	KEGG_INSULIN_SIGNALING_PATHWAY	137	-0.200642	-0.824287	0.912821	0.975342	0.785363	4562	tags=32%, list=24%, signal=24%	NRAS/PIK3CB/PIK3R5/PRKACA/PDE3B/LIPE/PPARGC1A/PYGB/RPS6/PRKAG1/RPS6KB1/SOCS1/PKLR/RPTOR/PRKAG3/PIK3R3/SHC3/PIK3CA/CRK/CALM2/PPP1R3D/PRKAR2A/PRKAR1A/ARAF/SH2B2/GRB2/PHKA1/CALML3/BAD/PIK3R1/CALML5/PRKAA2/PPP1CA/PPP1R3C/PRKACB/HRAS/RPS6KB2/PRKAG2/SOCS3/INPP5K/CALM3/PCK1/FBP1/INPP5D
HALLMARK_UNFOLDED_PROTEIN_RESPONSE	HALLMARK_UNFOLDED_PROTEIN_RESPONSE	109	0.204004	0.764364	0.932088	0.979431	0.788655	1806	tags=11%, list=10%, signal=10%	VEGFA/ASNS/ATF3/IFIT1/KDELR3/SLC7A5/NABP1/CHAC1/MTHFD2/XBP1/SLC1A4/FKBP14
KEGG_AMYOTROPHIC_LATERAL_SCLEROSIS_ALS	KEGG_AMYOTROPHIC_LATERAL_SCLEROSIS_ALS	53	-0.205268	-0.712732	0.93318	0.979431	0.788655	4583	tags=28%, list=24%, signal=21%	NEFH/PRPH2/CAT/MAPK11/MAP3K5/GPX1/TOMM40L/TOMM40/BCL2L1/BAD/NEFL/BAX/MAP2K3/TNF/TP53
KEGG_INOSITOL_PHOSPHATE_METABOLISM	KEGG_INOSITOL_PHOSPHATE_METABOLISM	54	0.220822	0.735049	0.936508	0.979431	0.788655	4775	tags=31%, list=25%, signal=24%	ISYNA1/MIOX/INPP5J/ALDH6A1/PLCB1/PLCG1/INPP4B/PIKFYVE/PIK3CG/PI4KA/PIK3CD/INPP5B/PLCG2/TPI1/PLCD4/PIK3C2A/PIP5K1C
KEGG_GLYCOLYSIS_GLUCONEOGENESIS	KEGG_GLYCOLYSIS_GLUCONEOGENESIS	62	-0.207806	-0.745529	0.938073	0.979431	0.788655	763	tags=32%, list=4%, signal=31%	HK3/BPGM/PKM/ALDOA/ALDH9A1/LDHC/DLAT/PGAM1/PKLR/ACSS1/ADH4/DLD/PDHB/ALDH3B2/LDHA/ALDH3A1/PCK1/ADH1C/ALDH3A2/FBP1
KEGG_PATHOGENIC_ESCHERICHIA_COLI_INFECTION	KEGG_PATHOGENIC_ESCHERICHIA_COLI_INFECTION	55	-0.203701	-0.707809	0.943529	0.979431	0.788655	2521	tags=25%, list=13%, signal=22%	OCLN/CTNNB1/CTTN/NCK1/ARPC5L/ROCK2/TLR5/PRKCA/ARPC5/TUBAL3/LY96/CD14/ACTG1/TLR4
KEGG_ALDOSTERONE_REGULATED_SODIUM_REABSORPTION	KEGG_ALDOSTERONE_REGULATED_SODIUM_REABSORPTION	42	0.216919	0.698475	0.944732	0.979431	0.788655	5339	tags=40%, list=28%, signal=29%	ATP1A3/KCNJ1/NR3C2/PIK3CG/ATP1B2/IGF1/MAPK1/PIK3R2/SCNN1A/KRAS/SCNN1B/FXYD2/PIK3CD/HSD11B1/ATP1A1/SCNN1G/IRS2
KEGG_GLYCOSYLPHOSPHATIDYLINOSITOL_GPI_ANCHOR_BIOSYNTHESIS	KEGG_GLYCOSYLPHOSPHATIDYLINOSITOL_GPI_ANCHOR_BIOSYNTHESIS	25	-0.221608	-0.641854	0.945946	0.979431	0.788655	5162	tags=32%, list=27%, signal=23%	PIGB/PIGH/PIGX/PIGW/PIGS/PIGM/PIGZ/PIGC
KEGG_PURINE_METABOLISM	KEGG_PURINE_METABOLISM	154	0.197383	0.775916	0.960064	0.989314	0.796614	3473	tags=19%, list=18%, signal=15%	PDE7B/PDE6B/PDE4C/AK5/GUCY1A2/PDE5A/AK7/NT5M/PDE6G/ENPP1/URAD/PAPSS1/PDE8B/GUCY1B1/ADA/NPR1/FHIT/POLR2J2/ENTPD5/PDE7A/ALLC/PPAT/POLE/PDE1C/PDE1B/ADSL/ADCY6/POLR3B/APRT
KEGG_RIBOFLAVIN_METABOLISM	KEGG_RIBOFLAVIN_METABOLISM	15	0.232289	0.589728	0.963947	0.989314	0.796614	4305	tags=33%, list=23%, signal=26%	ACP4/ENPP1/ENPP3/ACP6/MTMR7
KEGG_GLYCOSAMINOGLYCAN_DEGRADATION	KEGG_GLYCOSAMINOGLYCAN_DEGRADATION	21	0.215258	0.593677	0.978417	0.99978	0.805041	3855	tags=24%, list=21%, signal=19%	HYAL1/IDUA/GUSB/GALNS/IDS
KEGG_PENTOSE_PHOSPHATE_PATHWAY	KEGG_PENTOSE_PHOSPHATE_PATHWAY	27	0.196587	0.577085	0.986063	1	0.805218	6854	tags=44%, list=36%, signal=28%	H6PD/PFKM/TKT/PFKL/PFKP/GPI/DERA/PGM1/TKTL2/ALDOC/PGLS/PRPS1
HALLMARK_ADIPOGENESIS	HALLMARK_ADIPOGENESIS	198	-0.181998	-0.781153	0.988338	1	0.805218	5087	tags=34%, list=27%, signal=25%	PREB/ATP5PO/REEP6/PRDX3/SCP2/GRPEL1/MGLL/UBQLN1/SDHB/ALDOA/DLAT/SDHC/APLP2/GPAM/SLC1A5/ORM1/GHITM/DHCR7/ESRRA/GBE1/CAT/LIPE/TANK/ATP1B3/ADIG/UCK1/STOM/PEMT/CD151/GPD2/NDUFAB1/DLD/NMT1/ACLY/COX7B/CHUK/COL4A1/CMPK1/PPARG/ARAF/GPAT4/IDH3A/MGST3/REEP5/COX8A/CD36/CAVIN1/PLIN2/DNAJC15/DHRS7B/SQOR/NDUFS3/UQCRQ/LAMA4/NDUFB7/CD302/MYLK/TOB1/SSPN/MRPL15/LIFR/GPX3/CDKN2C/C3/STAT5A/RAB34/CMBL
HALLMARK_MITOTIC_SPINDLE	HALLMARK_MITOTIC_SPINDLE	198	0.176158	0.717493	0.995448	1	0.805218	3256	tags=14%, list=17%, signal=11%	CCDC88A/ARHGAP10/APC/FSCN1/DOCK4/PALLD/WASF1/PKD2/NEDD9/KNTC1/SORBS2/GSN/TUBGCP6/STK38L/CEP192/HDAC6/RHOF/PXN/CLASP1/PLEKHG2/CENPE/ALMS1/WASF2/KLC1/CENPF/SUN2/BRCA2
KEGG_AMINOACYL_TRNA_BIOSYNTHESIS	KEGG_AMINOACYL_TRNA_BIOSYNTHESIS	22	0.168008	0.466624	1	1	0.805218	5454	tags=32%, list=29%, signal=23%	VARS2/SEPSECS/PARS2/AARS2/MARS2/RARS2/SARS2
KEGG_PRION_DISEASES	KEGG_PRION_DISEASES	35	-0.171712	-0.542214	1	1	0.805218	5830	tags=31%, list=31%, signal=22%	C6/HSPA5/C7/STIP1/C8A/PRKACA/HSPA1A/NOTCH1/IL1A/BAX/PRKACB

## Sheet: Table S3B (group C VS group D)
ID	Description	setSize	enrichmentScore	NES	pvalue	p.adjust	qvalues	rank	leading_edge	core_enrichment
KEGG_OLFACTORY_TRANSDUCTION	KEGG_OLFACTORY_TRANSDUCTION	378	0.406803	1.65032	0.00110865	0.0325815	0.0244764	7075	tags=25%, list=38%, signal=16%	CAMK2A/OR52I1/OR2A42/CALML6/OR10A2/OR2A7/CNGA4/OR6A2/OR2H2/PDC/GUCA1B/OR2B6/CAMK2G/OR10A4/OR2L2/OR52I2/OR2A1/PRKG1/OR2AG1/OR2A14/OR10AD1/OR51E1/OR2D2/OR2B2/OR9A4/OR2A12/OR2AE1/OR2A4/PRKACG/CALML3/CAMK2B/OR2J2/OR2D3/OR6B2/OR2A5/CALML5/OR10A5/OR1J1/OR52B2/OR2C1/OR52B6/CLCA4/OR2A25/OR13D1/OR2H1/OR13J1/OR52W1/PRKX/OR7C1/OR2B3/OR2A2/OR2B11/CLCA1/OR51B4/OR1N2/OR10H5/CNGB1/OR51D1/OR1Q1/CNGA3/OR13C5/OR2A…
KEGG_NEUROACTIVE_LIGAND_RECEPTOR_INTERACTION	KEGG_NEUROACTIVE_LIGAND_RECEPTOR_INTERACTION	272	0.420676	1.65999	0.00116009	0.0325815	0.0244764	3293	tags=26%, list=18%, signal=22%	GABRE/LTB4R/GABBR1/HTR2B/LTB4R2/CHRNG/ADORA2A/GLRA2/SSTR1/GPR156/HTR1D/CHRNB2/CHRND/SSTR2/CHRNA7/GIPR/CRHR2/DRD4/CHRNA2/GRIN3A/TSHR/PTGER4/PRSS1/TRPV1/GLRA1/CHRM5/NPFFR1/OPRD1/SCTR/NPY4R/AVPR2/P2RY4/CHRNA10/GABRR2/GRM8/VIPR1/MC1R/GALR3/HCRTR1/GRIN3B/GRM4/S1PR3/OXTR/GRM2/F2/HTR6/GRIK5/CHRNE/SSTR5/P2RX2/PTH1R/CALCR/VIPR2/LEP/TACR1/P2RX5/GRPR/PRSS3/P2RX7/GRIN2C/UTS2R/LPAR1/EDNRA/DRD1/GABRD/GPR83/HTR…
KEGG_CALCIUM_SIGNALING_PATHWAY	KEGG_CALCIUM_SIGNALING_PATHWAY	177	0.442133	1.6879	0.00123609	0.0325815	0.0244764	3479	tags=32%, list=19%, signal=26%	CACNA1D/PHKG1/HTR2B/PRKCG/CHP2/CAMK2A/LTB4R2/ADCY4/ADORA2A/ATP2A1/MYLK2/MYLK/CAMK4/CHRNA7/PLCB2/CALML6/RYR3/PHKA2/CACNA1H/ADCY1/CHRM5/PHKG2/PLCG1/CD38/CAMK2G/NOS2/CACNA1B/OXTR/CACNA1A/CACNA1F/HTR6/RYR1/P2RX2/MYLK3/PLCD4/TACR1/P2RX5/GRPR/GNA14/P2RX7/GRIN2C/PRKACG/ATP2B3/EDNRA/DRD1/CALML3/PDGFRB/CAMK2B/P2RX6/P2RX1/CALML5/SLC8A3/CACNA1S/PLCB4/PRKCB/CACNA1I
KEGG_TASTE_TRANSDUCTION	KEGG_TASTE_TRANSDUCTION	51	0.66913	2.14131	0.0015083	0.0325815	0.0244764	2074	tags=41%, list=11%, signal=37%	KCNB1/TAS2R4/TAS2R3/TRPM5/ADCY4/TAS2R19/GNB3/TAS2R5/PLCB2/TAS1R1/GNG3/TAS2R31/TAS2R20/ASIC2/TAS2R38/TAS2R13/TAS2R46/TAS2R43/GRM4/CACNA1B/CACNA1A
HALLMARK_KRAS_SIGNALING_DN	HALLMARK_KRAS_SIGNALING_DN	198	0.385432	1.48055	0.00248756	0.0325815	0.0244764	2566	tags=22%, list=14%, signal=19%	MSH5/STAG3/ITGB1BP2/TAS2R4/PRODH/CPA2/CHRNG/NRIP2/KCND1/KRT13/SOX10/TLX1/AKR1B10/RGS11/ATP4A/HTR1D/NR6A1/DLK2/ALOX12B/EDN1/PDE6B/GP1BA/SKIL/KRT4/NPY4R/SLC38A3/P2RY4/ARHGDIG/NPHS1/NR4A2/EGF/CAPN9/IFI44L/CACNA1F/MYOT/RYR1/OXT/IDUA/HSD11B2/MEFV/WNT16/MYO15A/TGM1/SLC5A5
HALLMARK_WNT_BETA_CATENIN_SIGNALING	HALLMARK_WNT_BETA_CATENIN_SIGNALING	42	-0.533604	-1.79812	0.00289017	0.0325815	0.0244764	3082	tags=36%, list=16%, signal=30%	DVL2/RBPJ/TCF7/NCSTN/HDAC11/NKD1/PTCH1/NCOR2/PPARD/HDAC5/CTNNB1/DKK4/GNAI1/LEF1/HEY2
HALLMARK_CHOLESTEROL_HOMEOSTASIS	HALLMARK_CHOLESTEROL_HOMEOSTASIS	73	-0.53983	-2.04726	0.00327869	0.0325815	0.0244764	1693	tags=36%, list=9%, signal=33%	LDLR/SREBF2/ACTG1/PMVK/HMGCS1/CYP51A1/PDK3/IDI1/SEMA3B/HMGCR/PPARG/TNFRSF12A/NFIL3/SC5D/CTNNB1/CXCL16/MVD/ABCA2/ERRFI1/FASN/S100A11/ALCAM/ALDOC/CLU/GPX8/GNAI1
KEGG_ADHERENS_JUNCTION	KEGG_ADHERENS_JUNCTION	73	-0.479599	-1.81884	0.00327869	0.0325815	0.0244764	3424	tags=37%, list=18%, signal=30%	RAC2/PTPRJ/MAPK3/PTPRF/EGFR/WASF2/ACP1/TCF7/TGFBR2/BAIAP2/FYN/ACTN1/VCL/ACTG1/ERBB2/IQGAP1/CTNNB1/WASF3/NECTIN2/SORBS1/FER/ACTN4/MET/LMO7/NECTIN1/LEF1/CTNNA2
KEGG_RIBOSOME	KEGG_RIBOSOME	87	-0.494309	-1.95749	0.003367	0.0325815	0.0244764	5553	tags=76%, list=30%, signal=54%	RPS16/RPS15/RPL12/RPL11/RPL35A/RPL19/RPS8/RPL22/RPS3/RPL6/RPS4X/RPS15A/RPL32/RPS7/RPL26/RPSA/RPL10/RPS18/RPS29/RPS27L/RPL34/RPS12/RPL3L/RPL8/RPS3A/RPLP0/RPS24/RPL5/RPL13A/RPL9/RPL41/RPL26L1/RPL29/RPS13/RPS2/RPL28/RPL24/RPS27/RPS27A/RPS6/RPL37A/RPL39/RSL24D1/RPS20/RPL31/RPL10A/RPL36AL/RPS25/RPL27/RPL23A/RPL37/RPL23/RPL18A/RPL30/RPL35/RPL13/FAU/RPS4Y1/UBA52/MRPL13/RPL21/RPL22L1/RPS9/RPS5/RPL7/RPS23
HALLMARK_PI3K_AKT_MTOR_SIGNALING	HALLMARK_PI3K_AKT_MTOR_SIGNALING	104	-0.430667	-1.75571	0.00353357	0.0325815	0.0244764	4100	tags=39%, list=22%, signal=31%	GRK2/MAP2K3/PLCB1/TBK1/RPTOR/CFL1/HSP90B1/UBE2N/PFN1/PPP1CA/GRB2/EGFR/LCK/E2F1/PPP2R1B/GNGT1/CAB39L/ACTR3/ACTR2/CLTC/PIN1/PITX2/RIT1/MKNK2/MAPK10/NFKBIB/EIF4E/AKT1S1/CDK1/DAPP1/CDKN1A/PDK1/IL2RG/PAK4/ITPR2/ARHGDIA/SFN/TIAM1/CXCR4/PRKAA2/SLC2A1
HALLMARK_PROTEIN_SECRETION	HALLMARK_PROTEIN_SECRETION	96	-0.484859	-1.93821	0.0035461	0.0325815	0.0244764	6379	tags=69%, list=34%, signal=46%	MAPK1/SEC31A/CTSC/RAB9A/IGF2R/LAMP2/COG2/STX12/GLA/TSG101/BNIP3/ZW10/VAMP3/BET1/TMED2/AP2B1/CLTA/SCRN1/VPS45/STX7/RPS6KA3/M6PR/CD63/GNAS/ARF1/TMX1/AP2S1/DNM1L/TMED10/SNAP23/NAPA/USO1/ANP32E/SEC24D/SEC22B/AP3B1/RAB5A/GBF1/ARFGEF1/COPB1/EGFR/ARCN1/ARFIP1/YIPF6/STAM/TOM1L1/LMAN1/CLCN3/AP3S1/NAPG/CLTC/SCAMP3/COPE/SH3GL2/ARFGAP3/ADAM10/RAB2A/COPB2/SNX2/SCAMP1/ATP6V1H/DST/ABCA1/VPS4B/CAV2/PAM
HALLMARK_ANDROGEN_RESPONSE	HALLMARK_ANDROGEN_RESPONSE	98	-0.477083	-1.90758	0.00363636	0.0325815	0.0244764	2944	tags=38%, list=16%, signal=32%	B2M/PDLIM5/LMAN1/ZMIZ1/CENPN/HOMER2/MYL12A/B4GALT1/HERC3/SELENOP/PIAS1/SCD/SLC26A2/SRF/IQGAP2/GNAI3/CCND3/XRCC5/ACTN1/INPP4B/DNAJB9/CCND1/HMGCS1/IDI1/HMGCR/NCOA4/TSC22D1/ACSL3/TNFAIP8/ABHD2/KRT19/GUCY1A1/MAF/KLK3/LIFR/AKAP12/NDRG1
KEGG_AXON_GUIDANCE	KEGG_AXON_GUIDANCE	129	-0.341767	-1.42299	0.00438596	0.0325815	0.0244764	2018	tags=22%, list=11%, signal=20%	SEMA4F/EPHA7/EPHB4/FYN/GNAI3/LIMK1/ABLIM1/EPHB6/SEMA4G/RHOD/SEMA3B/SEMA3D/SLIT3/ITGB1/PLXNB2/EFNB2/SEMA4B/PAK4/MET/EFNA2/EPHA3/SEMA6D/SEMA3A/GNAI1/SEMA7A/NRP1/CXCR4/UNC5B
KEGG_CELL_CYCLE	KEGG_CELL_CYCLE	124	-0.331404	-1.36548	0.00438596	0.0325815	0.0244764	5807	tags=42%, list=31%, signal=29%	STAG1/ORC1/PTTG1/YWHAZ/SMC1A/ANAPC10/YWHAQ/CDC26/CDKN2D/CCNH/GADD45A/CDC14A/MAD2L2/MCM5/RBL1/ORC3/BUB1B/PLK1/RAD21/CCNB3/CDK7/CDC7/ANAPC11/MCM2/CDC25C/MCM4/FZR1/CDC27/BUB3/CCNE2/CDC6/SKP1/STAG2/E2F1/ANAPC13/RBX1/MAD2L1/BUB1/CHEK1/TTK/CCND3/MCM6/SMC3/PKMYT1/ORC4/CCND1/CDKN2B/CDK1/CDKN1A/SFN/TGFB2/TGFB1
KEGG_OXIDATIVE_PHOSPHORYLATION	KEGG_OXIDATIVE_PHOSPHORYLATION	129	-0.453757	-1.88927	0.00438596	0.0325815	0.0244764	3672	tags=46%, list=20%, signal=37%	COX7B/ATP5F1C/CYC1/PPA2/NDUFV1/ATP5PB/COX7C/COX4I1/NDUFB2/UQCRC1/NDUFA1/COX17/ATP6V1E1/UQCRQ/NDUFS1/NDUFB3/NDUFA2/PPA1/COX6C/NDUFA4/MT-ND2/UQCR10/NDUFS5/ATP6V1B2/ATP5PD/ATP6V0E2/MT-CO3/ATP6V0E1/MT-ND1/ATP6V0D1/SDHA/ATP6V0B/NDUFA6/NDUFS8/NDUFS7/NDUFA5/MT-CO2/NDUFS2/MT-CO1/ATP6V1C1/ATP6V0C/COX5B/ATP6V1D/ATP5MC3/ATP12A/NDUFS4/ATP6V1G1/MT-ATP6/ATP6V1H/NDUFB7/MT-CYB/ATP6AP1/ATP5F1D/MT-ND5/MT-ND6/UQCRB…
KEGG_SPLICEOSOME	KEGG_SPLICEOSOME	124	-0.372123	-1.53326	0.00438596	0.0325815	0.0244764	5656	tags=52%, list=30%, signal=37%	DDX5/PPIH/THOC2/SF3B2/ISY1/PPIL1/PHF5A/SNU13/DHX16/SNRNP200/PPIE/ZMAT2/LSM5/HNRNPA3/SF3A3/SNRPD2/AQR/CRNKL1/PRPF38A/XAB2/HNRNPA1/SNRNP27/THOC3/SART1/PRPF19/WBP11/SNRPD3/HSPA2/HSPA1L/HNRNPM/DDX46/SRSF9/SNRPD1/PLRG1/CWC15/LSM7/HNRNPC/U2AF2/DHX15/LSM3/PRPF8/PRPF18/NCBP1/MAGOH/SNW1/BCAS2/CHERP/PUF60/EIF4A3/SF3A1/NCBP2/PRPF40A/SYF2/CDC40/PCBP1/SF3B4/SNRPG/SF3B5/SF3B1/SF3A2/SF3B6/SNRPE/RBM8A/CDC5L/SLU7
KEGG_PARKINSONS_DISEASE	KEGG_PARKINSONS_DISEASE	125	-0.408533	-1.68762	0.00444444	0.0325815	0.0244764	5230	tags=55%, list=28%, signal=40%	NDUFS6/ATP5MC1/CYCS/UBA1/NDUFA8/COX7A2/PARK7/ATP5F1B/MT-ND3/NDUFB6/NDUFS3/COX5A/ATP5F1E/NDUFB10/SLC18A2/UQCRH/UBB/SLC25A6/COX7B/ATP5F1C/CYC1/NDUFV1/ATP5PB/COX7C/COX4I1/NDUFB2/UBE2L3/UQCRC1/NDUFA1/UQCRQ/NDUFS1/NDUFB3/SLC18A1/NDUFA2/COX6C/NDUFA4/MT-ND2/UQCR10/NDUFS5/ATP5PD/MT-CO3/MT-ND1/SDHA/NDUFA6/NDUFS8/NDUFS7/VDAC3/SLC25A4/NDUFA5/MT-CO2/CASP3/NDUFS2/MT-CO1/PINK1/COX5B/ATP5MC3/NDUFS4/MT-ATP6/NDUF…
HALLMARK_APOPTOSIS	HALLMARK_APOPTOSIS	160	-0.400689	-1.71972	0.0046729	0.0325815	0.0244764	2588	tags=24%, list=14%, signal=21%	PRF1/TSPO/RELA/FEZ1/BRCA1/FDXR/EREG/DNAJA1/TOP2A/CASP7/CASP4/CASP3/IGFBP6/LMNA/CCND1/ERBB2/TNFRSF12A/IER3/IL1B/SC5D/TNFSF10/CDKN1A/CTNNB1/PDCD4/TIMP2/GSN/BIRC3/CLU/NEDD9/TXNIP/ISG20/HSPB1/EMP1/BNIP3L/TIMP1/LEF1/EGR3/TGFB2/CAV1
HALLMARK_ADIPOGENESIS	HALLMARK_ADIPOGENESIS	198	-0.363976	-1.62457	0.00505051	0.0325815	0.0244764	5377	tags=51%, list=29%, signal=36%	PEX14/GRPEL1/COQ5/GPAM/LIPE/ECHS1/ESYT1/APLP2/MAP4K3/IDH3A/CD302/GADD45A/CPT2/LPCAT3/IFNGR1/SAMM50/ACOX1/ACLY/NDUFS3/GPHN/AIFM1/RTN3/NKIRAS1/PTCD3/ELOVL6/UBQLN1/ECH1/SCARB1/MGLL/ITGA7/SOWAHC/RIOK3/TANK/ESRRA/COX7B/POR/CYC1/ACADS/IDH1/SQOR/GPX4/ARAF/UQCRC1/DRAM2/MGST3/GHITM/SLC1A5/ETFB/UQCRQ/CCNG2/DHCR7/G3BP2/DHRS7/TST/UCP2/UQCR10/HIBCH/CHUK/IMMT/MRPL15/PRDX3/CD151/DLD/SCP2/REEP5/VEGFB/NDUFA5/GPD2…
HALLMARK_E2F_TARGETS	HALLMARK_E2F_TARGETS	198	-0.334848	-1.49456	0.00505051	0.0325815	0.0244764	6026	tags=45%, list=32%, signal=31%	KIF22/TUBG1/BARD1/DEPDC1/SUV39H1/POP7/STAG1/ZW10/MTHFD2/PTTG1/DCTPP1/TRIP13/HMGB2/SMC1A/EIF2S1/MLH1/CCP110/PHF5A/RRM2/LIG1/PRPS1/CSE1L/NME1/DUT/PRIM2/MCM5/PLK4/JPT1/SLBP/PRDX4/TUBB/RBBP7/UBE2S/PPP1R8/BUB1B/RPA2/PLK1/RAD21/PSIP1/RAD1/RPA3/IPO7/ANP32E/CKS1B/POLD2/MCM2/PDS5B/MELK/SMC6/NUP107/MCM4/DSCC1/NAP1L1/CDKN3/DIAPH3/RPA1/CENPE/DEK/KPNA2/DLGAP5/BRCA1/MAD2L1/TIPIN/ATAD2/TK1/RAD51AP1/MRE11/MSH2/R…
HALLMARK_EPITHELIAL_MESENCHYMAL_TRANSITION	HALLMARK_EPITHELIAL_MESENCHYMAL_TRANSITION	198	-0.375226	-1.67478	0.00505051	0.0325815	0.0244764	1737	tags=23%, list=9%, signal=21%	LOXL1/LAMA1/FN1/SERPINE1/SGCB/MXRA5/COL4A2/PFN2/CAPG/CXCL8/MSX1/LAMC2/SLC6A8/SLIT3/TPM4/TNFRSF12A/ITGB1/DST/ITGA2/FERMT2/GPC1/WIPF1/FLNA/LRP1/LAMA3/INHBA/GJA1/EMP3/ECM1/BASP1/PDLIM4/VIM/GLIPR1/QSOX1/CALD1/SCG2/DPYSL3/TIMP1/VCAN/PCOLCE2/LGALS1/CADM1/ITGA5/TGFB1/TNC/TNFRSF11B
HALLMARK_ESTROGEN_RESPONSE_EARLY	HALLMARK_ESTROGEN_RESPONSE_EARLY	198	-0.37278	-1.66386	0.00505051	0.0325815	0.0244764	2901	tags=35%, list=15%, signal=30%	RARA/MPPED2/NAV2/TPD52L1/KRT15/FOXC1/UGCG/FLNB/INPP5F/DHRS2/PRSS23/DHCR7/SLC9A3R1/MSMB/B4GALT1/LAD1/MED24/SH3BP5/CANT1/ENDOD1/CA12/IL6ST/SLC26A2/SLC39A6/SCNN1A/ITPK1/TIPARP/KDM4B/P2RY2/ABLIM1/ADD3/DYNLT3/SLC16A1/SLC7A2/RHOD/SLC7A5/CCND1/ELF1/FAM102A/NCOR2/SEMA3B/TFF1/NBL1/AQP3/BHLHE40/MYOF/ARL3/SEC14L2/TSKU/WFS1/TPBG/OLFML3/FASN/DLC1/ABHD2/GJA1/SULT2B1/KRT19/INHBB/FHL2/SYT12/SFN/TIAM1/TUBB2B/KLK1…
HALLMARK_GLYCOLYSIS	HALLMARK_GLYCOLYSIS	198	-0.439314	-1.96084	0.00505051	0.0325815	0.0244764	3678	tags=36%, list=20%, signal=29%	SOX9/PLOD1/SPAG4/IDH1/ENO1/CLN6/DCN/B3GALT6/GYS1/HOMER1/EGFR/B3GNT3/PGLS/CTH/ARPP19/GAL3ST1/PLOD2/SRD5A3/SDC3/B4GALT1/MED24/ECD/KIF2A/ARTN/DLD/IRS2/KDELR3/HK2/COPB2/TGFA/B3GAT3/GALK2/SLC25A10/DDIT4/GLRX/PDK3/PGK1/PKM/GALK1/PFKP/IER3/PGM2/ERO1A/CDK1/PGAM1/AK4/MDH1/TPBG/LDHA/GPC1/TPI1/MXI1/HMMR/MET/P4HA2/FAM162A/UGP2/ISG20/AGRN/ALDOA/P4HA1/QSOX1/CHPF/EGLN3/VCAN/TFF3/CXCR4/SLC16A3/STC1/PAM/ANGPTL4
HALLMARK_MITOTIC_SPINDLE	HALLMARK_MITOTIC_SPINDLE	198	-0.370343	-1.65299	0.00505051	0.0325815	0.0244764	3718	tags=32%, list=20%, signal=26%	BCR/EPB41L2/LRPPRC/NEK2/FGD4/PCM1/RAB3GAP1/NOTCH2/CDC27/ARFGEF1/FLNB/TUBD1/TBCD/PDLIM5/WASF2/CLIP2/CENPE/KIFAP3/KATNB1/DLGAP5/PXN/MARK4/ARHGAP5/BUB1/NDC80/ANLN/KIF3C/CD2AP/PCGF5/TOP2A/STK38L/ARL8A/KIF15/TTK/SYNPO/MYH10/MYH9/NET1/VCL/SMC3/LLGL1/MYO1E/NUSAP1/RFC1/ECT2/KIF11/BCAR1/CDC42EP4/RHOF/DST/CDK1/DOCK4/FLNA/MAP3K11/KIF20B/ACTN4/SUN2/CDC42EP1/ARHGDIA/GSN/MAP1S/NEDD9/FSCN1/TIAM1
KEGG_ENDOCYTOSIS	KEGG_ENDOCYTOSIS	181	-0.315161	-1.3804	0.00507614	0.0325815	0.0244764	4693	tags=39%, list=25%, signal=29%	PARD6A/STAM2/FGFR3/HGS/AP2S1/EPN2/VPS25/DNM1L/F2R/GRK2/VPS37C/ASAP2/PIP5K1C/RAB11FIP1/FLT1/ARAP2/HSPA2/HSPA1L/ARFGAP2/CHMP2A/FGFR4/NEDD4/USP8/RAB5C/CHMP4B/DNAJC6/AGAP1/RAB5A/EPN3/SMAP2/SH3GL1/SMURF2/WWP1/EGFR/ARRB1/PDCD6IP/STAM/EHD4/EHD2/CLTC/CHMP1B/VTA1/SH3GL2/ARFGAP3/CHMP3/SH3GLB1/PRKCI/LDLR/MVB12A/CXCR1/EHD3/GRK6/EHD1/PSD3/VPS37B/RAB11A/GIT1/CLTB/CHMP4C/RAB11B/CXCR2/CHMP5/AP2A1/IL2RG/VPS4B/RAB…
HALLMARK_APICAL_JUNCTION	HALLMARK_APICAL_JUNCTION	200	-0.340005	-1.5143	0.00510204	0.0325815	0.0244764	2445	tags=25%, list=13%, signal=22%	VWF/B4GALT1/ICAM2/PCDH1/MDK/CD99/CNN2/BAIAP2/IRS1/MYH10/ARPC2/MYH9/ACTN1/VCL/LAMB3/RRAS/ACTG1/CAP1/MPZL2/CRB3/LAMC2/ADAM9/LIMA1/ITGB1/RHOF/SORBS3/ITGA2/CD276/ADAM15/NECTIN2/SKAP2/MVD/CRAT/RSU1/LAMA3/ACTN4/JUP/ZYX/CX3CL1/NECTIN1/FSCN1/GNAI1/GAMT/KRT31/COL17A1/ITGB4/VCAN/DSC3/TNFRSF11B/SGCE
HALLMARK_OXIDATIVE_PHOSPHORYLATION	HALLMARK_OXIDATIVE_PHOSPHORYLATION	200	-0.47828	-2.13015	0.00510204	0.0325815	0.0244764	5471	tags=55%, list=29%, signal=39%	DLAT/MRPS30/PMPCA/GRPEL1/TIMM50/NDUFS6/ATP5MC1/ECHS1/CYCS/IDH3A/NDUFA8/COX7A2/PHB2/ATP5F1B/ISCA1/NDUFB6/NDUFS3/AIFM1/MTRR/ATP1B1/BAX/COX5A/OPA1/TIMM10/ATP5F1E/ECH1/UQCRH/SLC25A11/TIMM8B/CPT1A/SLC25A6/COX7B/TIMM13/POR/LRPPRC/ATP5F1C/CYC1/ABCB7/ETFA/NDUFV1/IDH1/ATP5PB/COX7C/COX4I1/NDUFB2/GPX4/UQCRC1/NDUFA1/MGST3/OGDH/COX17/ATP6V1E1/ETFB/UQCRQ/NDUFS1/MRPL35/ALAS1/NDUFB3/ETFDH/NDUFA2/ECI1/COX6C/NDUFA…
HALLMARK_MTORC1_SIGNALING	HALLMARK_MTORC1_SIGNALING	196	-0.473862	-2.10834	0.00512821	0.0325815	0.0244764	5235	tags=53%, list=28%, signal=38%	PSME3/TOMM40/ATP5MC1/ITGB2/PSAT1/PSMD12/RRM2/PRDX1/SQLE/M6PR/ELOVL5/CD9/SSR1/G6PD/ACLY/LGMN/SDF2L1/TCEA1/COPS5/POLR3G/FKBP2/ETF1/PSMA3/PLK1/SERP1/ELOVL6/TM7SF2/PSMC2/MAP2K3/USO1/TBK1/MCM2/HSPD1/STIP1/MCM4/IDH1/ENO1/HSP90B1/SEC11A/SLC6A6/UCHL5/STARD4/NAMPT/RAB1A/SLC1A5/DHFR/RDH11/RPA1/CTH/DHCR7/SLC9A3R1/PSMC6/PLOD2/PPA1/TES/ACTR3/PSMD14/ACTR2/GAPDH/FDXR/IMMT/BUB1/SCD/GPI/RIT1/UFM1/LDLR/HK2/ADD3/AT…
HALLMARK_MYC_TARGETS_V1	HALLMARK_MYC_TARGETS_V1	196	-0.390363	-1.73683	0.00512821	0.0325815	0.0244764	6016	tags=51%, list=32%, signal=35%	TXNL4A/CNBP/TFDP1/RPL22/RPS3/CLNS1A/PSMB3/PSMA4/EIF3J/RPL6/HNRNPA2B1/CSTF2/FAM120A/EIF2S1/YWHAQ/ERH/HDGF/NPM1/RAD23B/ABCE1/NME1/UBE2E1/DUT/RUVBL2/SERBP1/EIF3D/MRPL23/CCT4/PHB2/MCM5/HNRNPA3/SNRPD2/PRDX4/RPL34/UBA2/COPS5/COX5A/ETF1/NHP2/HNRNPA1/PSMD3/SNRPD3/PSMD7/GNL3/CCT2/RPLP0/POLD2/VBP1/MCM2/HSPD1/CYC1/MCM4/SNRPD1/EEF1B2/RPS2/UBE2L3/CCT5/PABPC1/LSM7/CCT7/NAP1L1/HNRNPC/PRPS2/BUB3/PHB/DHX15/RPS6/A…
HALLMARK_ESTROGEN_RESPONSE_LATE	HALLMARK_ESTROGEN_RESPONSE_LATE	197	-0.442234	-1.96629	0.00518135	0.0325815	0.0244764	2884	tags=31%, list=15%, signal=27%	DHRS2/PRSS23/CDC6/DHCR7/SLC9A3R1/MOCS2/HOMER2/TST/COX6C/CPE/MDK/CA12/IL6ST/SLC26A2/TOP2A/SCNN1A/ASCL1/ITPK1/ST14/ADD3/DYNLT3/SLC16A1/SLC7A5/CCND1/FAM102A/NCOR2/SEMA3B/TFF1/NBL1/LAMC2/PKP3/MYOF/ARL3/WFS1/TPBG/HSPA4L/PDCD4/NAB2/PLAC1/GJB3/SNX10/ABHD2/SULT2B1/KRT19/CA2/NMU/HMGCS2/ATP2B4/DNAJC12/ISG20/SFN/KLK11/LSR/TIAM1/KLK10/TFF3/TNNC1/PCP4/CLIC3/EGR3/CKB/CAV1
HALLMARK_HYPOXIA	HALLMARK_HYPOXIA	197	-0.493963	-2.19629	0.00518135	0.0325815	0.0244764	1966	tags=37%, list=10%, signal=33%	GPI/PDGFB/IRS2/FBP1/KDELR3/PRDX5/TIPARP/PPARGC1A/ANXA2/MYH9/HK2/SERPINE1/SLC25A1/PFKL/MAFF/MT2A/HK1/BTG1/PGM1/DDIT4/GLRX/PDK3/PGK1/ETS1/GALK1/PFKP/BHLHE40/IER3/PGM2/NFIL3/IDS/ILVBL/ERO1A/PFKFB3/CDKN1A/GBE1/PDK1/AK4/TPBG/LDHA/EDN2/GPC1/TPI1/ERRFI1/MXI1/P4HA2/FAM162A/CSRP2/SULT2B1/GAA/KDM3A/ALDOC/UGP2/S100A4/ISG20/ALDOA/TMEM45A/DTNA/P4HA1/PLIN2/AKAP12/BNIP3L/RORA/ADM/CXCR4/SLC2A1/NDRG1/STC1/PAM/ANG…
KEGG_HUNTINGTONS_DISEASE	KEGG_HUNTINGTONS_DISEASE	177	-0.327539	-1.42163	0.00518135	0.0325815	0.0244764	5358	tags=47%, list=29%, signal=34%	CLTA/HTT/POLR2G/CREB1/NDUFS6/ATP5MC1/CYCS/NDUFA8/RCOR1/SIN3A/COX7A2/ATP5F1B/POLR2J/NDUFB6/NDUFS3/AP2S1/BAX/DNAL1/COX5A/ATP5F1E/NDUFB10/GPX1/UQCRH/PLCB1/DCTN4/SLC25A6/COX7B/DNAI2/DLG4/ATP5F1C/CYC1/CREB3/NDUFV1/ATP5PB/COX7C/COX4I1/NDUFB2/UQCRC1/NDUFA1/UQCRQ/NDUFS1/NDUFB3/TFAM/NDUFA2/COX6C/NDUFA4/POLR2K/UQCR10/NDUFS5/ATP5PD/DCTN1/CLTC/MT-CO3/SDHA/NDUFA6/NDUFS8/NDUFS7/POLR2E/VDAC3/CREB5/SLC25A4/NDUFA…
HALLMARK_IL2_STAT5_SIGNALING	HALLMARK_IL2_STAT5_SIGNALING	199	-0.3254	-1.44558	0.0052356	0.0325815	0.0244764	2590	tags=26%, list=14%, signal=22%	TNFRSF4/TNFSF11/EOMES/SPRED2/LRRC8C/GSTO1/DCPS/SYT11/MXD1/MYO1C/CCND3/TNFRSF21/CASP3/ETV4/HK2/SELP/PTCH1/HOPX/MYO1E/TNFRSF18/MAFF/IL10/CAPG/TNFRSF1B/SWAP70/SELL/BHLHE40/NFIL3/TNFSF10/TNFRSF9/CD81/PRKCH/ALCAM/PRAF2/CA2/GABARAPL1/GUCY1B1/FURIN/ECM1/PTGER2/TIAM1/CST7/P4HA1/PLIN2/EMP1/RORA/CTLA4/ST3GAL4/NRP1/NDRG1/SLC2A3
HALLMARK_KRAS_SIGNALING_UP	HALLMARK_KRAS_SIGNALING_UP	199	-0.373044	-1.65724	0.0052356	0.0325815	0.0244764	1718	tags=22%, list=9%, signal=20%	ETV5/ETV4/DUSP6/TMEM158/IL7R/ANXA10/TNFRSF1B/MPZL2/GLRX/SEMA3B/GPNMB/DCBLD2/ETS1/KIF5C/MYCN/SDCCAG8/ITGA2/IL1B/ERO1A/CCL20/PRDM1/IL2RG/PRKG2/INHBA/JUP/F13A1/SCG5/CA2/BIRC3/IL33/GUCY1A1/MALL/AKAP12/EMP1/GABRA3/PTPRR/NRP1/PTGS2/CXCR4/PCP4/APOD/ANGPTL4/ALDH1A2/LCP1
HALLMARK_TNFA_SIGNALING_VIA_NFKB	HALLMARK_TNFA_SIGNALING_VIA_NFKB	199	-0.336165	-1.4934	0.0052356	0.0325815	0.0244764	4278	tags=43%, list=23%, signal=33%	ICAM1/DDX58/KLF10/AREG/RHOB/NFKB2/IFIH1/MAP2K3/PLEK/KDM6B/IFIT2/OLR1/CD69/TANK/IL1A/RELB/JUNB/EFNA1/ID2/CSF2/NAMPT/SERPINB8/REL/PDLIM5/PLPP3/CCL5/ICOSLG/PLAUR/NINJ1/F2RL1/IER5/KLF2/RELA/B4GALT1/PTPRE/LITAF/SDC4/IL6ST/BIRC2/IL23A/FJX1/IRS2/PANX1/MXD1/TIPARP/LDLR/SERPINE1/SLC16A6/LAMB3/TNIP1/DRAM1/EHD1/BCL3/MAFF/IL7R/BTG1/CCND1/KLF9/PDE4B/DUSP5/TSC22D1/BHLHE40/IER3/NFIL3/IL1B/CCL20/PFKFB3/TNFAIP8/C…
HALLMARK_G2M_CHECKPOINT	HALLMARK_G2M_CHECKPOINT	195	-0.325009	-1.44204	0.00526316	0.0325815	0.0244764	4755	tags=32%, list=25%, signal=24%	PRIM2/MCM5/CBX1/RBL1/PLK4/EXO1/JPT1/ARID4A/UBE2S/RPA2/PLK1/RAD21/ATRX/YTHDC1/FBXO5/MAP3K20/CUL5/CDC7/CKS1B/MCM2/NCL/PDS5B/NEK2/FOXN3/UPF1/SNRPD1/NOTCH2/CDC27/CDKN3/BUB3/CUL3/CENPE/CDC6/HIF1A/SS18/PBK/E2F1/KPNA2/MAD2L1/BUB1/NDC80/TOP2A/CHEK1/NOLC1/KIF15/TTK/MCM6/CKS2/BCL3/MT2A/SLC7A5/CCND1/HOXC10/NUSAP1/KIF11/HMGA1/SMC2/PML/CDK1/CHMP1A/KIF20B/HMMR/TGFB1
HALLMARK_P53_PATHWAY	HALLMARK_P53_PATHWAY	195	-0.349394	-1.55024	0.00526316	0.0325815	0.0244764	5226	tags=44%, list=28%, signal=32%	CCP110/VAMP8/TAX1BP3/ZMAT3/CTSF/PITPNC1/SERTAD3/GADD45A/XPC/DDB2/ACVR1B/TRAFD1/ZBTB16/RPS27L/NOL8/RPS12/BAX/GM2A/F2R/OSGIN1/APP/RCHY1/KIF13B/AK1/HMOX1/SDC1/DCXR/CGRRF1/TM7SF3/DEF6/IL1A/BAK1/RRAD/ANKRA2/HINT1/TPD52L1/WWP1/EPHA2/NINJ1/POM121/TPRKB/IER5/PTPRE/FDXR/NUDT15/CLCA2/RHBDF2/S100A10/RAD51C/MXD1/BAIAP2/MKNK2/CCND3/CCNK/DNTTIP2/ST14/DRAM1/TGFA/SERPINB5/BTG1/CD82/DDIT4/TSC22D1/MXD4/ABHD4/IRAK1…
HALLMARK_HEME_METABOLISM	HALLMARK_HEME_METABOLISM	193	-0.304281	-1.34694	0.00529101	0.0325815	0.0244764	4902	tags=40%, list=26%, signal=30%	ARL2BP/BTRC/PC/LPIN2/UROD/EPOR/ISCA1/DCAF11/PICALM/TCEA1/NFE2/SLC10A3/MOSPD1/PPOX/NFE2L1/CPOX/MAP2K3/RAD23A/NR3C1/HEBP1/NARF/HBB/DAAM1/RIOK3/CCDC28A/TSPAN5/PPP2R5B/NEK7/HAGH/USP15/CDC27/FN3K/MGST3/BACH1/ADIPOR1/NUDT4/AGPAT4/PGLS/OSBP2/CAST/CLCN3/UCP2/TMEM9B/PIGQ/RNF19A/DCUN1D1/ENDOD1/ATG4A/MBOAT2/TENT5C/OPTN/BSG/CCND3/DMTN/YPEL5/BCAM/SLC6A8/NCOA4/AQP3/HBQ1/CTSB/CIR1/PRDX2/SLC11A2/CAT/SDCBP/TMCC2/…
KEGG_EPITHELIAL_CELL_SIGNALING_IN_HELICOBACTER_PYLORI_INFECTION	KEGG_EPITHELIAL_CELL_SIGNALING_IN_HELICOBACTER_PYLORI_INFECTION	68	-0.415178	-1.55747	0.00625	0.0375	0.0281714	3017	tags=38%, list=16%, signal=32%	ATP6V1E1/EGFR/CCL5/RELA/ATP6V1B2/ATP6V0E2/CHUK/ATP6V0E1/ATP6V0D1/ATP6V0B/ADAM10/CASP3/CXCR1/IGSF5/ATP6V1C1/ATP6V0C/MAPK10/ATP6V1D/ATP6V1G1/GIT1/CXCL8/ATP6V1H/CXCR2/PTPRZ1/ATP6AP1/MET
KEGG_METABOLISM_OF_XENOBIOTICS_BY_CYTOCHROME_P450	KEGG_METABOLISM_OF_XENOBIOTICS_BY_CYTOCHROME_P450	60	0.48314	1.57953	0.00745156	0.0430741	0.0323589	4398	tags=45%, list=23%, signal=35%	AKR1C2/CYP1A1/AKR1C1/GSTM2/CYP2F1/AKR1C3/ADH1C/CYP2B6/UGT2B7/CYP2C19/GSTA1/CYP2C18/CYP2C9/CYP2E1/ADH6/GSTZ1/ALDH3B1/UGT2A3/GSTA2/CYP3A4/DHDH/UGT2B17/ADH4/AKR1C4/ADH1A/CYP3A7/UGT2B15
HALLMARK_UNFOLDED_PROTEIN_RESPONSE	HALLMARK_UNFOLDED_PROTEIN_RESPONSE	109	-0.338796	-1.38596	0.00754717	0.0430741	0.0323589	5157	tags=43%, list=27%, signal=31%	NFYA/PSAT1/NPM1/EXOSC5/SDAD1/DNAJC3/FKBP14/ALDH18A1/SSR1/SHC1/NHP2/SERP1/EIF4EBP1/EIF4A2/PAIP1/ATF6/CKS1B/EDC4/EIF2AK3/SPCS3/HSP90B1/SEC11A/HERPUD1/NFYB/LSM1/EXOSC4/SRPRA/DCTN1/ATP6V0D1/EIF4A3/YIF1A/NOLC1/RPS14/KDELR3/TTC37/SLC7A5/EEF2/DNAJB9/DDIT4/EIF4E/IFIT1/KHSRP/ERO1A/BAG3/WFS1/TUBB2A/MTREX
KEGG_PATHWAYS_IN_CANCER	KEGG_PATHWAYS_IN_CANCER	325	-0.285557	-1.32068	0.00877193	0.0488722	0.0367146	4054	tags=32%, list=22%, signal=26%	BCL2L1/STAT1/MAP2K1/FZD7/ITGA3/PIAS4/FADD/RALBP1/WNT10A/CKS1B/BCR/FGFR1/LAMA2/RARA/PIAS3/WNT5B/RASSF5/HSP90B1/RAC2/CRK/MITF/NRAS/ARAF/GRB2/MAPK3/MSH6/DVL2/ITGA6/PAX8/CCNE2/BMP4/DAPK3/LAMC1/EGFR/STAT3/HIF1A/TCF7/E2F1/APC2/ELOC/RELA/RBX1/CHUK/TGFBR2/PIAS1/MAP2K2/MSH3/ELOB/BIRC2/FOXO1/MSH2/PDGFB/VEGFB/EGLN1/CASP3/LAMA1/FN1/LAMB3/DVL1/BAD/MAPK10/TGFA/PTCH1/COL4A2/CCND1/FZD6/ERBB2/SUFU/CXCL8/FZD9/PPAR…
HALLMARK_COMPLEMENT	HALLMARK_COMPLEMENT	200	-0.296051	-1.31854	0.0102041	0.0555292	0.0417156	3498	tags=28%, list=19%, signal=23%	CD59/IRF2/MMP14/USP8/CTSV/USP15/GCA/PFN1/CD46/GRB2/CCL5/LCK/GNAI2/PLAUR/GMFB/DOCK9/CSRP1/F10/RCE1/KIF2A/CTSL/PDGFB/CASP7/FYN/GNAI3/CASP4/GPD2/CASP3/FN1/SERPINE1/DUSP6/EHD1/RHOG/LTA4H/MAFF/MMP13/COL4A2/ADAM9/DUSP5/CTSB/LAP3/GNG2/MMP15/DOCK4/APOBEC3F/PRCP/LRP1/TIMP2/CA2/CLU/MT3/CTSD/APOBEC3G/CD36/TIMP1/KLK1/PLA2G4A
KEGG_TERPENOID_BACKBONE_BIOSYNTHESIS	KEGG_TERPENOID_BACKBONE_BIOSYNTHESIS	15	-0.679981	-1.7851	0.0116822	0.0621283	0.0466731	1762	tags=53%, list=9%, signal=48%	ACAT1/GGPS1/PMVK/HMGCS1/IDI1/HMGCR/MVD/HMGCS2
KEGG_ALZHEIMERS_DISEASE	KEGG_ALZHEIMERS_DISEASE	163	-0.316312	-1.35672	0.0143541	0.0746411	0.0560732	4167	tags=40%, list=22%, signal=31%	ATP5F1E/NDUFB10/UQCRH/ATF6/FADD/PLCB1/COX7B/ATP5F1C/CYC1/EIF2AK3/NDUFV1/APH1A/ATP5PB/COX7C/COX4I1/NDUFB2/UQCRC1/NDUFA1/MAPK3/UQCRQ/NDUFS1/NDUFB3/IDE/NDUFA2/COX6C/NDUFA4/NCSTN/UQCR10/NDUFS5/ATP5PD/NAE1/GAPDH/MT-CO3/CAPN1/SDHA/NDUFA6/NDUFS8/NDUFS7/CALM2/CASP7/ADAM10/NDUFA5/MT-CO2/CASP3/NDUFS2/MT-CO1/BAD/COX5B/ATP5MC3/GRIN2D/NDUFS4/BACE2/MT-ATP6/NDUFB7/MT-CYB/IL1B/APOE/ATP2A3/ATP5F1D/LRP1/ITPR2/UQCR…
KEGG_GALACTOSE_METABOLISM	KEGG_GALACTOSE_METABOLISM	26	-0.554661	-1.65225	0.015873	0.0807453	0.0606589	1648	tags=42%, list=9%, signal=39%	B4GALT1/HK2/PFKL/HK1/GALK2/PGM1/GALK1/PFKP/PGM2/GAA/UGP2
HALLMARK_HEDGEHOG_SIGNALING	HALLMARK_HEDGEHOG_SIGNALING	36	-0.491872	-1.61152	0.0164835	0.0820669	0.0616517	1768	tags=28%, list=9%, signal=25%	CRMP1/NRP2/MYH9/PTCH1/PML/TLE1/SCG2/NRCAM/NRP1/HEY2
KEGG_VASCULAR_SMOOTH_MUSCLE_CONTRACTION	KEGG_VASCULAR_SMOOTH_MUSCLE_CONTRACTION	113	0.401777	1.45973	0.0173333	0.0845	0.0634795	3637	tags=33%, list=19%, signal=27%	CACNA1D/MYH11/PRKCG/PLA2G4B/ADCY4/KCNMB3/ADORA2A/NPR2/MYLK2/MYLK/PLCB2/RAMP1/CALML6/CYP4A22/ADCY1/PLA2G6/PPP1R12B/ADCY5/PRKG1/PLA2G3/ARHGEF11/CACNA1F/PLA2G10/MYLK3/ACTA2/PRKCE/PRKACG/EDNRA/CALML3/KCNMB2/CALML5/CACNA1S/PLCB4/PRKCB/GUCY1A2/RAF1/PPP1R14A
KEGG_VALINE_LEUCINE_AND_ISOLEUCINE_DEGRADATION	KEGG_VALINE_LEUCINE_AND_ISOLEUCINE_DEGRADATION	43	-0.439899	-1.49666	0.019943	0.0952381	0.0715464	2612	tags=33%, list=14%, signal=28%	EHHADH/HIBCH/ACADSB/AUH/DLD/ACAT1/HADHB/MCCC2/HMGCS1/ACAA2/DBT/ACADM/PCCA/HMGCS2
KEGG_GLYCOSAMINOGLYCAN_BIOSYNTHESIS_CHONDROITIN_SULFATE	KEGG_GLYCOSAMINOGLYCAN_BIOSYNTHESIS_CHONDROITIN_SULFATE	22	-0.555031	-1.59041	0.0229008	0.107059	0.0804266	3178	tags=41%, list=17%, signal=34%	B3GALT6/CHST3/CHST14/CSGALNACT1/B3GAT3/UST/CHST15/CHPF/CHST11
KEGG_PROSTATE_CANCER	KEGG_PROSTATE_CANCER	89	-0.338155	-1.3567	0.0233333	0.107059	0.0804266	3487	tags=34%, list=19%, signal=28%	FGFR1/CREB3/HSP90B1/NRAS/ARAF/GRB2/MAPK3/CCNE2/EGFR/SRD5A2/TCF7/E2F1/RELA/CHUK/MAP2K2/FOXO1/PDGFB/PDGFC/CREB5/BAD/TGFA/CCND1/ERBB2/CDKN1A/CTNNB1/IGF1/HSP90AA1/CREB3L2/KLK3/LEF1
KEGG_ABC_TRANSPORTERS	KEGG_ABC_TRANSPORTERS	44	0.470084	1.46938	0.0246533	0.11094	0.0833422	2990	tags=32%, list=16%, signal=27%	ABCC2/ABCC6/ABCB6/ABCG8/ABCA13/ABCD4/ABCA12/ABCC5/ABCB1/CFTR/TAP2/ABCC3/ABCA5/ABCA6
KEGG_REGULATION_OF_AUTOPHAGY	KEGG_REGULATION_OF_AUTOPHAGY	34	-0.483237	-1.54665	0.0253521	0.111932	0.0840874	5363	tags=35%, list=29%, signal=25%	ATG7/ATG12/PRKAA1/IFNA1/GABARAP/GABARAPL2/ATG4C/ATG4A/ATG4D/PIK3C3/GABARAPL1/PRKAA2
KEGG_PENTOSE_PHOSPHATE_PATHWAY	KEGG_PENTOSE_PHOSPHATE_PATHWAY	27	-0.496106	-1.47289	0.0276243	0.119705	0.0899271	3083	tags=56%, list=16%, signal=47%	PRPS1/G6PD/DERA/RPE/PRPS2/PGLS/GPI/FBP1/PFKL/PGM1/PFKP/PGM2/RPEL1/ALDOC/ALDOA
KEGG_N_GLYCAN_BIOSYNTHESIS	KEGG_N_GLYCAN_BIOSYNTHESIS	46	-0.425812	-1.4786	0.0344828	0.146708	0.110213	5378	tags=48%, list=29%, signal=34%	B4GALT2/FUT8/MGAT2/MAN1A2/GANAB/ALG5/MOGS/MGAT5/ALG8/ALG1/STT3B/DPM2/MGAT3/MGAT1/DAD1/MGAT4B/DPM1/MAN1B1/B4GALT1/ALG3/MAN1C1/TUSC3
HALLMARK_PEROXISOME	HALLMARK_PEROXISOME	104	-0.314201	-1.28091	0.0353357	0.147274	0.110638	6029	tags=60%, list=32%, signal=41%	ACAA1/SLC27A2/ITGB1BP1/MVP/CNBP/FADS1/MLYCD/ATXN1/HRAS/PEX11A/BCL10/LONP2/FABP6/PEX14/DHCR24/HMGCL/HAO2/PEX6/FDPS/PEX13/PRDX1/ABCB4/ELOVL5/ACOX1/ABCB9/HSD17B11/ECH1/CDK7/ABCD3/ACSL1/DLG4/SLC25A17/HSD17B4/IDH1/CLN6/PABPC1/NUDT19/STS/RDH11/IDE/EHHADH/TSPO/PEX11B/ERCC1/ACSL4/MSH2/PEX2/SCP2/TOP2A/ABCD1/PRDX5/SLC35B2/SLC25A4/FIS1/ACSL5/IDI1/CAT/VPS4B/CRAT/SULT2B1/CRABP2/CADM1
HALLMARK_DNA_REPAIR	HALLMARK_DNA_REPAIR	149	-0.298515	-1.26793	0.0358744	0.147274	0.110638	5550	tags=48%, list=30%, signal=34%	CDA/TSG101/BCAP31/TK2/GMPR2/POLR3C/TMED2/DGUOK/NME4/POLR2G/POLB/GTF3C5/LIG1/XPC/NME1/DUT/DDB2/SF3A3/POLR2J/UMPS/RPA2/SAC3D1/GTF2A2/RPA3/AK1/DCTN4/CETN2/EDF1/DDB1/RNMT/USP11/GPX4/GTF2F1/GTF2H5/NME3/COX17/CSTF3/ZWINT/FEN1/DAD1/POM121/ARL6IP1/POLR2K/POLD4/SMAD5/NELFB/ELL/RBX1/ERCC1/CANT1/APRT/NCBP2/GTF2H3/TAF13/TAF9/NT5C3A/POLR2E/RFC3/VPS37B/RRM2B/POLR3GL/BCAM/POLE4/PDE4B/TAF10/GTF2B/POLD1/MPG/SDCBP…
KEGG_VASOPRESSIN_REGULATED_WATER_REABSORPTION	KEGG_VASOPRESSIN_REGULATED_WATER_REABSORPTION	44	-0.412012	-1.41755	0.0368272	0.148579	0.111618	3808	tags=39%, list=20%, signal=31%	DCTN4/CREB3/RAB5C/RAB5A/DCTN6/DYNC2LI1/PRKACB/DCTN1/CREB5/PRKACA/RAB11A/AQP3/RAB11B/DYNC1I2/DYNC1I1/ARHGDIA/CREB3L2
KEGG_MISMATCH_REPAIR	KEGG_MISMATCH_REPAIR	23	-0.524417	-1.51564	0.0383632	0.152152	0.114302	5228	tags=61%, list=28%, signal=44%	MLH1/LIG1/EXO1/RPA2/RPA3/POLD2/MSH6/RPA1/POLD4/MSH3/MSH2/RFC3/RFC1/POLD1
KEGG_THYROID_CANCER	KEGG_THYROID_CANCER	29	-0.463004	-1.40483	0.0414365	0.159393	0.119742	3299	tags=38%, list=18%, signal=31%	MAP2K1/NRAS/MAPK3/PAX8/TCF7/MAP2K2/CCND1/NCOA4/PPARG/CTNNB1/LEF1
KEGG_FRUCTOSE_AND_MANNOSE_METABOLISM	KEGG_FRUCTOSE_AND_MANNOSE_METABOLISM	32	-0.445018	-1.39576	0.0415512	0.159393	0.119742	1841	tags=34%, list=10%, signal=31%	FBP1/HK2/PFKL/PHPT1/HK1/PFKP/PFKFB3/TPI1/PFKFB4/ALDOC/ALDOA
KEGG_PRION_DISEASES	KEGG_PRION_DISEASES	35	-0.42786	-1.39312	0.0438356	0.163265	0.122651	4463	tags=43%, list=24%, signal=33%	BAX/MAP2K1/IL1A/STIP1/MAPK3/LAMC1/C5/CCL5/PRKACB/ELK1/MAP2K2/FYN/PRKACA/IL1B/EGR1
KEGG_DNA_REPLICATION	KEGG_DNA_REPLICATION	36	-0.443642	-1.45351	0.043956	0.163265	0.122651	5007	tags=53%, list=27%, signal=39%	LIG1/PRIM2/MCM5/RPA2/RPA3/POLD2/MCM2/MCM4/RNASEH1/RPA1/FEN1/POLD4/DNA2/MCM6/RFC3/RFC1/POLE4/RNASEH2C/POLD1
KEGG_GLYCOLYSIS_GLUCONEOGENESIS	KEGG_GLYCOLYSIS_GLUCONEOGENESIS	62	-0.37153	-1.3667	0.0461538	0.16875	0.126771	1966	tags=31%, list=10%, signal=28%	GAPDH/GPI/DLD/FBP1/HK2/ALDH3B2/PFKL/PGAM4/HK1/PGM1/PGK1/PKM/PFKP/PGM2/PGAM1/LDHA/TPI1/ALDOC/ALDOA
KEGG_PRIMARY_IMMUNODEFICIENCY	KEGG_PRIMARY_IMMUNODEFICIENCY	35	0.476906	1.41927	0.0470958	0.169545	0.127368	2425	tags=26%, list=13%, signal=22%	CD19/CIITA/CD40/ZAP70/CD79A/TNFRSF13C/TAP2/CD4/ADA
KEGG_BIOSYNTHESIS_OF_UNSATURATED_FATTY_ACIDS	KEGG_BIOSYNTHESIS_OF_UNSATURATED_FATTY_ACIDS	22	-0.520368	-1.49109	0.0483461	0.171409	0.128769	7425	tags=86%, list=40%, signal=52%	YOD1/SCD5/ACOT2/ACOT4/HADHA/FADS2/ACAA1/FADS1/ACOT7/HACD1/HSD17B12/ACOX3/ELOVL5/ACOX1/ACOT1/ELOVL6/PECR/SCD/TECR
KEGG_ARACHIDONIC_ACID_METABOLISM	KEGG_ARACHIDONIC_ACID_METABOLISM	56	0.430043	1.38522	0.0499244	0.173141	0.13007	2276	tags=30%, list=12%, signal=27%	PLA2G4B/CYP4F3/CYP4F2/CYP4A22/ALOX12B/AKR1C3/GGT6/ALOX12/PLA2G6/CYP2B6/CYP2C19/PLA2G3/LTC4S/ALOX5/CYP2C18/CYP2C9/PLA2G10
KEGG_RENAL_CELL_CARCINOMA	KEGG_RENAL_CELL_CARCINOMA	70	-0.358932	-1.35554	0.0503145	0.173141	0.13007	3379	tags=33%, list=18%, signal=27%	CRK/NRAS/ARAF/RAPGEF1/GRB2/MAPK3/HIF1A/ELOC/RBX1/MAP2K2/ELOB/PDGFB/VEGFB/EGLN1/TGFA/ETS1/PAK4/MET/EGLN3/ARNT2/SLC2A1/TGFB2/TGFB1
KEGG_CITRATE_CYCLE_TCA_CYCLE	KEGG_CITRATE_CYCLE_TCA_CYCLE	30	-0.449126	-1.38904	0.0517711	0.175572	0.131896	6196	tags=60%, list=33%, signal=40%	ACO2/SUCLG2/SDHD/ACO1/IDH3G/PDHA1/MDH2/DLAT/IDH3A/PC/ACLY/IDH1/OGDHL/OGDH/SDHA/DLD/SUCLA2/MDH1
KEGG_NUCLEOTIDE_EXCISION_REPAIR	KEGG_NUCLEOTIDE_EXCISION_REPAIR	44	-0.392953	-1.35198	0.0538244	0.179927	0.135168	5042	tags=55%, list=27%, signal=40%	CCNH/RAD23B/LIG1/XPC/DDB2/GTF2H2/RPA2/RPA3/CDK7/RAD23A/CETN2/POLD2/DDB1/GTF2H5/XPA/RPA1/POLD4/RBX1/ERCC1/GTF2H3/RFC3/RFC1/POLE4/POLD1
KEGG_LEISHMANIA_INFECTION	KEGG_LEISHMANIA_INFECTION	69	-0.351823	-1.32289	0.0636943	0.209922	0.157701	2462	tags=23%, list=13%, signal=20%	RELA/MARCKSL1/ELK1/HLA-DPA1/HLA-DRB1/NFKBIB/TLR4/IL10/ITGB1/IRAK1/IL1B/HLA-DRA/CYBA/PTGS2/TGFB2/TGFB1
KEGG_ENDOMETRIAL_CANCER	KEGG_ENDOMETRIAL_CANCER	52	-0.371044	-1.31099	0.0680473	0.215172	0.161645	3299	tags=29%, list=18%, signal=24%	NRAS/ARAF/GRB2/MAPK3/EGFR/TCF7/APC2/ELK1/MAP2K2/BAD/CCND1/ERBB2/CTNNB1/LEF1/CTNNA2
HALLMARK_MYOGENESIS	HALLMARK_MYOGENESIS	199	-0.26656	-1.18419	0.0680628	0.215172	0.161645	1843	tags=19%, list=10%, signal=17%	RIT1/MEF2D/MYO1C/MRAS/MYH9/OCEL1/ABLIM1/PDLIM7/MAPRE3/CHRNB1/SLN/COL4A2/SLC6A8/BHLHE40/ITGB1/SORBS3/PLXNB2/HDAC5/ATP6AP1/CDKN1A/SORBS1/CNN3/CRAT/IGF1/CHRNA1/GAA/GSN/SOD3/CLU/WWTR1/AGRN/DTNA/CD36/ITGB4/TNNC1/APOD/CKB/TGFB1
KEGG_TYPE_II_DIABETES_MELLITUS	KEGG_TYPE_II_DIABETES_MELLITUS	47	0.422273	1.33697	0.0685976	0.215172	0.161645	4456	tags=40%, list=24%, signal=31%	CACNA1D/PKLR/TNF/IKBKB/PIK3CD/CACNA1B/CACNA1A/HK3/PRKCE/PRKCZ/MAFA/PIK3R3/MTOR/PIK3R5/SLC2A4/INS/PIK3CG/SOCS1/INSR
KEGG_UBIQUITIN_MEDIATED_PROTEOLYSIS	KEGG_UBIQUITIN_MEDIATED_PROTEOLYSIS	134	-0.292128	-1.22521	0.0689655	0.215172	0.161645	5457	tags=43%, list=29%, signal=31%	UBE2I/UBE2U/SYVN1/ANAPC10/CDC26/UBE4A/UBA1/UBE2E1/BTRC/UBE2QL1/DDB2/FBXO4/CUL2/UBA6/UBA2/UBE2S/UBE2K/RCHY1/UBE2R2/UBE2E3/PRPF19/CUL5/UBE2H/PIAS4/ANAPC11/DDB1/UBE2Z/PIAS3/NEDD4/FZR1/FBXW11/UBE2N/UBE2L3/CDC27/HERC4/SMURF2/WWP1/CUL3/SKP1/CDC34/UBA3/ANAPC13/ELOC/BRCA1/RBX1/HERC3/PIAS1/KLHL9/ELOB/BIRC2/RHOBTB2/MGRN1/FANCL/UBE2D1/UBE2W/PML/BIRC3/UBE2E2
KEGG_PEROXISOME	KEGG_PEROXISOME	78	-0.328835	-1.26062	0.0726644	0.22373	0.168074	6435	tags=56%, list=34%, signal=37%	PEX7/PEX3/PEX10/DAO/ACAA1/SLC27A2/MLYCD/FAR1/PEX11A/PEX14/HMGCL/HAO2/PEX6/PEX13/PRDX1/ACOX3/AGPS/ACOX1/ECH1/FAR2/DDO/ABCD3/ACSL1/SLC25A17/HSD17B4/IDH1/AMACR/PECR/PEX16/NUDT19/EHHADH/PEX11B/ACSL4/PEX2/SCP2/ABCD1/PRDX5/PMVK/ACSL5/ACSL3/NUDT12/PEX11G/CAT/CRAT
HALLMARK_FATTY_ACID_METABOLISM	HALLMARK_FATTY_ACID_METABOLISM	156	-0.285924	-1.22577	0.0776256	0.232531	0.174686	2138	tags=24%, list=11%, signal=22%	ACSM3/ETFDH/EHHADH/ECI1/HIBCH/ACSL4/TDO2/SDHA/S100A10/AUH/DLD/CRYZ/HADHB/GPD2/CYP4A11/SUCLA2/HMGCS1/ACSL5/IDI1/ACAA2/HSDL2/TP53INP2/MDH1/FABP1/LDHA/CRAT/BLVRA/ACADM/FASN/HSP90AA1/CA2/GABARAPL1/HMGCS2/SERINC1/CA6/ALDOA/CD36/LGALS1
KEGG_AMINO_SUGAR_AND_NUCLEOTIDE_SUGAR_METABOLISM	KEGG_AMINO_SUGAR_AND_NUCLEOTIDE_SUGAR_METABOLISM	42	-0.39653	-1.33622	0.0780347	0.232531	0.174686	4514	tags=40%, list=24%, signal=31%	GFPT1/GMPPA/HEXB/CYB5R1/GNPDA2/FPGT/CMAS/GPI/UXS1/HK2/HK1/GALK2/PGM1/GALK1/PGM2/CYB5R3/UGP2
KEGG_RNA_DEGRADATION	KEGG_RNA_DEGRADATION	56	-0.36676	-1.32151	0.0791789	0.232531	0.174686	5799	tags=45%, list=31%, signal=31%	CNOT10/HSPA9/ENO2/ZCCHC7/CNOT7/MPHOSPH6/EXOSC5/LSM5/CNOT1/CNOT8/PNPT1/HSPD1/EDC4/CNOT3/ENO1/LSM7/LSM3/LSM1/EXOSC4/PAPOLG/DCPS/TTC37/DIS3/MTREX/C1D
KEGG_LYSOSOME	KEGG_LYSOSOME	121	-0.297518	-1.22169	0.0794979	0.232531	0.174686	4821	tags=40%, list=26%, signal=30%	M6PR/CD63/GNS/AP3D1/LGMN/CTSO/MCOLN1/GBA/SCARB2/GM2A/HEXB/ENTPD4/ABCB9/AP1S2/AP3B2/LAPTM4B/TPP1/AP1B1/GALNS/NAGA/AP1M2/AP3B1/LAMP3/CTSV/PLA2G15/AP3S1/CLTC/ATP6V0D1/ATP6V0B/CTSL/LAPTM4A/AP1S3/ATP6V0C/ASAH1/SMPD1/ATP6V1H/CLTB/PSAP/LAMP1/AP3M1/PSAPL1/CTSB/MAN2B1/IDS/SLC11A2/ATP6AP1/ABCA2/GAA/CTSD
KEGG_FOCAL_ADHESION	KEGG_FOCAL_ADHESION	199	-0.262894	-1.1679	0.0837696	0.242001	0.1818	3424	tags=30%, list=18%, signal=25%	RAC2/CRK/ITGB3/RELN/PPP1CA/RAPGEF1/GRB2/MAPK3/FLNB/ITGA6/VASP/LAMC1/EGFR/MYL12A/ITGA1/PXN/VWF/ELK1/SHC3/ARHGAP5/BIRC2/PARVB/PDGFB/PDGFC/FYN/VEGFB/TLN1/CCND3/LAMA1/FN1/ACTN1/VCL/LAMB3/BAD/MAPK10/ACTG1/COL4A2/CCND1/ERBB2/BCAR1/LAMC2/ITGB1/ITGA2/LAMA5/CTNNB1/ITGB6/PAK4/FLNA/LAMA3/IGF1/ACTN4/MET/ZYX/RASGRF1/BIRC3/ITGB4/CAV2/ITGA5/CAV1/TNC
KEGG_ALANINE_ASPARTATE_AND_GLUTAMATE_METABOLISM	KEGG_ALANINE_ASPARTATE_AND_GLUTAMATE_METABOLISM	30	0.464904	1.358	0.0850394	0.242673	0.182305	3593	tags=30%, list=19%, signal=24%	ASNS/CPS1/AGXT/GPT/ADSL/ASPA/ASL/ASS1/GFPT2
KEGG_GLYCINE_SERINE_AND_THREONINE_METABOLISM	KEGG_GLYCINE_SERINE_AND_THREONINE_METABOLISM	31	0.453184	1.32383	0.0878594	0.2477	0.186081	2067	tags=32%, list=11%, signal=29%	AMT/AOC3/ALAS2/PIPOX/GNMT/AOC2/GLYCTK/PHGDH/AGXT/GCAT
KEGG_REGULATION_OF_ACTIN_CYTOSKELETON	KEGG_REGULATION_OF_ACTIN_CYTOSKELETON	212	-0.261501	-1.16323	0.0930233	0.259136	0.194673	4649	tags=36%, list=25%, signal=28%	FGFR3/BDKRB1/NCKAP1/BDKRB2/MYL9/ARHGEF1/GNA13/PFN3/F2R/PPP1CB/ACTB/DIAPH1/MAP2K1/VAV1/ITGA3/PIP5K1C/ITGA7/CYFIP1/CFL1/BRK1/FGFR1/MSN/CSK/FGFR4/RAC2/CRK/ITGB3/NRAS/ARAF/PFN1/PPP1CA/MAPK3/ITGA6/EGFR/DIAPH3/WASF2/MYL12A/APC2/ITGA1/PXN/MAP2K2/CHRM1/PDGFB/IQGAP2/PDGFC/BAIAP2/GNG12/LIMK1/MYH10/ARPC2/MRAS/MYH9/FN1/ACTN1/VCL/RRAS/ACTG1/PFN2/GIT1/TMSB4Y/BCAR1/SLC9A1/MYH14/FGF3/ITGB1/IQGAP1/ITGA2/RDX/ITGB6…
HALLMARK_UV_RESPONSE_UP	HALLMARK_UV_RESPONSE_UP	156	-0.273531	-1.17264	0.100457	0.275432	0.206914	3733	tags=31%, list=20%, signal=25%	BAK1/JUNB/RRAD/HSPA2/DLG4/STIP1/IGFBP2/MMP14/CTSV/HYAL2/CHRNA5/ALAS1/FEN1/PARP2/KCNH2/MGAT1/CDC34/DDX21/TST/SLC6A12/NUP58/IL6ST/DNAJA1/NKX2-5/SLC25A4/BSG/CCND3/CASP3/MARK2/ATP6V1C1/WIZ/PLCL1/PRKACA/BTG1/MSX1/CLTB/SLC6A8/AQP3/HSPA13/GRINA/CDKN2B/CDC5L/NR4A1/TYRO3/CA2/FURIN/GGH/ALDOA/CCK
KEGG_ADIPOCYTOKINE_SIGNALING_PATHWAY	KEGG_ADIPOCYTOKINE_SIGNALING_PATHWAY	67	-0.327823	-1.23112	0.101227	0.275432	0.206914	2462	tags=24%, list=13%, signal=21%	RELA/CHUK/STK11/ACSL4/IRS2/IRS1/PPARGC1A/MAPK10/NFKBIB/TNFRSF1B/ACSL5/ACSL3/LEPR/CD36/PRKAA2/SLC2A1
KEGG_PROTEASOME	KEGG_PROTEASOME	44	-0.372412	-1.2813	0.104816	0.281919	0.211788	6281	tags=52%, list=33%, signal=35%	PSMB7/PSMB10/PSMD4/PSMB3/PSMA4/PSMC5/PSMB4/PSME3/PSMD12/PSMD2/PSMA3/PSMD3/PSMC2/PSMD7/PSMD6/SEM1/PSMC1/PSMB6/PSMC6/PSMD8/PSMD14/PSMD1/POMP
HALLMARK_ANGIOGENESIS	HALLMARK_ANGIOGENESIS	36	-0.390885	-1.28066	0.10989	0.290884	0.218523	1108	tags=25%, list=6%, signal=24%	LRPAP1/TNFRSF21/MSX1/SLCO2A1/S100A4/TIMP1/VCAN/NRP1/STC1
KEGG_PPAR_SIGNALING_PATHWAY	KEGG_PPAR_SIGNALING_PATHWAY	69	-0.322039	-1.2109	0.111465	0.290884	0.218523	2184	tags=25%, list=12%, signal=22%	SLC27A4/ACSL4/SCD/SCP2/CYP4A11/ACSL5/PPARD/UBC/SLC27A1/ACSL3/PPARG/SORBS1/FABP1/ACADM/HMGCS2/CD36/ANGPTL4
KEGG_GNRH_SIGNALING_PATHWAY	KEGG_GNRH_SIGNALING_PATHWAY	100	0.35135	1.246	0.111878	0.290884	0.218523	3663	tags=26%, list=19%, signal=21%	CACNA1D/PLA2G4B/CAMK2A/ADCY4/PLCB2/CALML6/JUN/ADCY1/GNRH2/PLA2G6/CAMK2G/ADCY5/PLA2G3/CACNA1F/CDC42/PLA2G10/PRKACG/CALML3/CAMK2B/CALML5/LHB/CACNA1S/PLCB4/PRKCB/RAF1/MAP3K4
KEGG_PROTEIN_EXPORT	KEGG_PROTEIN_EXPORT	23	-0.446522	-1.29051	0.11509	0.295944	0.222324	5823	tags=65%, list=31%, signal=45%	SRP68/OXA1L/SRP14/IMMP1L/SEC11C/SEC61B/SPCS3/SEC11A/SRP9/SRP54/SRPRA/SEC61G/SRP72/SPCS2/SEC62
HALLMARK_UV_RESPONSE_DN	HALLMARK_UV_RESPONSE_DN	142	-0.274202	-1.161	0.123348	0.310727	0.233429	3606	tags=25%, list=19%, signal=20%	NEK7/ADGRL2/PIAS3/ITGB3/NOTCH2/SPOP/LAMC1/ID1/PDLIM5/PLPP3/HAS2/ZMIZ1/TGFBR2/DBP/LTBP1/IRS1/FYN/LDLR/ANXA2/SERPINE1/ADD3/INPP4B/ERBB2/RND3/BHLHE40/PPARG/MET/DLC1/GJA1/MAP1B/FHL2/KIT/ATP2B4/NRP1/CAV1
KEGG_ACUTE_MYELOID_LEUKEMIA	KEGG_ACUTE_MYELOID_LEUKEMIA	57	-0.338112	-1.21938	0.123494	0.310727	0.233429	4352	tags=37%, list=23%, signal=28%	AKT2/EIF4EBP1/MAP2K1/RARA/NRAS/ARAF/GRB2/MAPK3/STAT3/TCF7/RELA/RPS6KB2/CHUK/MAP2K2/BAD/CCND1/PPARD/PML/JUP/KIT/LEF1
HALLMARK_NOTCH_SIGNALING	HALLMARK_NOTCH_SIGNALING	32	-0.396439	-1.2434	0.132964	0.319091	0.239713	3972	tags=34%, list=21%, signal=27%	FZD7/APH1A/FBXW11/NOTCH2/ARRB1/SKP1/RBX1/CCND1/PPARD/MAML2/NOTCH3
KEGG_SNARE_INTERACTIONS_IN_VESICULAR_TRANSPORT	KEGG_SNARE_INTERACTIONS_IN_VESICULAR_TRANSPORT	38	0.41068	1.24137	0.13302	0.319091	0.239713	1137	tags=13%, list=6%, signal=12%	VAMP1/STX1B/STX1A/STX2/STX16
KEGG_NOD_LIKE_RECEPTOR_SIGNALING_PATHWAY	KEGG_NOD_LIKE_RECEPTOR_SIGNALING_PATHWAY	62	0.37869	1.24779	0.134417	0.319091	0.239713	1497	tags=18%, list=8%, signal=16%	CXCL2/CASP1/NLRP1/PSTPIP1/NAIP/NLRP3/NOD1/TNF/IKBKB/CARD9/CARD8
KEGG_LONG_TERM_POTENTIATION	KEGG_LONG_TERM_POTENTIATION	70	0.371856	1.24685	0.134503	0.319091	0.239713	3595	tags=26%, list=19%, signal=21%	PRKCG/CHP2/CAMK2A/CAMK4/PLCB2/CALML6/ADCY1/CAMK2G/RAPGEF3/RPS6KA2/GRIN2C/PRKACG/CALML3/CAMK2B/CALML5/PLCB4/PRKCB/RAF1
KEGG_COLORECTAL_CANCER	KEGG_COLORECTAL_CANCER	62	-0.329718	-1.21289	0.135385	0.319091	0.239713	3424	tags=27%, list=18%, signal=22%	RAC2/ARAF/MAPK3/MSH6/TCF7/APC2/TGFBR2/MSH3/MSH2/CASP3/BAD/MAPK10/CCND1/CTNNB1/LEF1/TGFB2/TGFB1
KEGG_DRUG_METABOLISM_CYTOCHROME_P450	KEGG_DRUG_METABOLISM_CYTOCHROME_P450	62	0.377317	1.24326	0.135894	0.319091	0.239713	4927	tags=45%, list=26%, signal=33%	GSTM2/CYP2D6/CYP2A6/ADH1C/CYP2B6/UGT2B7/CYP2C19/GSTA1/CYP2C18/CYP2C9/CYP2E1/ADH6/GSTZ1/FMO1/ALDH3B1/UGT2A3/GSTA2/CYP2A7/MAOA/CYP3A4/UGT2B17/ADH4/ADH1A/CYP3A7/UGT2B15/AOX1/ADH1B/GSTA3
KEGG_FOLATE_BIOSYNTHESIS	KEGG_FOLATE_BIOSYNTHESIS	11	-0.555832	-1.34577	0.136364	0.319091	0.239713	4342	tags=64%, list=23%, signal=49%	QDPR/ALPP/PTS/DHFR/ALPG/FPGS/GGH
KEGG_TYROSINE_METABOLISM	KEGG_TYROSINE_METABOLISM	42	0.396129	1.2286	0.141768	0.328453	0.246746	5046	tags=38%, list=27%, signal=28%	AOC3/DDC/TH/ADH1C/AOC2/ADH6/GSTZ1/DCT/ALDH3B1/HEMK1/MAOA/ADH4/ADH1A/AOX1/ADH1B/LCMT2
HALLMARK_INFLAMMATORY_RESPONSE	HALLMARK_INFLAMMATORY_RESPONSE	200	-0.25312	-1.12734	0.147959	0.33852	0.254309	2807	tags=25%, list=15%, signal=21%	HIF1A/CCL5/LCK/ICOSLG/HAS2/PLAUR/SLC31A2/RELA/PTPRE/EREG/PTAFR/APLNR/MXD1/LY6E/GNAI3/LDLR/SERPINE1/P2RY2/SLC7A2/RHOG/SLC31A1/IL7R/OPRK1/IL10/CD82/TNFRSF1B/CXCL8/DCBLD2/PDE4B/SELL/IL1B/CCL20/SLC11A2/TNFSF10/CDKN1A/ABCA1/TNFRSF9/SGMS2/TLR3/TPBG/MET/INHBA/CX3CL1/EMP3/IL1R1/NDP/PTGER2/ADM/TIMP1/ITGA5
KEGG_ARRHYTHMOGENIC_RIGHT_VENTRICULAR_CARDIOMYOPATHY_ARVC	KEGG_ARRHYTHMOGENIC_RIGHT_VENTRICULAR_CARDIOMYOPATHY_ARVC	74	-0.313438	-1.18927	0.149007	0.33852	0.254309	1628	tags=22%, list=9%, signal=20%	ACTN1/ACTG1/SGCB/LMNA/ITGB1/ITGA2/CACNG4/CTNNB1/ITGB6/ACTN4/JUP/GJA1/LEF1/ITGB4/CTNNA2/ITGA5
KEGG_HYPERTROPHIC_CARDIOMYOPATHY_HCM	KEGG_HYPERTROPHIC_CARDIOMYOPATHY_HCM	83	-0.297602	-1.16025	0.153061	0.344388	0.258717	1523	tags=18%, list=8%, signal=17%	ACTG1/SGCB/LMNA/TPM4/ITGB1/ITGA2/CACNG4/ITGB6/IGF1/ITGB4/TNNC1/PRKAA2/ITGA5/TGFB2/TGFB1
KEGG_SPHINGOLIPID_METABOLISM	KEGG_SPHINGOLIPID_METABOLISM	39	-0.360331	-1.20206	0.161473	0.359854	0.270336	6005	tags=62%, list=32%, signal=42%	SMPD4/GLA/NEU1/SPHK1/DEGS1/PLPP1/SGPP2/KDSR/UGT8/GBA/NEU2/ASAH2/SPTLC2/UGCG/SPHK2/PLPP3/GAL3ST1/SPTLC1/SMPD3/ASAH1/SMPD1/CERK/SGMS2/ACER2
KEGG_P53_SIGNALING_PATHWAY	KEGG_P53_SIGNALING_PATHWAY	68	-0.312164	-1.17103	0.165625	0.364486	0.273815	1900	tags=22%, list=10%, signal=20%	CHEK1/CCND3/CASP3/SERPINE1/SERPINB5/RRM2B/CD82/CCND1/TP73/CDK1/BBC3/CDKN1A/SESN3/IGF1/SFN
KEGG_STEROID_HORMONE_BIOSYNTHESIS	KEGG_STEROID_HORMONE_BIOSYNTHESIS	46	0.382417	1.20534	0.166667	0.364486	0.273815	4398	tags=35%, list=23%, signal=27%	AKR1C2/CYP1A1/AKR1C1/CYP19A1/AKR1C3/UGT2B7/HSD11B2/HSD11B1/UGT2A3/SULT1E1/CYP3A4/HSD17B1/UGT2B17/AKR1C4/CYP3A7/UGT2B15
HALLMARK_PANCREAS_BETA_CELLS	HALLMARK_PANCREAS_BETA_CELLS	40	0.394179	1.20714	0.177642	0.38489	0.289144	1884	tags=15%, list=10%, signal=14%	CHGA/PKLR/SYT13/AKT3/DPP4/PAK3
HALLMARK_REACTIVE_OXYGEN_SPECIES_PATHWAY	HALLMARK_REACTIVE_OXYGEN_SPECIES_PATHWAY	49	-0.336898	-1.18208	0.182891	0.392628	0.294957	5524	tags=47%, list=29%, signal=33%	PRNP/TXN/CDKN2D/LAMTOR5/PRDX1/G6PD/PRDX4/SRXN1/NQO1/JUNB/HMOX2/GPX4/MGST1/PTPA/NDUFA6/SBNO2/PDLIM1/NDUFS2/MPO/GLRX/PFKP/PRDX2/CAT
KEGG_GLYCEROLIPID_METABOLISM	KEGG_GLYCEROLIPID_METABOLISM	49	0.370682	1.17985	0.190045	0.404278	0.303709	3195	tags=27%, list=17%, signal=22%	PNLIPRP2/PNPLA3/LPL/CEL/PNLIPRP1/MBOAT1/DGKH/GLYCTK/DGKD/DGKE/GK/GPAT3/AWAT2
KEGG_ARGININE_AND_PROLINE_METABOLISM	KEGG_ARGININE_AND_PROLINE_METABOLISM	54	-0.318762	-1.14618	0.206304	0.434911	0.326721	1883	tags=19%, list=10%, signal=17%	AOC1/SRM/OAT/LAP3/GATM/P4HA2/MAOB/P4HA1/GAMT/CKB
KEGG_B_CELL_RECEPTOR_SIGNALING_PATHWAY	KEGG_B_CELL_RECEPTOR_SIGNALING_PATHWAY	75	0.345728	1.1735	0.208807	0.436257	0.327733	4293	tags=29%, list=23%, signal=23%	CD19/CHP2/LILRB3/JUN/NFAT5/AKT3/CD79A/IFITM1/VAV3/IKBKB/PIK3CD/FOS/NFATC4/PRKCB/NFKBIA/PIK3R3/RAF1/PIK3R5/CD79B/CD22/CD72/PIK3CG
KEGG_VIBRIO_CHOLERAE_INFECTION	KEGG_VIBRIO_CHOLERAE_INFECTION	54	-0.315078	-1.13293	0.212034	0.43908	0.329853	2603	tags=33%, list=14%, signal=29%	PRKACB/ATP6V1B2/ATP6V0E2/ATP6V0E1/ATP6V0D1/KDELR1/ATP6V0B/KDELR3/SEC61G/ATP6V1C1/ATP6V0C/ACTG1/ATP6V1D/PRKACA/ATP6V1G1/ATP6V1H/ERO1A/ATP6AP1
KEGG_ASCORBATE_AND_ALDARATE_METABOLISM	KEGG_ASCORBATE_AND_ALDARATE_METABOLISM	16	0.476012	1.20127	0.215385	0.442105	0.332126	4659	tags=38%, list=25%, signal=28%	MIOX/UGT2B7/UGT2A3/UGT2B17/UGT2B15/ALDH2
KEGG_ONE_CARBON_POOL_BY_FOLATE	KEGG_ONE_CARBON_POOL_BY_FOLATE	17	0.473961	1.19876	0.219931	0.447512	0.336188	3944	tags=29%, list=21%, signal=23%	AMT/FTCD/MTR/MTHFD2L/MTHFD1L
KEGG_HEMATOPOIETIC_CELL_LINEAGE	KEGG_HEMATOPOIETIC_CELL_LINEAGE	85	0.332636	1.14888	0.22567	0.455231	0.341986	1677	tags=19%, list=9%, signal=17%	CD19/CD37/ANPEP/IL3RA/IL11RA/FLT3LG/THPO/CD1D/ITGA2B/IL11/CSF1/GP1BA/TNF/IL7/CD38/GP5
KEGG_RETINOL_METABOLISM	KEGG_RETINOL_METABOLISM	55	0.35085	1.12999	0.23716	0.473331	0.355583	4398	tags=44%, list=23%, signal=34%	RDH16/CYP1A1/CYP4A22/CYP2A6/ADH1C/CYP2B6/UGT2B7/CYP2C19/CYP2C18/CYP2C9/DHRS3/RDH8/ADH6/UGT2A3/AWAT2/CYP2A7/CYP3A4/ALDH1A1/UGT2B17/ADH4/ADH1A/CYP3A7/CYP26C1/UGT2B15
HALLMARK_TGF_BETA_SIGNALING	HALLMARK_TGF_BETA_SIGNALING	54	-0.310919	-1.11798	0.240688	0.473331	0.355583	4271	tags=28%, list=23%, signal=22%	KLF10/SMAD1/ACVR1/JUNB/ID2/PPP1CA/SMURF2/ID1/SKI/SERPINE1/NCOR2/CTNNB1/FURIN/WWTR1/TGFB1
KEGG_MATURITY_ONSET_DIABETES_OF_THE_YOUNG	KEGG_MATURITY_ONSET_DIABETES_OF_THE_YOUNG	25	0.419597	1.1685	0.240711	0.473331	0.355583	4167	tags=36%, list=22%, signal=28%	PKLR/NR5A2/MAFA/MNX1/HNF4A/ONECUT1/HHEX/HNF1B/INS
KEGG_BASAL_TRANSCRIPTION_FACTORS	KEGG_BASAL_TRANSCRIPTION_FACTORS	35	-0.347856	-1.13262	0.252055	0.491507	0.369238	4662	tags=40%, list=25%, signal=30%	GTF2H2/GTF2F2/GTF2A2/GTF2E1/GTF2I/TAF7/TAF9B/GTF2F1/GTF2H3/TAF13/TAF9/TAF10/GTF2B/STON1
KEGG_STARCH_AND_SUCROSE_METABOLISM	KEGG_STARCH_AND_SUCROSE_METABOLISM	43	-0.327481	-1.11418	0.259259	0.497255	0.373556	2364	tags=26%, list=13%, signal=22%	PGM2L1/GPI/UXS1/HK2/HK1/PGM1/PGM2/GBE1/GAA/UGP2/ENPP3
KEGG_LINOLEIC_ACID_METABOLISM	KEGG_LINOLEIC_ACID_METABOLISM	28	0.397585	1.13958	0.261076	0.497255	0.373556	2804	tags=32%, list=15%, signal=27%	PLA2G4B/AKR1B10/PLA2G6/CYP2C19/PLA2G3/CYP2C18/CYP2C9/PLA2G10/CYP2E1
KEGG_GLYCOSPHINGOLIPID_BIOSYNTHESIS_GANGLIO_SERIES	KEGG_GLYCOSPHINGOLIPID_BIOSYNTHESIS_GANGLIO_SERIES	15	0.470426	1.17048	0.263066	0.497255	0.373556	2977	tags=40%, list=16%, signal=34%	ST6GALNAC3/ST3GAL1/B4GALNT1/ST6GALNAC6/ST8SIA5/SLC33A1
KEGG_PROXIMAL_TUBULE_BICARBONATE_RECLAMATION	KEGG_PROXIMAL_TUBULE_BICARBONATE_RECLAMATION	23	0.417625	1.14628	0.263502	0.497255	0.373556	4569	tags=43%, list=24%, signal=33%	AQP1/SLC4A4/SLC9A3/SLC38A3/CA4/FXYD2/ATP1A2/PCK1/PCK2/ATP1A3
KEGG_PYRIMIDINE_METABOLISM	KEGG_PYRIMIDINE_METABOLISM	95	-0.267185	-1.06602	0.280702	0.525474	0.394755	6162	tags=44%, list=33%, signal=30%	DTYMK/ENTPD1/TXNRD1/PRIM1/CDA/DPYS/ENTPD8/TK2/POLR3C/NME4/POLR2G/RRM2/NME1/DUT/PRIM2/POLR2J/UMPS/POLR3G/ENTPD4/NT5E/PNPT1/POLD2/POLR1E/NME3/NME7/ENTPD3/POLR2K/POLD4/CANT1/TK1/NT5C2/NUDT2/UPRT/NT5C3A/POLR2E/POLR2B/RRM2B/POLR3GL/RRM1/POLE4/POLD1/POLR2A
KEGG_GLIOMA	KEGG_GLIOMA	65	0.33303	1.10514	0.284006	0.52744	0.396232	3807	tags=32%, list=20%, signal=26%	PRKCG/CAMK2A/CALML6/AKT3/PLCG1/CAMK2G/PIK3CD/EGF/MDM2/SHC2/CALML3/PDGFRB/CAMK2B/PDGFA/CALML5/E2F3/PRKCB/PIK3R3/RAF1/MTOR/PIK3R5
KEGG_T_CELL_RECEPTOR_SIGNALING_PATHWAY	KEGG_T_CELL_RECEPTOR_SIGNALING_PATHWAY	108	0.302006	1.09076	0.292617	0.539153	0.405032	3810	tags=21%, list=20%, signal=17%	CHP2/LAT/RASGRP1/ZAP70/JUN/NFAT5/AKT3/VAV3/TNF/IKBKB/PLCG1/PIK3CD/PAK3/FOS/CDC42/CD4/NFATC4/IL4/NFKBIA/PIK3R3/RAF1/PIK3R5/PRKCQ
KEGG_NATURAL_KILLER_CELL_MEDIATED_CYTOTOXICITY	KEGG_NATURAL_KILLER_CELL_MEDIATED_CYTOTOXICITY	132	0.288206	1.06508	0.322497	0.589564	0.442903	5018	tags=27%, list=27%, signal=20%	PRKCG/CHP2/LAT/HLA-B/ZAP70/ITGAL/NFAT5/VAV3/TNF/FCER1G/PLCG1/PIK3CD/ULBP3/RAET1E/SHC2/IFNAR2/HLA-A/MICB/NFATC4/PRKCB/PIK3R3/RAF1/RAET1G/PIK3R5/SH3BP2/HCST/ULBP2/PIK3CG/KLRK1/CD247/HLA-C/PPP3R2/KLRC3/NFATC2/PRKCA
KEGG_ASTHMA	KEGG_ASTHMA	28	0.380544	1.09073	0.332278	0.602738	0.452799	2063	tags=21%, list=11%, signal=19%	CD40/HLA-DMB/TNF/FCER1G/HLA-DOB/EPX
KEGG_PANCREATIC_CANCER	KEGG_PANCREATIC_CANCER	70	-0.27761	-1.04842	0.352201	0.62694	0.470981	4352	tags=33%, list=23%, signal=25%	AKT2/JAK1/BCL2L1/STAT1/MAP2K1/RALBP1/RAC2/ARAF/MAPK3/EGFR/STAT3/E2F1/RELA/CHUK/TGFBR2/VEGFB/BAD/MAPK10/TGFA/CCND1/ERBB2/TGFB2/TGFB1
HALLMARK_MYC_TARGETS_V2	HALLMARK_MYC_TARGETS_V2	58	-0.289944	-1.05049	0.35241	0.62694	0.470981	6570	tags=53%, list=35%, signal=35%	PPRC1/WDR74/TMEM97/HSPE1/PPAN/TCOF1/NDUFAF4/DCTPP1/WDR43/NPM1/EXOSC5/MCM5/GRWD1/PLK4/PLK1/RABEPK/NOC4L/MPHOSPH10/GNL3/HSPD1/MCM4/NIP7/PHB/FARSA/CBX3/TFB2M/NOLC1/DDX18/SRM/SLC19A1/HK2
KEGG_RIBOFLAVIN_METABOLISM	KEGG_RIBOFLAVIN_METABOLISM	15	0.433151	1.07773	0.353659	0.62694	0.470981	3059	tags=33%, list=16%, signal=28%	ACP4/ACP5/MTMR7/ACP6/ENPP1
KEGG_BASE_EXCISION_REPAIR	KEGG_BASE_EXCISION_REPAIR	33	-0.331243	-1.04938	0.367403	0.638457	0.479633	5199	tags=45%, list=28%, signal=33%	POLB/PARP4/LIG1/NTHL1/PARP1/POLD2/NEIL2/FEN1/PARP2/POLD4/HMGB1/APEX2/POLE4/POLD1/MPG
KEGG_PHENYLALANINE_METABOLISM	KEGG_PHENYLALANINE_METABOLISM	18	0.411244	1.061	0.369128	0.638457	0.479633	3553	tags=33%, list=19%, signal=27%	AOC3/DDC/AOC2/ALDH3B1/MAOA/PAH
KEGG_CHRONIC_MYELOID_LEUKEMIA	KEGG_CHRONIC_MYELOID_LEUKEMIA	73	-0.274979	-1.04284	0.370492	0.638457	0.479633	4352	tags=29%, list=23%, signal=22%	AKT2/PTPN11/BCL2L1/MAP2K1/BCR/CRK/NRAS/ARAF/GRB2/MAPK3/E2F1/RELA/SHC3/CHUK/TGFBR2/MAP2K2/BAD/CCND1/CDKN1A/TGFB2/TGFB1
KEGG_RIG_I_LIKE_RECEPTOR_SIGNALING_PATHWAY	KEGG_RIG_I_LIKE_RECEPTOR_SIGNALING_PATHWAY	70	-0.275714	-1.04126	0.371069	0.638457	0.479633	4277	tags=26%, list=23%, signal=20%	DDX58/TRADD/IFIH1/FADD/TBK1/TANK/TKFC/DDX3X/NLRX1/RELA/CHUK/ISG15/PIN1/DDX3Y/MAPK10/NFKBIB/CXCL8/IFNE
KEGG_CHEMOKINE_SIGNALING_PATHWAY	KEGG_CHEMOKINE_SIGNALING_PATHWAY	187	0.269903	1.03731	0.377914	0.645038	0.484577	3838	tags=26%, list=20%, signal=21%	CXCL5/CXCL2/ADCY4/CXCR6/GNB3/CXCL3/PLCB2/GNG3/CXCR3/ADCY1/AKT3/CCL14/VAV3/IKBKB/CCL25/GNB4/PIK3CD/CCL26/PREX1/ADCY5/WAS/STAT2/CXCL12/CDC42/GRK7/CCL24/CCR7/NCF1/SHC2/CRKL/PRKACG/XCL1/GRK1/CCL23/PRKCZ/CXCL6/CCR10/ELMO1/CCL21/TIAM2/CXCL11/PLCB4/PRKCB/NFKBIA/PIK3R3/RAF1/STAT5B/PIK3R5/CXCL1
KEGG_JAK_STAT_SIGNALING_PATHWAY	KEGG_JAK_STAT_SIGNALING_PATHWAY	155	0.275315	1.03276	0.380407	0.645038	0.484577	5378	tags=31%, list=29%, signal=22%	IL15/IRF9/IL10RB/CCND2/IL3RA/IL11RA/IL11/MPL/AKT3/OSMR/IL7/IL12A/PIK3CD/CNTF/STAT5A/STAT2/LEP/IL20RB/CTF1/CRLF2/IFNAR2/SPRY1/IL12RB2/CLCF1/IL10RA/IL4/SPRY3/PIK3R3/STAT6/STAT5B/PIK3R5/IL15RA/IL9R/IL12RB1/PIK3CG/GHR/SOCS1/STAT4/PIAS2/OSM/IL13RA2/SOCS3/IL6/TYK2/SOS1/PRLR/IL20/IFNK
KEGG_PATHOGENIC_ESCHERICHIA_COLI_INFECTION	KEGG_PATHOGENIC_ESCHERICHIA_COLI_INFECTION	55	-0.28941	-1.03774	0.385294	0.648297	0.487025	1894	tags=20%, list=10%, signal=18%	TLR5/FYN/ARPC2/ACTG1/TLR4/ITGB1/CTNNB1/TUBB2A/TUBB6/TUBB2B/TUBA1A
KEGG_ECM_RECEPTOR_INTERACTION	KEGG_ECM_RECEPTOR_INTERACTION	84	0.301369	1.03933	0.38787	0.648297	0.487025	2087	tags=24%, list=11%, signal=21%	THBS2/CHAD/COL11A2/THBS3/ITGA10/COL6A6/GP6/ITGA2B/COL6A1/LAMA4/GP1BA/VTN/TNXB/GP5/COL1A1/COL4A4/ITGA11/COL5A1/THBS4/COL6A2
KEGG_RENIN_ANGIOTENSIN_SYSTEM	KEGG_RENIN_ANGIOTENSIN_SYSTEM	17	-0.381416	-1.03634	0.395238	0.655927	0.492757	2427	tags=29%, list=13%, signal=26%	ACE/THOP1/ACE2/REN/MME
KEGG_ERBB_SIGNALING_PATHWAY	KEGG_ERBB_SIGNALING_PATHWAY	87	0.301269	1.04121	0.398582	0.656818	0.493426	3807	tags=26%, list=20%, signal=21%	PRKCG/CAMK2A/JUN/AKT3/PLCG1/NRG4/CAMK2G/PIK3CD/GAB1/PAK3/EGF/STAT5A/NRG2/SHC2/CRKL/CAMK2B/PRKCB/PIK3R3/RAF1/ABL2/STAT5B/MTOR/PIK3R5
KEGG_HEDGEHOG_SIGNALING_PATHWAY	KEGG_HEDGEHOG_SIGNALING_PATHWAY	56	0.321505	1.0356	0.405446	0.658842	0.494947	3367	tags=29%, list=18%, signal=24%	STK36/PTCH2/GAS1/GLI1/WNT2B/WNT3/DHH/WNT7A/HHIP/BMP8A/WNT9A/WNT16/PRKACG/SMO/ZIC2/SHH
KEGG_MELANOGENESIS	KEGG_MELANOGENESIS	101	0.290006	1.02878	0.40751	0.658842	0.494947	3595	tags=29%, list=19%, signal=23%	PRKCG/ASIP/CAMK2A/ADCY4/FZD4/PLCB2/CALML6/ADCY1/EDN1/CREB3L3/MC1R/WNT2B/CAMK2G/WNT3/ADCY5/WNT7A/WNT9A/GNAO1/WNT16/PRKACG/CREB3L1/DCT/CALML3/CAMK2B/TCF7L1/CALML5/PLCB4/PRKCB/RAF1
KEGG_INTESTINAL_IMMUNE_NETWORK_FOR_IGA_PRODUCTION	KEGG_INTESTINAL_IMMUNE_NETWORK_FOR_IGA_PRODUCTION	46	0.329936	1.03992	0.408257	0.658842	0.494947	4834	tags=43%, list=26%, signal=32%	PIGR/MADCAM1/IL15/CD40/HLA-DMB/TNFRSF13C/CCL25/HLA-DOB/CXCL12/CCR10/TNFRSF17/IL4/ITGA4/CD86/IL15RA/HLA-DOA/CCR9/HLA-DMA/TNFSF13B/MAP3K14
KEGG_NITROGEN_METABOLISM	KEGG_NITROGEN_METABOLISM	23	0.379375	1.04129	0.420622	0.674147	0.506445	1635	tags=26%, list=9%, signal=24%	AMT/ASNS/HAL/CA1/CA3/CPS1
HALLMARK_INTERFERON_ALPHA_RESPONSE	HALLMARK_INTERFERON_ALPHA_RESPONSE	96	0.288931	1.01745	0.438889	0.698311	0.524597	3476	tags=27%, list=18%, signal=22%	IL15/IRF9/CASP1/IFI27/PROCR/CSF1/UBA7/C1S/IFITM1/CCRL2/IL7/GBP4/PSMB9/BST2/IFI44L/STAT2/PARP12/TRIM26/IFI30/SLC25A28/UBE2L6/IFI44/CXCL11/TAP1/DHX58/PSMB8
KEGG_FC_GAMMA_R_MEDIATED_PHAGOCYTOSIS	KEGG_FC_GAMMA_R_MEDIATED_PHAGOCYTOSIS	96	0.288727	1.01674	0.441667	0.698311	0.524597	3919	tags=27%, list=21%, signal=22%	PRKCG/PLA2G4B/LAT/AKT3/VAV3/PLA2G6/PLCG1/SCIN/PIK3CD/PLA2G4F/WAS/CDC42/LIMK2/ARPC1A/PLA2G4D/DNM1/NCF1/PRKCE/PIP5K1B/CRKL/PRKCB/PIK3R3/RAF1/ASAP3/PIK3R5/DNM3
KEGG_ALLOGRAFT_REJECTION	KEGG_ALLOGRAFT_REJECTION	35	0.338295	1.00677	0.453689	0.708872	0.532531	3599	tags=29%, list=19%, signal=23%	CD40/HLA-B/HLA-DMB/TNF/IL12A/HLA-DOB/HLA-A/HLA-F/IL4/CD86
KEGG_CYSTEINE_AND_METHIONINE_METABOLISM	KEGG_CYSTEINE_AND_METHIONINE_METABOLISM	34	0.339141	1.01076	0.454405	0.708872	0.532531	3264	tags=21%, list=17%, signal=17%	DNMT3B/LDHAL6A/LDHAL6B/DNMT3A/MAT2A/MTR/CDO1
KEGG_INSULIN_SIGNALING_PATHWAY	KEGG_INSULIN_SIGNALING_PATHWAY	137	-0.239866	-1.00335	0.466063	0.719822	0.540757	3379	tags=28%, list=18%, signal=24%	CRK/NRAS/ARAF/PPP1CA/RAPGEF1/GRB2/GYS1/MAPK3/PTPRF/RPS6/INPP5K/PRKACB/PHKB/RPS6KB2/ELK1/SHC3/MAP2K2/FOXO1/CALM2/IRS2/IRS1/FBP1/PPP1R3A/MKNK2/PPARGC1A/PRKCI/PRKAR1A/HK2/BAD/MAPK10/PPP1R3B/PRKACA/HK1/SH2B2/EIF4E/SREBF1/SORBS1/FASN/PRKAA2
KEGG_SMALL_CELL_LUNG_CANCER	KEGG_SMALL_CELL_LUNG_CANCER	84	-0.255438	-0.994199	0.467577	0.719822	0.540757	4054	tags=32%, list=22%, signal=25%	BCL2L1/ITGA3/PIAS4/CKS1B/LAMA2/PIAS3/ITGA6/CCNE2/LAMC1/E2F1/RELA/CHUK/PIAS1/BIRC2/LAMA1/FN1/LAMB3/COL4A2/CCND1/LAMC2/ITGB1/ITGA2/CDKN2B/LAMA5/LAMA3/BIRC3/PTGS2
KEGG_SELENOAMINO_ACID_METABOLISM	KEGG_SELENOAMINO_ACID_METABOLISM	24	0.36054	0.995071	0.486179	0.73799	0.554405	5143	tags=38%, list=27%, signal=27%	SCLY/GGT6/MAT2A/HEMK1/SEPHS2/GGT5/CBS/LCMT2/GGT7
KEGG_VEGF_SIGNALING_PATHWAY	KEGG_VEGF_SIGNALING_PATHWAY	75	0.287922	0.977292	0.488636	0.73799	0.554405	5018	tags=35%, list=27%, signal=26%	PRKCG/CHP2/PLA2G4B/NFAT5/AKT3/VEGFA/PLA2G6/PLCG1/PIK3CD/PLA2G3/CDC42/PLA2G10/SHC2/NFATC4/PRKCB/PIK3R3/RAF1/PIK3R5/PIK3CG/MAPK13/MAPK12/SH2D2A/PPP3R2/MAPK11/NFATC2/PRKCA
KEGG_NON_HOMOLOGOUS_END_JOINING	KEGG_NON_HOMOLOGOUS_END_JOINING	13	-0.386855	-0.976524	0.488839	0.73799	0.554405	2784	tags=38%, list=15%, signal=33%	FEN1/MRE11/XRCC5/RAD50/XRCC4
KEGG_RNA_POLYMERASE	KEGG_RNA_POLYMERASE	27	-0.331514	-0.984233	0.494475	0.738409	0.55472	5550	tags=37%, list=30%, signal=26%	POLR3C/POLR2G/POLR2J/POLR3G/POLR1E/POLR2K/POLR2E/POLR2B/POLR3GL/POLR2A
HALLMARK_IL6_JAK_STAT3_SIGNALING	HALLMARK_IL6_JAK_STAT3_SIGNALING	87	-0.249313	-0.987293	0.498316	0.738409	0.55472	1192	tags=11%, list=6%, signal=11%	TNFRSF1B/TNFRSF12A/IL1B/LEPR/IL2RG/CCR1/IL1R1/CD36/TGFB1/A2M
HALLMARK_APICAL_SURFACE	HALLMARK_APICAL_SURFACE	44	-0.281832	-0.969658	0.498584	0.738409	0.55472	2723	tags=27%, list=14%, signal=23%	PLAUR/B4GALT1/BRCA1/EPHB4/ADAM10/MDGA1/DCBLD2/RHCG/IL2RG/LYPD3/CX3CL1/HSPB1
KEGG_DILATED_CARDIOMYOPATHY	KEGG_DILATED_CARDIOMYOPATHY	90	0.282202	0.976847	0.502128	0.73898	0.555149	2273	tags=22%, list=12%, signal=20%	CACNA1D/ADCY4/TNNT2/CACNG8/ITGA10/ITGA2B/ADCY1/MYBPC3/CACNA2D2/CACNB2/TNF/DES/TTN/ADCY5/ITGA11/CACNB1/CACNA1F/CACNB3/CACNA2D3/TGFB3
KEGG_LONG_TERM_DEPRESSION	KEGG_LONG_TERM_DEPRESSION	69	-0.258517	-0.972055	0.509554	0.745223	0.559839	600	tags=10%, list=3%, signal=10%	PRKG2/IGF1/ITPR2/GUCY1B1/GUCY1A1/GNAI1/PLA2G4A
KEGG_OOCYTE_MEIOSIS	KEGG_OOCYTE_MEIOSIS	112	0.267039	0.969454	0.524064	0.760661	0.571437	1035	tags=8%, list=6%, signal=8%	STAG3/SPDYA/CHP2/CAMK2A/ADCY4/REC8/CALML6/SMC1B/ADCY1
KEGG_NON_SMALL_CELL_LUNG_CANCER	KEGG_NON_SMALL_CELL_LUNG_CANCER	54	0.298196	0.95489	0.534456	0.760661	0.571437	4293	tags=31%, list=23%, signal=24%	PRKCG/FHIT/AKT3/PLCG1/PIK3CD/EGF/E2F3/PRKCB/RARB/PIK3R3/RAF1/STK4/PIK3R5/RXRG/CDK6/RASSF1/PIK3CG
KEGG_AMYOTROPHIC_LATERAL_SCLEROSIS_ALS	KEGG_AMYOTROPHIC_LATERAL_SCLEROSIS_ALS	53	0.298417	0.958473	0.536145	0.760661	0.571437	1328	tags=9%, list=7%, signal=9%	CHP2/BCL2/PRPH2/CASP1/TNF
KEGG_PHOSPHATIDYLINOSITOL_SIGNALING_SYSTEM	KEGG_PHOSPHATIDYLINOSITOL_SIGNALING_SYSTEM	76	0.280203	0.95314	0.536273	0.760661	0.571437	3979	tags=26%, list=21%, signal=21%	PRKCG/PLCB2/CALML6/PLCG1/DGKH/PIK3CD/DGKD/INPP5E/DGKE/PLCD4/INPP4A/SYNJ1/PIP5K1B/CALML3/CALML5/PLCB4/PRKCB/PIK3R3/PIK3R5/INPP5B
KEGG_CELL_ADHESION_MOLECULES_CAMS	KEGG_CELL_ADHESION_MOLECULES_CAMS	131	0.260315	0.96246	0.536364	0.760661	0.571437	1972	tags=15%, list=10%, signal=13%	CLDN20/CDH4/CLDN15/MADCAM1/CLDN5/CD40/HLA-B/CNTN2/CNTNAP2/NFASC/ITGAL/CNTNAP1/HLA-DMB/NLGN3/CLDN2/JAM2/CLDN9/SPN/HLA-DOB
KEGG_GLYCEROPHOSPHOLIPID_METABOLISM	KEGG_GLYCEROPHOSPHOLIPID_METABOLISM	76	-0.247336	-0.941075	0.568562	0.796497	0.598358	3026	tags=22%, list=16%, signal=19%	PLA2G15/PTDSS2/PLPP3/ADPRM/AGPAT4/LYPLA2/LYPLA1/ETNK2/MBOAT2/GPD2/MBOAT7/AGPAT1/PHOSPHO1/DGKB/AGPAT2/PCYT1B/PLA2G4A
KEGG_GLYCOSAMINOGLYCAN_BIOSYNTHESIS_KERATAN_SULFATE	KEGG_GLYCOSAMINOGLYCAN_BIOSYNTHESIS_KERATAN_SULFATE	15	0.374093	0.930787	0.569686	0.796497	0.598358	1414	tags=20%, list=8%, signal=19%	ST3GAL3/ST3GAL1/CHST4
KEGG_CYTOKINE_CYTOKINE_RECEPTOR_INTERACTION	KEGG_CYTOKINE_CYTOKINE_RECEPTOR_INTERACTION	263	0.244542	0.962141	0.576744	0.796497	0.598358	3439	tags=24%, list=18%, signal=20%	TNFRSF25/CXCL5/CXCL2/IL15/CXCR6/IL10RB/AMH/CD40/IL3RA/CXCL3/EDA/IL11RA/FLT3LG/CXCR3/IL11/MPL/CSF1/CCL14/VEGFA/OSMR/TNF/TNFRSF13C/INHBC/IL7/CCL25/IL12A/CCL26/TNFRSF14/EGF/CNTF/CD27/TNFSF8/FLT3/CXCL12/ACVR2B/TGFB3/CCL24/LTA/LEP/CCR7/IL17B/IL20RB/CTF1/INHBE/ACVR2A/CRLF2/IFNAR2/XCL1/CCL23/PDGFRB/CXCL6/CCR10/CCL21/IL12RB2/CLCF1/TNFRSF17/PDGFA/IL10RA/IL4/VEGFD/TNFSF12/IL17RB/CXCL11
KEGG_PROPANOATE_METABOLISM	KEGG_PROPANOATE_METABOLISM	31	-0.291296	-0.917022	0.577128	0.796497	0.598358	2612	tags=23%, list=14%, signal=19%	EHHADH/HIBCH/ACAT1/SUCLA2/LDHA/ACADM/PCCA
KEGG_APOPTOSIS	KEGG_APOPTOSIS	86	-0.242622	-0.954548	0.580205	0.796497	0.598358	2603	tags=22%, list=14%, signal=19%	PRKACB/RELA/CHUK/ENDOD1/BIRC2/CAPN1/CASP7/CASP3/TNFRSF10D/PRKAR1A/BAD/PRKACA/IRAK1/IL1B/TNFSF10/IL1RAP/ENDOG/BIRC3/IL1R1
HALLMARK_ALLOGRAFT_REJECTION	HALLMARK_ALLOGRAFT_REJECTION	196	0.247802	0.952876	0.5886	0.796497	0.598358	2244	tags=15%, list=12%, signal=13%	IGSF6/PRKCG/IL15/STAB1/CCND2/C2/CD40/HCLS1/ZAP70/CD1D/CXCR3/IL16/NLRP3/IL11/ITGAL/CSF1/HLA-DMB/CD79A/TNF/IL7/IKBKB/IL12A/NOS2/TAP2/WAS/F2/HLA-DOB/CFP/CD96
KEGG_COMPLEMENT_AND_COAGULATION_CASCADES	KEGG_COMPLEMENT_AND_COAGULATION_CASCADES	69	0.277908	0.930811	0.588663	0.796497	0.598358	2596	tags=17%, list=14%, signal=15%	MASP2/F7/PLAU/C2/C8G/C1S/SERPINA5/SERPINC1/C1R/F2/C4A/PROC
KEGG_SYSTEMIC_LUPUS_ERYTHEMATOSUS	KEGG_SYSTEMIC_LUPUS_ERYTHEMATOSUS	55	0.287648	0.926436	0.595166	0.796497	0.598358	2455	tags=16%, list=13%, signal=14%	C2/CD40/C8G/HLA-DMB/C1S/TNF/C1R/HLA-DOB/C4A
KEGG_HISTIDINE_METABOLISM	KEGG_HISTIDINE_METABOLISM	29	0.31765	0.92074	0.596875	0.796497	0.598358	3478	tags=28%, list=19%, signal=23%	HAL/DDC/CNDP1/FTCD/ALDH3B1/HEMK1/MAOA/ASPA
KEGG_LEUKOCYTE_TRANSENDOTHELIAL_MIGRATION	KEGG_LEUKOCYTE_TRANSENDOTHELIAL_MIGRATION	116	0.257478	0.938913	0.597884	0.796497	0.598358	2840	tags=20%, list=15%, signal=17%	CLDN20/PRKCG/CLDN15/CLDN5/MYL5/ITGAL/VAV3/PLCG1/TXK/CLDN2/PIK3CD/JAM2/CLDN9/RAPGEF3/NCF2/CXCL12/CDC42/NCF1/CLDN6/CYBB/CLDN19/NOX1/PECAM1
HALLMARK_INTERFERON_GAMMA_RESPONSE	HALLMARK_INTERFERON_GAMMA_RESPONSE	198	0.246765	0.947892	0.600746	0.796497	0.598358	3599	tags=23%, list=19%, signal=19%	NLRC5/CIITA/GPR18/IL15/FGL2/IL18BP/SSPN/IRF9/CASP1/CD40/HLA-B/IFI27/NOD1/C1S/TNFAIP2/IL7/XAF1/GBP4/PSMB9/EIF4E3/CD38/BST2/C1R/UPP1/IFI44L/STAT2/RNF213/PARP12/TRIM26/IFI30/SLC25A28/ZBP1/IRF5/IFNAR2/XCL1/HLA-A/UBE2L6/IL10RA/IFI44/CXCL11/TAP1/DHX58/PSMB8/NFKBIA/APOL6/CD86
HALLMARK_SPERMATOGENESIS	HALLMARK_SPERMATOGENESIS	133	0.252631	0.9359	0.603113	0.796497	0.598358	4625	tags=27%, list=25%, signal=21%	PCSK4/CAMK4/ACRV1/TULP2/ART3/CNIH2/PHKG2/PHF7/GRM8/GAPDHS/CFTR/SLC2A5/HOXB1/TEKT2/ACRBP/CHFR/TKTL1/AKAP4/IL12RB2/YBX2/CLVS1/MTOR/EZH2/PGS1/JAM3/PRKAR2A/PSMG1/PRM2/ACTL7B/MAST2/TCP11/MTNR1A/AURKA/NOS1/PIAS2/DMRT1
KEGG_BASAL_CELL_CARCINOMA	KEGG_BASAL_CELL_CARCINOMA	55	-0.260399	-0.933714	0.605882	0.796497	0.598358	1555	tags=36%, list=8%, signal=33%	FZD3/WNT9B/GLI3/FZD7/WNT10A/WNT5B/DVL2/BMP4/TCF7/APC2/DVL1/PTCH1/FZD6/SUFU/FZD9/FZD10/CTNNB1/WNT7B/WNT11/LEF1
KEGG_FATTY_ACID_METABOLISM	KEGG_FATTY_ACID_METABOLISM	42	-0.271442	-0.914698	0.609827	0.797203	0.598889	3827	tags=33%, list=20%, signal=27%	CPT1A/ACSL1/ACADS/EHHADH/ECI1/ACSL4/ACADSB/ACAT1/HADHB/CYP4A11/ACSL5/ACAA2/ACSL3/ACADM
HALLMARK_COAGULATION	HALLMARK_COAGULATION	138	-0.226849	-0.953104	0.622222	0.808889	0.607667	3480	tags=27%, list=19%, signal=22%	MMP11/USP11/MMP14/CFD/ITGB3/CTSV/ANXA1/F12/WDR1/THBD/PRSS23/VWF/CSRP1/F10/PDGFB/CFI/GNG12/FYN/FN1/SERPINE1/DUSP6/LTA4H/MAFF/SH2B2/ADAM9/CTSB/ITGA2/MMP7/MMP15/KLK8/LRP1/GSN/CLU/HMGCS2/FURIN/TIMP1/A2M
KEGG_TYPE_I_DIABETES_MELLITUS	KEGG_TYPE_I_DIABETES_MELLITUS	41	0.294314	0.905661	0.635385	0.821436	0.617094	4847	tags=37%, list=26%, signal=27%	HLA-B/HLA-DMB/TNF/IL12A/PTPRN2/HLA-DOB/LTA/HLA-A/HLA-F/PTPRN/CD86/INS/HLA-DOA/HLA-DMA/HLA-C
KEGG_TIGHT_JUNCTION	KEGG_TIGHT_JUNCTION	132	0.246864	0.912298	0.648895	0.834293	0.626752	3192	tags=19%, list=17%, signal=16%	CLDN20/MYH11/PRKCG/CLDN15/CLDN5/HCLS1/MYL5/MYH7B/MYH3/AKT3/PARD6G/CLDN2/JAM2/CLDN9/PARD6B/CDC42/CLDN6/MAGI2/PRKCE/CLDN19/TJP2/CSNK2B/MAGI3/PRKCZ/AFDN
KEGG_ALPHA_LINOLENIC_ACID_METABOLISM	KEGG_ALPHA_LINOLENIC_ACID_METABOLISM	18	0.335182	0.86476	0.662752	0.845934	0.635497	2276	tags=22%, list=12%, signal=20%	PLA2G4B/PLA2G6/PLA2G3/PLA2G10
KEGG_CIRCADIAN_RHYTHM_MAMMAL	KEGG_CIRCADIAN_RHYTHM_MAMMAL	13	-0.327987	-0.827926	0.665179	0.845934	0.635497	2678	tags=31%, list=14%, signal=26%	ARNTL/CLOCK/BHLHE40/NR1D1
KEGG_NICOTINATE_AND_NICOTINAMIDE_METABOLISM	KEGG_NICOTINATE_AND_NICOTINAMIDE_METABOLISM	24	-0.295773	-0.866061	0.674419	0.849995	0.638548	3331	tags=25%, list=18%, signal=21%	NNMT/NAMPT/NT5C2/NT5C3A/NUDT12/ENPP3
KEGG_CARDIAC_MUSCLE_CONTRACTION	KEGG_CARDIAC_MUSCLE_CONTRACTION	77	0.258938	0.883371	0.675637	0.849995	0.638548	3870	tags=23%, list=21%, signal=19%	CACNA1D/COX7A1/TNNT2/CACNG8/CACNA2D2/CACNB2/CACNB1/CACNA1F/CACNB3/CACNA2D3/TPM2/UQCRHL/COX6B2/FXYD2/CACNA1S/CACNG6/ATP1A2/MYH7
KEGG_PURINE_METABOLISM	KEGG_PURINE_METABOLISM	154	-0.21643	-0.922599	0.689498	0.861441	0.647147	3197	tags=23%, list=17%, signal=20%	NME3/NME7/PRPS2/ENTPD3/ADPRM/PDE6D/POLR2K/POLD4/ADK/CANT1/APRT/NT5C2/NUDT2/NT5C3A/POLR2E/ENTPD2/PAICS/PAPSS1/POLR2B/PDE9A/RRM2B/POLR3GL/RRM1/POLE4/PDE4B/PKM/POLD1/AK4/PDE4D/NPR1/PDE4A/GUK1/POLR2A/GUCY1B1/GUCY1A1/ENPP3
KEGG_O_GLYCAN_BIOSYNTHESIS	KEGG_O_GLYCAN_BIOSYNTHESIS	30	-0.273564	-0.84607	0.692098	0.861441	0.647147	4737	tags=43%, list=25%, signal=32%	GALNT13/GALNT11/GALNT8/GALNT3/ST3GAL2/GALNT10/GALNT1/GALNTL5/GCNT4/GALNT2/GALNT4/C1GALT1C1/GALNT5
KEGG_FC_EPSILON_RI_SIGNALING_PATHWAY	KEGG_FC_EPSILON_RI_SIGNALING_PATHWAY	78	0.255466	0.875204	0.69986	0.866493	0.650942	3807	tags=22%, list=20%, signal=17%	PLA2G4B/LAT/AKT3/VAV3/TNF/PLA2G6/FCER1G/PLCG1/PIK3CD/PLA2G3/PLA2G10/PRKCE/IL4/PRKCB/PIK3R3/RAF1/PIK3R5
KEGG_SULFUR_METABOLISM	KEGG_SULFUR_METABOLISM	13	0.342356	0.818584	0.709386	0.873665	0.65633	3323	tags=38%, list=18%, signal=32%	SULT1A1/SULT1A3/SULT1A2/SUOX/SULT1E1
KEGG_GAP_JUNCTION	KEGG_GAP_JUNCTION	89	0.251071	0.868346	0.713675	0.874346	0.656841	3595	tags=26%, list=19%, signal=21%	HTR2B/PRKCG/TUBA3D/ADCY4/TUBB1/TUBAL3/PLCB2/ADCY1/ADCY5/EGF/PRKG1/TUBA8/TUBB3/TUBA3E/LPAR1/PRKACG/DRD1/PDGFRB/PDGFA/PLCB4/PRKCB/GUCY1A2/RAF1
KEGG_ALDOSTERONE_REGULATED_SODIUM_REABSORPTION	KEGG_ALDOSTERONE_REGULATED_SODIUM_REABSORPTION	42	0.27728	0.859986	0.719512	0.875227	0.657503	4569	tags=38%, list=24%, signal=29%	PRKCG/PIK3CD/HSD11B2/NR3C2/HSD11B1/FXYD4/FXYD2/PRKCB/SGK1/PIK3R3/ATP1A2/PIK3R5/INS/PIK3CG/INSR/ATP1A3
KEGG_VIRAL_MYOCARDITIS	KEGG_VIRAL_MYOCARDITIS	68	-0.235731	-0.884306	0.721875	0.875227	0.657503	4278	tags=34%, list=23%, signal=26%	ICAM1/ACTB/MYH15/MYH13/DAG1/LAMA2/HLA-DQB1/RAC2/HLA-DRB5/MYH1/PRF1/FYN/HLA-DPA1/MYH10/CASP3/MYH9/HLA-DRB1/ACTG1/SGCB/CCND1/MYH14/HLA-DRA/CAV1
KEGG_ETHER_LIPID_METABOLISM	KEGG_ETHER_LIPID_METABOLISM	32	-0.27392	-0.859128	0.725762	0.875403	0.657635	335	tags=38%, list=2%, signal=37%	PAFAH1B1/PLA2G12B/PAFAH1B2/PLPP1/AGPS/PLA2G2F/PLA2G2A/PAFAH2/LPCAT1/PLPP3/ENPP2/PLA2G4A
KEGG_GLYCOSPHINGOLIPID_BIOSYNTHESIS_GLOBO_SERIES	KEGG_GLYCOSPHINGOLIPID_BIOSYNTHESIS_GLOBO_SERIES	14	0.32857	0.804827	0.729682	0.875618	0.657797	2077	tags=21%, list=11%, signal=19%	ST3GAL1/GBGT1/FUT1
KEGG_TRYPTOPHAN_METABOLISM	KEGG_TRYPTOPHAN_METABOLISM	39	0.279066	0.849074	0.733436	0.875633	0.657808	4720	tags=33%, list=25%, signal=25%	CYP1A1/TPH1/DDC/ACMSD/AFMID/ASMT/HAAO/AANAT/MAOA/AADAT/KYNU/ALDH2/AOX1
HALLMARK_BILE_ACID_METABOLISM	HALLMARK_BILE_ACID_METABOLISM	112	-0.223512	-0.91365	0.744094	0.880154	0.661204	3830	tags=27%, list=20%, signal=21%	ABCD3/ACSL1/ABCA4/HSD17B4/IDH1/NEDD4/AMACR/PECR/SULT1B1/PEX16/RBP1/HSD17B6/LCK/CYP39A1/FDXR/SCP2/ABCD1/OPTN/PRDX5/SLC35B2/ACSL5/IDI1/NUDT12/HSD3B1/PEX11G/CAT/ABCA1/PNPLA8/ABCA2/SULT2B1
KEGG_BUTANOATE_METABOLISM	KEGG_BUTANOATE_METABOLISM	34	-0.265502	-0.849768	0.752113	0.880154	0.661204	3907	tags=26%, list=21%, signal=21%	L2HGDH/ACADS/ACSM3/EHHADH/ACAT1/BDH2/ALDH5A1/HMGCS1/HMGCS2
KEGG_MTOR_SIGNALING_PATHWAY	KEGG_MTOR_SIGNALING_PATHWAY	51	-0.247118	-0.869175	0.755162	0.880154	0.661204	3294	tags=27%, list=18%, signal=23%	RPS6KA6/EIF4B/MAPK3/RPS6/HIF1A/CAB39L/RPS6KB2/MLST8/STK11/VEGFB/DDIT4/EIF4E/IGF1/PRKAA2
KEGG_OTHER_GLYCAN_DEGRADATION	KEGG_OTHER_GLYCAN_DEGRADATION	16	0.318599	0.804021	0.757265	0.880154	0.661204	3114	tags=25%, list=17%, signal=21%	NEU4/MAN2C1/NEU3/ENGASE
KEGG_GLYCOSAMINOGLYCAN_BIOSYNTHESIS_HEPARAN_SULFATE	KEGG_GLYCOSAMINOGLYCAN_BIOSYNTHESIS_HEPARAN_SULFATE	26	0.287583	0.810227	0.758013	0.880154	0.661204	4086	tags=27%, list=22%, signal=21%	HS3ST3B1/HS6ST2/NDST2/NDST3/B3GAT1/HS6ST3/B3GAT2
KEGG_GLYCOSYLPHOSPHATIDYLINOSITOL_GPI_ANCHOR_BIOSYNTHESIS	KEGG_GLYCOSYLPHOSPHATIDYLINOSITOL_GPI_ANCHOR_BIOSYNTHESIS	25	-0.277258	-0.817107	0.759791	0.880154	0.661204	4581	tags=56%, list=24%, signal=42%	PIGP/PIGO/PIGC/PIGH/PIGA/PIGF/PIGN/PIGT/PIGX/DPM2/PIGS/PIGK/PIGQ/GPAA1
KEGG_GLYCOSPHINGOLIPID_BIOSYNTHESIS_LACTO_AND_NEOLACTO_SERIES	KEGG_GLYCOSPHINGOLIPID_BIOSYNTHESIS_LACTO_AND_NEOLACTO_SERIES	26	0.284853	0.802535	0.769231	0.886474	0.665952	3889	tags=31%, list=21%, signal=24%	ST3GAL3/ABO/FUT6/B3GNT4/FUT1/FUT3/B3GALT1/FUT5
KEGG_LIMONENE_AND_PINENE_DEGRADATION	KEGG_LIMONENE_AND_PINENE_DEGRADATION	10	-0.328587	-0.767447	0.772824	0.886474	0.665952	7731	tags=80%, list=41%, signal=47%	ALDH9A1/YOD1/HADHA/ALDH7A1/NAA80/ALDH3A2/ECHS1/EHHADH
KEGG_MAPK_SIGNALING_PATHWAY	KEGG_MAPK_SIGNALING_PATHWAY	266	0.224131	0.882731	0.776744	0.886625	0.666066	2364	tags=15%, list=13%, signal=14%	CACNA1D/PRKCG/CHP2/PLA2G4B/MAP3K12/MAPK8IP3/CACNG8/RASGRP4/DUSP1/RASGRP1/JUN/FGF23/CACNA1H/RASGRF2/AKT3/CACNA2D2/CACNB2/FGF17/MAPK8IP2/TNF/PLA2G6/IKBKB/FGF2/CACNA1B/EGF/PLA2G3/CACNB1/FGF1/FOS/FGF18/CACNA1A/CACNA1F/CACNB3/CACNA2D3/FGF8/CDC42/ELK4/TGFB3/PLA2G10/PTPN7/RPS6KA2
KEGG_MELANOMA	KEGG_MELANOMA	71	-0.229075	-0.8623	0.8	0.908738	0.682678	3346	tags=24%, list=18%, signal=20%	MITF/NRAS/ARAF/MAPK3/EGFR/E2F1/MAP2K2/PDGFB/PDGFC/BAD/CCND1/FGF3/CDKN1A/IGF1/MET/FGF19/FGF20
KEGG_INOSITOL_PHOSPHATE_METABOLISM	KEGG_INOSITOL_PHOSPHATE_METABOLISM	54	-0.229577	-0.825493	0.805158	0.910178	0.68376	1873	tags=15%, list=10%, signal=13%	ITPKA/ITPK1/IMPA1/INPP4B/PIK3C3/PIK3C2A/TPI1/PLCD3
KEGG_AUTOIMMUNE_THYROID_DISEASE	KEGG_AUTOIMMUNE_THYROID_DISEASE	50	0.249019	0.795559	0.816265	0.918298	0.68986	3599	tags=18%, list=19%, signal=15%	CD40/HLA-B/TSHR/HLA-DMB/HLA-DOB/HLA-A/HLA-F/IL4/CD86
HALLMARK_XENOBIOTIC_METABOLISM	HALLMARK_XENOBIOTIC_METABOLISM	198	0.222265	0.853781	0.834577	0.929452	0.698238	3523	tags=19%, list=19%, signal=16%	CSAD/DHPS/AKR1C2/ABCC2/CYP1A1/LEAP2/VNN1/CYP4F2/DDC/GNMT/REG1A/AKR1C3/ADH1C/VTN/ANGPTL3/CCL25/SLC22A1/ARG1/SERPINA6/ACOX2/UPP1/ITIH4/AP4B1/CYP2C18/DDT/ABCC3/CYP2E1/HSD11B1/ETS2/NFS1/FMO1/LCAT/CBR1/CDO1/GCKR/MAOA/HNF4A/ASL
KEGG_NOTCH_SIGNALING_PATHWAY	KEGG_NOTCH_SIGNALING_PATHWAY	47	-0.23593	-0.822639	0.83526	0.929452	0.698238	3464	tags=23%, list=18%, signal=19%	APH1A/NOTCH2/DVL2/RBPJ/NCSTN/SNW1/DVL1/NCOR2/CIR1/MAML2/NOTCH3
KEGG_STEROID_BIOSYNTHESIS	KEGG_STEROID_BIOSYNTHESIS	17	-0.265829	-0.722281	0.838095	0.929452	0.698238	5700	tags=53%, list=30%, signal=37%	FDFT1/DHCR24/SQLE/NSDHL/TM7SF2/DHCR7/MSMO1/CYP51A1/SC5D
KEGG_WNT_SIGNALING_PATHWAY	KEGG_WNT_SIGNALING_PATHWAY	150	-0.207154	-0.879183	0.845133	0.932835	0.70078	1842	tags=25%, list=10%, signal=22%	FZD7/PLCB1/WNT10A/DAAM1/PPP2R5B/WNT5B/RAC2/FBXW11/DVL2/CAMK2D/SKP1/TCF7/PRKACB/PPP2R1B/APC2/RBX1/PPP2R1A/CCND3/DVL1/MAPK10/NKD1/PRKACA/CSNK1A1/CCND1/FZD6/FZD9/PPARD/FZD10/MMP7/CTNNB1/WNT7B/LRP5/FOSL1/WNT11/DKK4/LEF1/DKK2
KEGG_TGF_BETA_SIGNALING_PATHWAY	KEGG_TGF_BETA_SIGNALING_PATHWAY	85	0.230485	0.796068	0.851904	0.934916	0.702344	3428	tags=22%, list=18%, signal=18%	THBS2/THBS3/LEFTY1/AMH/GDF7/TNF/INHBC/NODAL/THBS4/BMP8A/ACVR2B/TGFB3/CHRD/INHBE/ACVR2A/SMAD6/SMAD7/LEFTY2/SMAD4
KEGG_PYRUVATE_METABOLISM	KEGG_PYRUVATE_METABOLISM	40	0.252909	0.774511	0.860643	0.934916	0.702344	1039	tags=10%, list=6%, signal=9%	LDHAL6A/PKLR/LDHAL6B/ME1
KEGG_DRUG_METABOLISM_OTHER_ENZYMES	KEGG_DRUG_METABOLISM_OTHER_ENZYMES	42	0.250486	0.776885	0.86128	0.934916	0.702344	4793	tags=31%, list=26%, signal=23%	CYP2A6/UPP2/UGT2B7/UPP1/UCKL1/UGT2A3/CYP2A7/CYP3A4/UGT2B17/CYP3A7/UGT2B15/CES2/UPB1
KEGG_NEUROTROPHIN_SIGNALING_PATHWAY	KEGG_NEUROTROPHIN_SIGNALING_PATHWAY	125	0.220173	0.810742	0.864865	0.934916	0.702344	3640	tags=20%, list=19%, signal=16%	CAMK2A/BCL2/CAMK4/IRAK3/CALML6/JUN/AKT3/IKBKB/PLCG1/CAMK2G/PIK3CD/GAB1/CDC42/RPS6KA2/SH2B3/SHC2/CRKL/CALML3/CAMK2B/BEX3/CALML5/NFKBIA/PIK3R3/RAF1/SH2B1
KEGG_BETA_ALANINE_METABOLISM	KEGG_BETA_ALANINE_METABOLISM	22	0.272165	0.734293	0.866995	0.934916	0.702344	2408	tags=14%, list=13%, signal=12%	AOC3/AOC2/CNDP1
KEGG_DORSO_VENTRAL_AXIS_FORMATION	KEGG_DORSO_VENTRAL_AXIS_FORMATION	24	-0.242071	-0.708815	0.878553	0.943034	0.708442	4416	tags=33%, list=24%, signal=26%	CPEB1/MAP2K1/NOTCH2/GRB2/MAPK3/EGFR/ETS1/NOTCH3
KEGG_GRAFT_VERSUS_HOST_DISEASE	KEGG_GRAFT_VERSUS_HOST_DISEASE	37	0.239628	0.724025	0.903876	0.958222	0.719852	5676	tags=38%, list=30%, signal=26%	HLA-B/HLA-DMB/TNF/HLA-DOB/HLA-A/HLA-F/CD86/HLA-DOA/HLA-DMA/HLA-C/IL6/CD80/KLRC1/HLA-E
KEGG_HOMOLOGOUS_RECOMBINATION	KEGG_HOMOLOGOUS_RECOMBINATION	28	0.247783	0.710206	0.905063	0.958222	0.719852	2125	tags=18%, list=11%, signal=16%	RAD52/RAD51/RPA4/TOP3B/XRCC2
KEGG_BLADDER_CANCER	KEGG_BLADDER_CANCER	42	-0.224792	-0.757499	0.910405	0.958222	0.719852	3299	tags=29%, list=18%, signal=24%	NRAS/ARAF/MAPK3/DAPK3/EGFR/E2F1/MAP2K2/VEGFB/CCND1/ERBB2/CXCL8/CDKN1A
KEGG_PENTOSE_AND_GLUCURONATE_INTERCONVERSIONS	KEGG_PENTOSE_AND_GLUCURONATE_INTERCONVERSIONS	19	-0.243852	-0.6772	0.91133	0.958222	0.719852	844	tags=26%, list=4%, signal=25%	UGT2B10/RPE/DCXR/RPEL1/UGP2
KEGG_CYTOSOLIC_DNA_SENSING_PATHWAY	KEGG_CYTOSOLIC_DNA_SENSING_PATHWAY	54	-0.212848	-0.765342	0.916905	0.958222	0.719852	2774	tags=20%, list=15%, signal=17%	AIM2/POLR3G/DDX58/TBK1/CCL5/RELA/CHUK/NFKBIB/POLR3GL/IL1B/IL33
KEGG_AMINOACYL_TRNA_BIOSYNTHESIS	KEGG_AMINOACYL_TRNA_BIOSYNTHESIS	22	0.250985	0.677149	0.91954	0.958222	0.719852	6437	tags=32%, list=34%, signal=21%	SARS2/PSTK/FARS2/SEPSECS/EARS2/YARS2/VARS2
KEGG_PANTOTHENATE_AND_COA_BIOSYNTHESIS	KEGG_PANTOTHENATE_AND_COA_BIOSYNTHESIS	16	0.25589	0.645768	0.921368	0.958222	0.719852	349	tags=6%, list=2%, signal=6%	VNN1
KEGG_PORPHYRIN_AND_CHLOROPHYLL_METABOLISM	KEGG_PORPHYRIN_AND_CHLOROPHYLL_METABOLISM	31	0.233115	0.680969	0.944089	0.973501	0.73133	6311	tags=42%, list=34%, signal=28%	ALAS2/CP/UGT2B7/UGT2A3/UGT2B17/FTH1/UGT2B15/FECH/ALAD/COX15/GUSB/EARS2/BLVRB
KEGG_ANTIGEN_PROCESSING_AND_PRESENTATION	KEGG_ANTIGEN_PROCESSING_AND_PRESENTATION	81	0.208229	0.714996	0.945302	0.973501	0.73133	4919	tags=22%, list=26%, signal=16%	CIITA/HLA-B/HLA-DMB/TAP2/HLA-DOB/CD4/IFI30/LTA/HLA-A/HLA-F/TAP1/HSPA1B/KLRC4/HLA-DOA/HSPA1A/HLA-DMA/HLA-C/KLRC3
KEGG_TOLL_LIKE_RECEPTOR_SIGNALING_PATHWAY	KEGG_TOLL_LIKE_RECEPTOR_SIGNALING_PATHWAY	101	0.208087	0.738179	0.94854	0.973501	0.73133	3807	tags=19%, list=20%, signal=15%	CTSK/CD40/JUN/AKT3/TNF/IKBKB/IL12A/PIK3CD/FOS/TLR9/IRF5/IFNAR2/CXCL11/TLR1/NFKBIA/PIK3R3/CD86/LY96/PIK3R5
KEGG_PROGESTERONE_MEDIATED_OOCYTE_MATURATION	KEGG_PROGESTERONE_MEDIATED_OOCYTE_MATURATION	85	0.206017	0.711555	0.954866	0.975715	0.732993	4977	tags=31%, list=26%, signal=23%	SPDYA/ADCY4/PDE3A/ADCY1/AKT3/PDE3B/PIK3CD/ADCY5/RPS6KA2/PRKACG/ANAPC7/PIK3R3/RAF1/CDC16/PIK3R5/ADCY6/INS/PIK3CG/MAPK13/ANAPC2/MAPK12/ANAPC4/IGF1R/PRKX/MAPK11/CDC25A
KEGG_GLYOXYLATE_AND_DICARBOXYLATE_METABOLISM	KEGG_GLYOXYLATE_AND_DICARBOXYLATE_METABOLISM	16	0.227325	0.573682	0.965812	0.979129	0.735558	3944	tags=25%, list=21%, signal=20%	GLYCTK/AFMID/MTHFD2L/MTHFD1L
KEGG_PRIMARY_BILE_ACID_BIOSYNTHESIS	KEGG_PRIMARY_BILE_ACID_BIOSYNTHESIS	16	0.225016	0.567855	0.969231	0.979129	0.735558	3828	tags=25%, list=20%, signal=20%	ACOX2/CYP46A1/CYP8B1/AKR1C4
KEGG_GLUTATHIONE_METABOLISM	KEGG_GLUTATHIONE_METABOLISM	48	-0.189922	-0.666253	0.97076	0.979129	0.735558	4664	tags=33%, list=25%, signal=25%	G6PD/GSTM5/GSTA4/GSTM1/GPX1/TXNDC12/IDH1/GPX4/MGST3/MGST2/MGST1/GSTO1/SRM/RRM2B/RRM1/LAP3
KEGG_LYSINE_DEGRADATION	KEGG_LYSINE_DEGRADATION	44	0.189518	0.59239	0.992296	0.995025	0.7475	4945	tags=30%, list=26%, signal=22%	PIPOX/AASS/BBOX1/SETDB2/KMT5A/NSD1/NSD2/AADAT/SETD2/SETDB1/ALDH2/KMT5C/SETD1B
KEGG_GLYCOSAMINOGLYCAN_DEGRADATION	KEGG_GLYCOSAMINOGLYCAN_DEGRADATION	21	0.198787	0.530851	0.995025	0.995025	0.7475	3581	tags=24%, list=19%, signal=19%	IDUA/HS3ST3B1/HYAL4/HPSE/HYAL1

## Sheet: Table S4
Gene	HR	low.95	high.95	Z.score	P.value	Locus.group
CLCC1	2.56772	1.74693	3.77417	4.79872	1.59682e-06	protein-coding gene
ASB6	0.423642	0.288903	0.621223	-4.39746	1.09527e-05	protein-coding gene
DPP7	0.419546	0.284136	0.61949	-4.3682	1.25274e-05	protein-coding gene
CANX	2.37173	1.60562	3.50337	4.33897	1.43151e-05	protein-coding gene
DDX46	2.28311	1.55931	3.34288	4.24348	2.20077e-05	protein-coding gene
LPCAT2	2.33856	1.575	3.47228	4.21236	2.52721e-05	protein-coding gene
ST7L	2.23785	1.52559	3.28264	4.12073	3.77672e-05	protein-coding gene
KIF2A	2.15236	1.47786	3.13469	3.9962	6.43662e-05	protein-coding gene
GSPT1	2.16136	1.47953	3.15741	3.98564	6.72981e-05	protein-coding gene
SYTL2	2.15973	1.47834	3.15518	3.98122	6.85611e-05	protein-coding gene
TEX2	2.17595	1.47733	3.20495	3.93515	8.3145e-05	protein-coding gene
PRKAR2A	2.16872	1.47233	3.1945	3.91767	8.94083e-05	protein-coding gene
TMUB1	0.461755	0.313231	0.680704	-3.90243	9.52332e-05	protein-coding gene
PALB2	2.12157	1.45117	3.10169	3.88165	0.000103751	protein-coding gene
GABRD	0.445444	0.295965	0.67042	-3.87688	0.000105806	protein-coding gene
LRRC24	0.449276	0.299669	0.673571	-3.87252	0.000107716	protein-coding gene
NLRP14	2.12485	1.45057	3.11254	3.8697	0.000108971	protein-coding gene
PDE12	2.09608	1.43973	3.05167	3.86167	0.000112614	protein-coding gene
NEK4	2.08184	1.43345	3.02352	3.8512	0.000117541	protein-coding gene
USP1	2.07874	1.43139	3.01885	3.84393	0.000121079	protein-coding gene
SLC25A24	2.08185	1.42905	3.03285	3.81972	0.000133602	protein-coding gene
UBXN1	0.453908	0.301489	0.683381	-3.78362	0.000154567	protein-coding gene
ZYG11B	2.06989	1.41935	3.01859	3.77915	0.000157362	protein-coding gene
MC1R	0.482345	0.329546	0.705991	-3.75122	0.000175974	protein-coding gene
MAPK9	2.09063	1.42131	3.07514	3.74565	0.000179925	protein-coding gene
FAM135A	2.04492	1.40635	2.97343	3.74528	0.000180194	protein-coding gene
LBX2	0.472724	0.319237	0.700006	-3.74064	0.000183553	protein-coding gene
MPP2	0.482075	0.328659	0.707103	-3.73318	0.000189074	protein-coding gene
PCGF2	0.473559	0.319795	0.701256	-3.73165	0.000190232	protein-coding gene
LIMK1	0.481236	0.327475	0.707192	-3.72395	0.000196128	protein-coding gene
POR	0.495516	0.34097	0.72011	-3.68161	0.00023177	protein-coding gene
THUMPD1	2.01024	1.38216	2.92372	3.65333	0.00025886	protein-coding gene
CCDC114	0.487463	0.330174	0.719681	-3.61482	0.000300554	protein-coding gene
SHPRH	2.02495	1.37818	2.97524	3.59384	0.000325835	protein-coding gene
ITGB1BP2	0.489696	0.331668	0.72302	-3.5913	0.000329027	protein-coding gene
APAF1	2.01838	1.37352	2.96601	3.576	0.000348885	protein-coding gene
RFC1	1.98802	1.3632	2.89921	3.56946	0.00035772	protein-coding gene
KIAA1841	1.96587	1.35598	2.85008	3.56696	0.000361142	protein-coding gene
SORT1	1.97068	1.35525	2.86557	3.55136	0.000383245	protein-coding gene
NOP53	0.496426	0.33708	0.7311	-3.54572	0.000391539	protein-coding gene
C1QTNF4	0.465653	0.304899	0.711163	-3.53758	0.000403811	protein-coding gene
WDR78	1.97139	1.35113	2.87638	3.52123	0.000429551	protein-coding gene
LRFN1	0.512841	0.352877	0.74532	-3.50101	0.000463501	protein-coding gene
PMM2	1.94176	1.33612	2.8219	3.47927	0.000502787	protein-coding gene
NGLY1	1.95069	1.33858	2.8427	3.47771	0.000505723	protein-coding gene
FKBP8	0.508446	0.347125	0.744738	-3.47342	0.000513868	protein-coding gene
TRIP6	0.478605	0.315361	0.726351	-3.46214	0.000535908	protein-coding gene
P2RY10	1.9255	1.32837	2.79104	3.45914	0.000541906	protein-coding gene
CD1B	1.91804	1.3255	2.77547	3.45464	0.00055103	protein-coding gene
XAB2	0.514966	0.35313	0.750968	-3.44783	0.000565107	protein-coding gene
NPEPPS	1.93181	1.32635	2.81365	3.4321	0.000598926	protein-coding gene
PANK3	1.92023	1.32163	2.78997	3.42299	0.000619373	protein-coding gene
DLAT	1.92799	1.3231	2.80942	3.41746	0.000632074	protein-coding gene
ZRANB2	1.91825	1.31875	2.79028	3.40712	0.000656524	protein-coding gene
TTC27	1.9119	1.31674	2.77605	3.40607	0.000659042	protein-coding gene
IRF2BPL	0.519055	0.355883	0.757039	-3.40545	0.000660539	protein-coding gene
ZDHHC11	0.514289	0.350585	0.754433	-3.40131	0.000670645	protein-coding gene
RNASEH1	1.9176	1.31761	2.79079	3.40059	0.000672399	protein-coding gene
AGAP3	0.516864	0.352444	0.757988	-3.37835	0.000729216	protein-coding gene
GNB2	0.524676	0.360604	0.7634	-3.371	0.000748963	protein-coding gene
RPGRIP1L	1.90087	1.30792	2.76264	3.3672	0.000759358	protein-coding gene
CD302	1.9023	1.3083	2.76599	3.36699	0.000759929	protein-coding gene
INAFM1	0.523223	0.358647	0.76332	-3.36157	0.000775004	protein-coding gene
NTN5	0.488155	0.321287	0.741691	-3.36011	0.000779115	protein-coding gene
PTOV1	0.520602	0.355646	0.762068	-3.35758	0.00078628	protein-coding gene
UBP1	1.89101	1.30172	2.74707	3.34398	0.000825855	protein-coding gene
WDR83	0.522791	0.357269	0.764999	-3.33912	0.000840441	protein-coding gene
CERS6	1.88955	1.29958	2.74735	3.3321	0.000861919	protein-coding gene
TRAF4	0.528838	0.363148	0.770126	-3.32198	0.000893802	protein-coding gene
DBNL	0.53439	0.369139	0.773618	-3.31981	0.000900784	protein-coding gene
VPS35	1.90591	1.30205	2.78983	3.31768	0.000907675	protein-coding gene
PI4K2A	0.526861	0.360695	0.769576	-3.31478	0.000917146	protein-coding gene
METTL27	0.528475	0.362302	0.770866	-3.31106	0.000929426	protein-coding gene
SHLD2	1.88955	1.29534	2.75634	3.30329	0.000955561	protein-coding gene
TMEM86B	0.516319	0.348605	0.764721	-3.29848	0.000972107	protein-coding gene
AVPR2	0.515321	0.347414	0.764378	-3.29566	0.000981902	protein-coding gene
MS4A1	1.87029	1.28869	2.71437	3.29458	0.000985704	protein-coding gene
FBXO24	0.500324	0.331068	0.75611	-3.28693	0.00101286	protein-coding gene
LRCH4	0.526708	0.359152	0.772435	-3.28165	0.00103202	protein-coding gene
MID2	0.514384	0.345811	0.765133	-3.28135	0.00103313	protein-coding gene
LBR	1.85483	1.28151	2.68466	3.27473	0.00105765	protein-coding gene
ATOH1	1.85241	1.27997	2.68084	3.26878	0.00108012	protein-coding gene
GPRIN3	1.88187	1.28795	2.74966	3.26789	0.00108352	protein-coding gene
ABHD6	1.88098	1.28737	2.7483	3.26562	0.00109224	protein-coding gene
IDUA	0.532216	0.364286	0.777558	-3.2607	0.00111136	protein-coding gene
EXOC3L4	0.529042	0.360808	0.77572	-3.26054	0.00111201	protein-coding gene
NR1H2	0.52741	0.35883	0.77519	-3.25589	0.00113037	protein-coding gene
DNAJC10	1.85307	1.27791	2.68708	3.25335	0.00114051	protein-coding gene
GFPT1	1.86533	1.28126	2.71566	3.2533	0.00114074	protein-coding gene
UBTD2	1.85019	1.2763	2.68213	3.2477	0.00116342	protein-coding gene
ENDOV	0.533845	0.365441	0.779855	-3.24582	0.00117114	protein-coding gene
PPP6R1	0.534501	0.366003	0.78057	-3.24212	0.00118643	protein-coding gene
AIP	0.537902	0.369724	0.78258	-3.24158	0.00118869	protein-coding gene
FPGT	1.86197	1.27858	2.71154	3.24139	0.00118948	protein-coding gene
IFITM10	0.537567	0.369203	0.78271	-3.23802	0.00120361	protein-coding gene
OSBP	1.84894	1.27441	2.68248	3.23711	0.00120746	protein-coding gene
SRSF1	1.85431	1.2757	2.69535	3.23594	0.00121241	protein-coding gene
ADGRA3	1.87426	1.28058	2.74318	3.23254	0.00122695	protein-coding gene
ZNF654	1.83853	1.2709	2.65969	3.23244	0.00122738	protein-coding gene
LRRCC1	1.84088	1.27073	2.66683	3.22693	0.00125127	protein-coding gene
APELA	1.83776	1.26987	2.65962	3.22678	0.00125191	protein-coding gene
SNX7	1.84793	1.27237	2.68384	3.22509	0.00125934	protein-coding gene
CNIH2	0.532425	0.3628	0.781358	-3.22059	0.00127927	protein-coding gene
ASIC3	0.542071	0.373196	0.787362	-3.21518	0.00130362	protein-coding gene
CXCL8	1.88045	1.27864	2.76553	3.20893	0.00133232	protein-coding gene
TNNT1	0.537861	0.367958	0.786216	-3.20174	0.00136599	protein-coding gene
MSH3	1.82722	1.26279	2.64394	3.19767	0.00138545	protein-coding gene
SALL1	1.83324	1.26325	2.6604	3.18991	0.00142318	protein-coding gene
QTRT2	1.8352	1.26332	2.66595	3.18684	0.00143836	protein-coding gene
ENO2	0.540267	0.369449	0.790065	-3.17518	0.00149743	protein-coding gene
DCP1A	1.84765	1.26477	2.69918	3.17456	0.00150062	protein-coding gene
STT3B	1.83551	1.26148	2.67077	3.17387	0.00150419	protein-coding gene
AZI2	1.82756	1.25933	2.65219	3.17349	0.00150617	protein-coding gene
KIAA0825	1.84522	1.26347	2.69482	3.17022	0.00152323	protein-coding gene
GCSAML	1.81806	1.25628	2.63106	3.16981	0.00152539	protein-coding gene
PTPN6	0.544503	0.373864	0.793026	-3.16884	0.00153051	protein-coding gene
ABCA7	0.543778	0.372915	0.792928	-3.16561	0.0015476	protein-coding gene
ARV1	1.84658	1.26207	2.70179	3.15863	0.00158513	protein-coding gene
WIPI2	0.545684	0.374692	0.794708	-3.15794	0.00158889	protein-coding gene
EGFL7	0.547546	0.376709	0.795857	-3.15665	0.00159591	protein-coding gene
CTTNBP2NL	1.84092	1.26022	2.68919	3.15613	0.00159877	protein-coding gene
MED23	1.82964	1.25642	2.6644	3.15028	0.00163114	protein-coding gene
GPX4	0.54554	0.374014	0.795728	-3.14637	0.00165312	protein-coding gene
SELENOI	1.85295	1.261	2.72278	3.14096	0.00168395	protein-coding gene
AMBP	1.81446	1.25076	2.63221	3.13873	0.00169679	protein-coding gene
UBE2M	0.547521	0.375727	0.797865	-3.13538	0.00171629	protein-coding gene
ZNF32	0.536257	0.363037	0.792126	-3.13077	0.0017435	protein-coding gene
NDUFA4L2	0.555464	0.384358	0.802741	-3.12948	0.00175117	protein-coding gene
LRRC40	1.80818	1.24753	2.6208	3.12789	0.00176066	protein-coding gene
ABHD18	1.81283	1.24816	2.63294	3.12411	0.00178346	protein-coding gene
ATP2A1	0.548132	0.375804	0.799483	-3.12203	0.00179611	protein-coding gene
ZDHHC21	1.81299	1.24778	2.63422	3.12126	0.0018008	protein-coding gene
HSD17B4	1.82223	1.24967	2.65711	3.11814	0.00181995	protein-coding gene
KCNJ14	0.538101	0.364442	0.79451	-3.11694	0.0018274	protein-coding gene
GRID2IP	0.533501	0.359376	0.791994	-3.11682	0.00182812	protein-coding gene
CNOT6	1.82103	1.24869	2.65572	3.11363	0.00184799	protein-coding gene
BTLA	1.79961	1.24289	2.6057	3.1114	0.00186203	protein-coding gene
FBN2	1.83427	1.25031	2.69097	3.10236	0.00191983	protein-coding gene
TTC37	1.79677	1.24026	2.603	3.09848	0.00194513	protein-coding gene
TMED3	0.556507	0.383848	0.806829	-3.09259	0.00198421	protein-coding gene
EVI5	1.80879	1.24223	2.63377	3.09136	0.00199241	protein-coding gene
ABCA5	1.82076	1.24417	2.66458	3.08443	0.00203946	protein-coding gene
GALNT7	1.81438	1.24199	2.65055	3.08062	0.00206568	protein-coding gene
TRMT61B	1.79925	1.23804	2.61485	3.07948	0.0020736	protein-coding gene
PDGFRA	1.80087	1.23833	2.61894	3.07871	0.00207896	protein-coding gene
ZBTB7C	1.78779	1.23444	2.58917	3.07457	0.00210804	protein-coding gene
PFN2	0.544916	0.369888	0.802767	-3.07135	0.00213095	protein-coding gene
C1orf35	0.540182	0.364273	0.801038	-3.06354	0.00218734	protein-coding gene
HOXD12	0.516062	0.33789	0.788186	-3.06151	0.00220225	protein-coding gene
SOWAHA	1.79113	1.23207	2.60387	3.05322	0.00226397	protein-coding gene
POFUT2	0.556302	0.381738	0.810693	-3.05225	0.00227136	protein-coding gene
TUBB1	1.77443	1.22777	2.56448	3.05201	0.00227311	protein-coding gene
COLEC10	1.79202	1.23169	2.60726	3.04924	0.00229423	protein-coding gene
DDX20	1.77903	1.22843	2.5764	3.04885	0.00229722	protein-coding gene
NEURL1B	1.78402	1.22854	2.59066	3.04135	0.00235523	protein-coding gene
MAST1	0.556239	0.381045	0.811981	-3.03911	0.00237282	protein-coding gene
GPR141	1.77632	1.22612	2.5734	3.03785	0.00238274	protein-coding gene
MTUS1	1.7934	1.2295	2.61592	3.03267	0.00242397	protein-coding gene
CCS	0.54734	0.370756	0.808028	-3.03251	0.00242531	protein-coding gene
ZNF746	0.558968	0.383727	0.814237	-3.03074	0.00243959	protein-coding gene
SLC2A9	1.77783	1.22509	2.57996	3.02847	0.00245792	protein-coding gene
ARAP2	1.77754	1.22432	2.58075	3.02383	0.002496	protein-coding gene
BCAM	0.560384	0.384977	0.81571	-3.02335	0.0024999	protein-coding gene
PRPF38B	1.77858	1.22397	2.58448	3.01992	0.00252841	protein-coding gene
NEO1	1.77201	1.22228	2.56897	3.01924	0.0025341	protein-coding gene
PYGO2	0.557995	0.38202	0.815031	-3.01802	0.00254434	protein-coding gene
GDI1	0.556458	0.380224	0.814376	-3.01673	0.00255521	protein-coding gene
UCN	0.55284	0.37611	0.812612	-3.01581	0.00256297	protein-coding gene
ZW10	1.76961	1.22116	2.5644	3.0156	0.00256467	protein-coding gene
KCTD9	1.78377	1.2243	2.59891	3.01384	0.00257962	protein-coding gene
SEZ6L2	0.55251	0.375611	0.812722	-3.01312	0.00258576	protein-coding gene
USH1G	0.526809	0.347088	0.799588	-3.01054	0.00260783	protein-coding gene
DMPK	0.558795	0.382488	0.816371	-3.00894	0.00262165	protein-coding gene
CMTR2	1.78339	1.22278	2.60103	3.00452	0.00266001	protein-coding gene
WBP1	0.560814	0.384525	0.817925	-3.0038	0.00266632	protein-coding gene
ARHGAP26	1.80974	1.22881	2.6653	3.00315	0.00267202	protein-coding gene
RPS6KA5	1.77901	1.22095	2.59215	2.99936	0.00270547	protein-coding gene
MANEA	1.76411	1.21725	2.55665	2.99842	0.00271381	protein-coding gene
APC2	0.56392	0.387633	0.820377	-2.99518	0.00274279	protein-coding gene
RORC	1.75811	1.2152	2.54357	2.99433	0.00275049	protein-coding gene
ORAI3	0.564532	0.388239	0.820876	-2.99332	0.00275957	protein-coding gene
PRKRIP1	0.559415	0.382323	0.818537	-2.99104	0.00278029	protein-coding gene
ZNF282	0.563285	0.386635	0.820643	-2.9895	0.0027943	protein-coding gene
RTL8A	0.525547	0.344693	0.801291	-2.98938	0.00279547	protein-coding gene
VWC2	1.75806	1.21421	2.54552	2.98778	0.00281012	protein-coding gene
ACTR8	1.76357	1.21544	2.5589	2.98726	0.00281491	protein-coding gene
FJX1	0.562402	0.385522	0.820435	-2.98724	0.00281511	protein-coding gene
SLC18A2	1.79159	1.222	2.62668	2.98697	0.00281753	protein-coding gene
ATP8B1	1.78501	1.21983	2.61203	2.98299	0.00285444	protein-coding gene
SLC4A7	1.76866	1.2159	2.57272	2.98237	0.00286028	protein-coding gene
EIF4E3	1.78824	1.22048	2.62011	2.98228	0.00286114	protein-coding gene
DNAJC4	0.563127	0.386012	0.821507	-2.98041	0.0028786	protein-coding gene
ULK1	0.56057	0.382925	0.820625	-2.97662	0.00291442	protein-coding gene
ANKRD24	0.568365	0.39175	0.824605	-2.97566	0.00292363	protein-coding gene
LRRC8A	0.569003	0.392403	0.825081	-2.9741	0.00293852	protein-coding gene
FAM102B	1.77671	1.21598	2.59601	2.97064	0.00297176	protein-coding gene
NAIF1	0.57225	0.395456	0.828081	-2.96051	0.00307135	protein-coding gene
NTF4	0.554831	0.375629	0.819525	-2.96004	0.00307599	protein-coding gene
TLCD4	1.74189	1.2058	2.51633	2.95716	0.00310488	protein-coding gene
NINJ1	0.571358	0.394099	0.828344	-2.95377	0.00313917	protein-coding gene
CHST12	0.564704	0.38649	0.825094	-2.95369	0.00313994	protein-coding gene
UBE4A	1.76163	1.20979	2.56517	2.95326	0.00314433	protein-coding gene
MYSM1	1.77285	1.21236	2.59248	2.95312	0.00314583	protein-coding gene
KRT19	0.563354	0.384869	0.824612	-2.95198	0.00315744	protein-coding gene
MFHAS1	1.7666	1.21074	2.57767	2.95196	0.00315763	protein-coding gene
TMEM184A	0.563443	0.384889	0.824831	-2.95034	0.00317421	protein-coding gene
PPP1R26	0.555351	0.375583	0.821163	-2.94733	0.00320532	protein-coding gene
ENO3	0.561475	0.382356	0.824504	-2.94436	0.00323619	protein-coding gene
PSMC3	0.567618	0.389158	0.827916	-2.94053	0.00327649	protein-coding gene
GNA13	1.75502	1.20621	2.55353	2.93986	0.00328361	protein-coding gene
SPACA9	0.559817	0.380093	0.824521	-2.93668	0.00331743	protein-coding gene
KDM3B	1.75497	1.20497	2.55601	2.93192	0.00336877	protein-coding gene
SENP8	1.75405	1.20476	2.55378	2.93188	0.0033692	protein-coding gene
PYGM	0.569045	0.390352	0.829538	-2.93179	0.00337016	protein-coding gene
MACO1	1.73955	1.20128	2.51903	2.93074	0.00338157	protein-coding gene
BRIP1	1.74126	1.20163	2.52323	2.93052	0.00338394	protein-coding gene
MIER1	1.74068	1.20148	2.52187	2.9304	0.00338523	protein-coding gene
ERI2	1.74195	1.20158	2.52533	2.92912	0.00339925	protein-coding gene
SLC10A3	0.573389	0.395129	0.83207	-2.92765	0.00341538	protein-coding gene
RHBDD2	0.570282	0.391522	0.830662	-2.92685	0.00342416	protein-coding gene
MIER2	0.562927	0.383113	0.827137	-2.92658	0.00342714	protein-coding gene
COX4I2	0.558014	0.377541	0.824756	-2.92648	0.00342818	protein-coding gene
MFSD14A	1.75395	1.20389	2.55534	2.92642	0.00342892	protein-coding gene
RNF215	0.5657	0.386191	0.828649	-2.92502	0.00344435	protein-coding gene
PGM2	1.73799	1.19997	2.51723	2.9245	0.00345016	protein-coding gene
TM7SF2	0.567715	0.388382	0.829854	-2.92286	0.00346837	protein-coding gene
SUCLG2	1.73433	1.19884	2.50899	2.92258	0.00347145	protein-coding gene
TMED4	0.569712	0.390543	0.831076	-2.92042	0.00349561	protein-coding gene
POF1B	1.73824	1.1993	2.51936	2.91974	0.00350328	protein-coding gene
ZNF425	0.566646	0.386997	0.829692	-2.9196	0.00350485	protein-coding gene
LRRC61	0.569487	0.39023	0.831088	-2.91931	0.00350807	protein-coding gene
VEZF1	1.76468	1.20481	2.58471	2.91684	0.00353601	protein-coding gene
ZNF658	1.73171	1.19603	2.50731	2.90794	0.00363821	protein-coding gene
ABHD8	0.573989	0.394779	0.834553	-2.90704	0.00364868	protein-coding gene
ZNF326	1.74402	1.19809	2.53871	2.90338	0.00369162	protein-coding gene
IL17A	1.73021	1.19481	2.50553	2.90212	0.00370643	protein-coding gene
CD1A	1.72306	1.1929	2.48886	2.90011	0.00373033	protein-coding gene
SDAD1	1.73501	1.19549	2.518	2.8996	0.00373639	protein-coding gene
SEL1L3	1.74949	1.19759	2.55572	2.8924	0.00382311	protein-coding gene
FASTKD2	1.74455	1.19619	2.5443	2.89041	0.00384746	protein-coding gene
ABCE1	1.72211	1.19094	2.49019	2.8886	0.00386959	protein-coding gene
NUDT17	0.563237	0.381518	0.831509	-2.88834	0.00387287	protein-coding gene
FABP4	0.57115	0.390466	0.835444	-2.88654	0.00389507	protein-coding gene
SHC2	0.574036	0.393732	0.836907	-2.88553	0.00390756	protein-coding gene
SNRK	1.7639	1.19965	2.59354	2.88544	0.00390864	protein-coding gene
NGRN	0.574882	0.394657	0.837409	-2.88455	0.00391975	protein-coding gene
GPR33	2.3405	1.31298	4.17214	2.88321	0.00393644	protein-coding gene
RRNAD1	0.571261	0.390191	0.836359	-2.87872	0.00399287	protein-coding gene
TRIM34	1.7677	1.19928	2.60553	2.87802	0.0040018	protein-coding gene
ENTPD7	1.76288	1.19805	2.59401	2.87685	0.00401673	protein-coding gene
KDM6A	1.74396	1.19389	2.54747	2.87659	0.00402001	protein-coding gene
CYP46A1	0.530667	0.34447	0.817509	-2.87386	0.00405486	protein-coding gene
SLC5A1	1.71312	1.18618	2.47413	2.87036	0.00409999	protein-coding gene
PAK6	0.516802	0.329071	0.811629	-2.86622	0.00415407	protein-coding gene
FOXE3	1.73279	1.18956	2.52409	2.86445	0.0041773	protein-coding gene
UNC5C	1.74543	1.19216	2.55547	2.86359	0.00418871	protein-coding gene
CLTC	1.74892	1.19271	2.56452	2.86231	0.00420566	protein-coding gene
TXNDC12	1.73221	1.18908	2.52344	2.86214	0.00420788	protein-coding gene
CD81	0.577553	0.39655	0.841175	-2.86153	0.00421603	protein-coding gene
PDCD6IP	1.72867	1.18814	2.5151	2.86108	0.00422207	protein-coding gene
TRDMT1	1.73353	1.18918	2.52707	2.86096	0.00422361	protein-coding gene
MMP10	1.73695	1.18983	2.53565	2.86044	0.00423051	protein-coding gene
PAXX	0.560394	0.376677	0.833717	-2.85723	0.00427358	protein-coding gene
TMEM87B	1.73306	1.18819	2.52779	2.85534	0.00429903	protein-coding gene
FUT6	1.70778	1.18202	2.4674	2.8507	0.00436229	protein-coding gene
LRBA	1.73888	1.18821	2.54475	2.84756	0.00440559	protein-coding gene
NMB	0.577837	0.395914	0.843353	-2.84312	0.00446736	protein-coding gene
SLAMF7	1.74239	1.18817	2.55512	2.84265	0.004474	protein-coding gene
ZNF552	1.73718	1.18704	2.54227	2.84248	0.00447643	protein-coding gene
NPDC1	0.579242	0.397301	0.844502	-2.83855	0.00453194	protein-coding gene
PKN2	1.7084	1.18028	2.47281	2.83848	0.0045329	protein-coding gene
TSC22D4	0.581059	0.399371	0.845402	-2.83782	0.00454224	protein-coding gene
LCORL	1.70728	1.17992	2.47035	2.83764	0.00454484	protein-coding gene
SLC39A13	0.577131	0.394808	0.843651	-2.83764	0.00454487	protein-coding gene
RASSF7	0.576009	0.393471	0.843229	-2.83688	0.00455564	protein-coding gene
CBR4	1.712	1.18079	2.48219	2.83678	0.00455705	protein-coding gene
KCTD20	1.7268	1.18384	2.51877	2.83619	0.00456551	protein-coding gene
AAMP	0.580784	0.39886	0.845686	-2.83418	0.00459438	protein-coding gene
OLFM2	0.585698	0.404562	0.847935	-2.83374	0.00460062	protein-coding gene
PON3	0.560421	0.375014	0.837494	-2.82519	0.00472531	protein-coding gene
PLEC	0.580479	0.397978	0.84667	-2.82424	0.00473934	protein-coding gene
C6orf201	1.74652	1.18565	2.57271	2.82168	0.00477729	protein-coding gene
CORO6	0.577362	0.394207	0.845613	-2.82128	0.00478323	protein-coding gene
SLC7A3	1.69735	1.17517	2.45156	2.82045	0.00479558	protein-coding gene
FBXO15	0.527077	0.337735	0.822568	-2.82008	0.00480109	protein-coding gene
POLA1	1.74469	1.18476	2.56925	2.81851	0.00482467	protein-coding gene
SSNA1	0.585416	0.403388	0.849584	-2.81783	0.00483498	protein-coding gene
TCL1A	1.70625	1.17655	2.47442	2.81728	0.00484329	protein-coding gene
CSK	0.581266	0.398498	0.847859	-2.81684	0.0048499	protein-coding gene
ICOS	1.70755	1.17669	2.4779	2.81639	0.00485663	protein-coding gene
DENND6A	1.70636	1.17583	2.47627	2.81246	0.00491643	protein-coding gene
TM2D3	0.580681	0.397509	0.848259	-2.81106	0.00493791	protein-coding gene
SLC10A7	1.7037	1.17435	2.47165	2.80653	0.0050078	protein-coding gene
ACADSB	1.69872	1.17303	2.46	2.80472	0.00503604	protein-coding gene
BGLAP	0.550388	0.362511	0.835635	-2.80279	0.00506632	protein-coding gene
GTF2A1L	0.579995	0.396225	0.848998	-2.80199	0.00507886	protein-coding gene
CDCA2	1.70808	1.17453	2.484	2.80185	0.00508108	protein-coding gene
AFF1	1.70835	1.17429	2.48529	2.79998	0.00511065	protein-coding gene
EML2	0.58547	0.402469	0.85168	-2.79951	0.00511795	protein-coding gene
TRPA1	1.70235	1.17276	2.4711	2.79813	0.00514	protein-coding gene
ADAMTSL2	0.583036	0.399451	0.850995	-2.79622	0.00517034	protein-coding gene
CALML6	0.494695	0.301904	0.810599	-2.79336	0.00521639	protein-coding gene
DNAJB12	0.589654	0.407003	0.854271	-2.7927	0.005227	protein-coding gene
MMD	1.69521	1.16971	2.45681	2.78795	0.00530431	protein-coding gene
ZNF212	0.581747	0.397464	0.851471	-2.78726	0.00531558	protein-coding gene
RHOG	0.591107	0.408219	0.855931	-2.7836	0.005376	protein-coding gene
ARF1	0.591782	0.409007	0.856235	-2.78347	0.0053781	protein-coding gene
ESCO2	1.69334	1.16839	2.45415	2.78195	0.00540336	protein-coding gene
PRPF38A	1.69598	1.16883	2.46087	2.78134	0.00541353	protein-coding gene
RAPH1	1.72245	1.17413	2.52684	2.78098	0.00541958	protein-coding gene
CABP1	0.588454	0.404956	0.855101	-2.78091	0.00542067	protein-coding gene
NPAS1	0.591584	0.408615	0.856484	-2.78054	0.00542693	protein-coding gene
LITAF	1.72701	1.17467	2.53906	2.77868	0.00545804	protein-coding gene
SURF2	0.580651	0.395719	0.852008	-2.77861	0.00545925	protein-coding gene
RNFT1	1.69794	1.16871	2.46683	2.77802	0.00546907	protein-coding gene
CDH13	1.71589	1.17231	2.51153	2.77784	0.00547212	protein-coding gene
LY6E	0.582943	0.39827	0.853246	-2.77648	0.00549509	protein-coding gene
SIPA1	0.585401	0.401057	0.854477	-2.77499	0.00552038	protein-coding gene
VMO1	0.589284	0.4056	0.856154	-2.77485	0.00552277	protein-coding gene
NDC1	1.69589	1.16766	2.4631	2.77395	0.00553794	protein-coding gene
UEVLD	1.68717	1.16497	2.44346	2.76804	0.00563939	protein-coding gene
LMAN2L	0.588184	0.403499	0.857401	-2.76009	0.00577849	protein-coding gene
SF3A2	0.581219	0.395235	0.854721	-2.75778	0.00581958	protein-coding gene
SNAI2	1.70619	1.16714	2.4942	2.75777	0.00581971	protein-coding gene
TBC1D10B	0.59242	0.40817	0.859842	-2.75444	0.00587926	protein-coding gene
PMCH	1.69446	1.16409	2.46648	2.75321	0.00590147	protein-coding gene
RIMKLB	0.591458	0.40673	0.860085	-2.74891	0.00597936	protein-coding gene
ITGAV	1.71712	1.16763	2.5252	2.74753	0.00600462	protein-coding gene
HOXD13	0.577146	0.389884	0.854351	-2.74652	0.00602309	protein-coding gene
EIF2AK3	1.69851	1.16366	2.4792	2.74548	0.00604216	protein-coding gene
ZNF644	1.68026	1.15967	2.43456	2.74294	0.00608915	protein-coding gene
NIPAL1	1.68339	1.16019	2.44252	2.74237	0.00609984	protein-coding gene
TRIM2	1.67996	1.15929	2.43449	2.74088	0.00612754	protein-coding gene
ISYNA1	0.595735	0.411126	0.86324	-2.7371	0.00619826	protein-coding gene
PRDM16	0.591451	0.406052	0.861499	-2.73688	0.00620255	protein-coding gene
USP53	1.68367	1.15934	2.44513	2.73659	0.00620792	protein-coding gene
NKIRAS2	0.593434	0.408274	0.862568	-2.73475	0.00624269	protein-coding gene
TMF1	1.67578	1.15749	2.42615	2.73464	0.00624489	protein-coding gene
UBE2K	1.69289	1.16055	2.46941	2.73292	0.0062775	protein-coding gene
RGS13	1.66933	1.15569	2.41125	2.73121	0.00631018	protein-coding gene
CDKN1B	1.68246	1.1579	2.44465	2.729	0.00635276	protein-coding gene
TOP2A	1.67451	1.15564	2.42635	2.72445	0.00644092	protein-coding gene
API5	1.67596	1.15592	2.42997	2.72445	0.00644094	protein-coding gene
PDIK1L	1.67232	1.15447	2.42246	2.71969	0.00653423	protein-coding gene
ARRDC1	0.586685	0.399421	0.861744	-2.7185	0.00655781	protein-coding gene
DGUOK	0.589488	0.402618	0.863091	-2.71685	0.00659063	protein-coding gene
TNPO1	1.67406	1.15419	2.4281	2.71578	0.00661207	protein-coding gene
NANP	1.68324	1.15592	2.45111	2.71564	0.00661484	protein-coding gene
ABHD4	0.592168	0.405484	0.864801	-2.71172	0.0066936	protein-coding gene
RPS6KA3	1.68249	1.15485	2.45119	2.70984	0.00673163	protein-coding gene
GALNT3	1.67327	1.15283	2.42868	2.70814	0.00676617	protein-coding gene
CTNND1	1.66544	1.15124	2.40931	2.70754	0.00677848	protein-coding gene
GADD45GIP1	0.594665	0.408168	0.866375	-2.70702	0.006789	protein-coding gene
DSG2	1.68789	1.15538	2.46585	2.70674	0.00679474	protein-coding gene
G6PC2	1.73067	1.16335	2.57465	2.70658	0.00679811	protein-coding gene
LCAT	0.593923	0.40714	0.866396	-2.70437	0.00684331	protein-coding gene
PSMD12	1.69097	1.15551	2.47457	2.70397	0.00685169	protein-coding gene
NHLRC3	1.68646	1.15439	2.46376	2.7023	0.00688606	protein-coding gene
HERC3	1.66865	1.15088	2.41936	2.70136	0.00690559	protein-coding gene
LRPPRC	1.66924	1.15068	2.4215	2.6994	0.00694636	protein-coding gene
GPR180	1.68636	1.15388	2.46456	2.69927	0.00694918	protein-coding gene
TMEM88	0.593515	0.406363	0.866861	-2.6992	0.00695071	protein-coding gene
CUX1	0.592087	0.404569	0.866518	-2.69732	0.00698997	protein-coding gene
TGFBR3L	0.56347	0.371292	0.855117	-2.6954	0.00703043	protein-coding gene
FXYD5	0.592061	0.404368	0.866873	-2.69434	0.00705282	protein-coding gene
MLANA	1.66585	1.14916	2.41487	2.69383	0.00706362	protein-coding gene
CIITA	1.70349	1.15602	2.51024	2.6929	0.00708335	protein-coding gene
HCN2	0.597938	0.411239	0.869397	-2.6928	0.00708555	protein-coding gene
CEPT1	1.68121	1.15186	2.45383	2.69275	0.0070866	protein-coding gene
ATG4C	1.65819	1.14752	2.39611	2.69259	0.0070899	protein-coding gene
DHFR2	1.66972	1.14951	2.42534	2.69151	0.00711301	protein-coding gene
SCAF1	0.590697	0.402597	0.866679	-2.6915	0.00711323	protein-coding gene
ZNF385A	0.600198	0.413848	0.870461	-2.69137	0.00711589	protein-coding gene
PLXNB3	0.59542	0.408151	0.868613	-2.69104	0.00712304	protein-coding gene
GK5	1.6745	1.15023	2.43773	2.69041	0.00713649	protein-coding gene
DVL1	0.594964	0.407506	0.868654	-2.68922	0.00716193	protein-coding gene
TMEM221	0.563872	0.371356	0.85619	-2.68856	0.00717612	protein-coding gene
RETNLB	1.67919	1.1507	2.4504	2.6879	0.00719027	protein-coding gene
IL22RA2	1.67165	1.149	2.43202	2.68608	0.00722959	protein-coding gene
FANCB	1.6742	1.14908	2.43929	2.68362	0.00728296	protein-coding gene
GNG12	1.67247	1.14866	2.43514	2.68299	0.00729668	protein-coding gene
CTXN1	0.598037	0.410643	0.870946	-2.68037	0.00735415	protein-coding gene
SFPQ	1.67537	1.14868	2.44355	2.67979	0.00736673	protein-coding gene
MIEF1	1.66474	1.14641	2.41743	2.67789	0.00740879	protein-coding gene
ACADM	1.65637	1.14473	2.39668	2.67701	0.00742813	protein-coding gene
YTHDC2	1.65618	1.14469	2.39623	2.67699	0.00742871	protein-coding gene
PRRT1	0.601419	0.41444	0.872754	-2.67635	0.0074429	protein-coding gene
CDKN1C	0.597132	0.409299	0.871166	-2.67569	0.00745759	protein-coding gene
SNTA1	0.599547	0.412113	0.872229	-2.67469	0.00747984	protein-coding gene
PDSS2	1.67619	1.1476	2.44825	2.67221	0.00753524	protein-coding gene
GPC1	0.597178	0.409147	0.871621	-2.67213	0.00753707	protein-coding gene
ORAI1	0.601067	0.413773	0.87314	-2.67206	0.00753874	protein-coding gene
ALG6	1.65622	1.14369	2.39844	2.67061	0.00757135	protein-coding gene
RFFL	1.66894	1.14597	2.43056	2.67032	0.00757784	protein-coding gene
SPINK4	1.65903	1.14407	2.40579	2.66975	0.00759077	protein-coding gene
MS4A3	1.73683	1.15797	2.60504	2.66908	0.00760602	protein-coding gene
NAT2	1.65051	1.14235	2.38471	2.66878	0.00761262	protein-coding gene
ZSCAN32	1.65613	1.14318	2.39925	2.66752	0.0076414	protein-coding gene
ALKBH4	0.603722	0.41652	0.875061	-2.66469	0.00770587	protein-coding gene
GOLGA4	1.66652	1.14453	2.42658	2.66413	0.00771872	protein-coding gene
TRNT1	1.65356	1.14199	2.39429	2.66296	0.0077456	protein-coding gene
NRG1	1.65725	1.1426	2.40372	2.66259	0.0077542	protein-coding gene
HMGXB4	1.65375	1.14185	2.39513	2.66191	0.00776977	protein-coding gene
TNNI3	0.578916	0.387047	0.8659	-2.66091	0.00779301	protein-coding gene
COLGALT2	0.600272	0.412114	0.874338	-2.65981	0.00781851	protein-coding gene
TBK1	1.65094	1.1409	2.38901	2.6591	0.00783495	protein-coding gene
COX6C	0.597094	0.40828	0.873228	-2.65893	0.00783904	protein-coding gene
BCAR1	0.602592	0.414765	0.875477	-2.65777	0.00786602	protein-coding gene
KCNK15	0.599042	0.410375	0.874448	-2.65512	0.00792791	protein-coding gene
MTG1	0.596393	0.407166	0.873561	-2.65411	0.0079517	protein-coding gene
LEFTY2	0.589576	0.398905	0.871384	-2.65064	0.00803395	protein-coding gene
RPP14	1.65879	1.14089	2.4118	2.65018	0.00804496	protein-coding gene
SCN3A	1.65896	1.14088	2.41231	2.64994	0.00805052	protein-coding gene
TCERG1	1.6575	1.14046	2.40893	2.64898	0.00807356	protein-coding gene
NEK8	0.602508	0.414116	0.876602	-2.6484	0.00808743	protein-coding gene
CCDC78	0.60393	0.4158	0.87718	-2.64808	0.0080951	protein-coding gene
SCARA3	0.604153	0.41602	0.877363	-2.64728	0.00811433	protein-coding gene
NUMBL	0.602764	0.414323	0.87691	-2.6467	0.00812809	protein-coding gene
DLX5	0.560694	0.365261	0.860692	-2.64605	0.00814383	protein-coding gene
HDAC7	0.596478	0.40674	0.874727	-2.64513	0.00816593	protein-coding gene
TCTN2	0.601914	0.413191	0.876835	-2.64473	0.00817566	protein-coding gene
RETREG2	0.603757	0.415186	0.877973	-2.64115	0.00826243	protein-coding gene
DEAF1	0.608054	0.420331	0.879616	-2.64086	0.00826949	protein-coding gene
RPP38	0.598039	0.408312	0.875927	-2.64032	0.00828271	protein-coding gene
HEPACAM2	1.64223	1.13592	2.37421	2.63759	0.00834965	protein-coding gene
TREX2	0.573733	0.379612	0.867122	-2.63656	0.0083752	protein-coding gene
VAT1	0.606376	0.418	0.879648	-2.63556	0.00839996	protein-coding gene
NR2C2	1.66452	1.13945	2.43156	2.63507	0.00841196	protein-coding gene
EPB41	1.64808	1.13651	2.38991	2.63482	0.00841824	protein-coding gene
JDP2	0.600379	0.410732	0.877591	-2.63411	0.0084357	protein-coding gene
SLMAP	1.64704	1.13613	2.3877	2.63358	0.00844908	protein-coding gene
IDO2	1.65531	1.13741	2.40903	2.6325	0.00847583	protein-coding gene
PLOD3	0.604785	0.415898	0.879457	-2.63233	0.00848004	protein-coding gene
STAU2	1.65175	1.13674	2.4001	2.63222	0.00848301	protein-coding gene
NUDT4	1.64447	1.13542	2.38174	2.63197	0.00848908	protein-coding gene
CXCL9	1.65453	1.13704	2.40755	2.63103	0.00851265	protein-coding gene
ADAM9	1.64568	1.13527	2.38557	2.6297	0.0085459	protein-coding gene
PSMD4	0.600465	0.410372	0.878614	-2.62631	0.00863162	protein-coding gene
CTLA4	1.64864	1.13485	2.39505	2.62387	0.00869373	protein-coding gene
MS4A2	1.64699	1.13409	2.39185	2.62092	0.00876919	protein-coding gene
ITIH6	0.580947	0.387017	0.872054	-2.62055	0.00877871	protein-coding gene
RNF167	0.604992	0.415419	0.881076	-2.62007	0.00879115	protein-coding gene
FAM234B	0.605703	0.416124	0.881649	-2.6176	0.00885514	protein-coding gene
BAIAP3	0.609417	0.420512	0.883185	-2.61616	0.00889253	protein-coding gene
FAM167A	1.67269	1.13758	2.4595	2.61531	0.00891469	protein-coding gene
SERF2	0.606702	0.417173	0.882338	-2.61504	0.00892182	protein-coding gene
FNBP1L	1.64317	1.13236	2.3844	2.61431	0.00894073	protein-coding gene
ZNF862	0.601844	0.411299	0.880662	-2.61426	0.00894218	protein-coding gene
CCRL2	1.6362	1.13091	2.36727	2.61275	0.00898162	protein-coding gene
GFM1	1.6477	1.13284	2.39657	2.61244	0.00898977	protein-coding gene
LZTS2	0.605793	0.415896	0.882396	-2.61196	0.00900242	protein-coding gene
GMCL1	1.64097	1.13157	2.37969	2.61178	0.00900728	protein-coding gene
DTWD2	1.64376	1.13182	2.38725	2.61032	0.00904564	protein-coding gene
ZNF132	1.64395	1.13145	2.38861	2.60783	0.00911177	protein-coding gene
CSTF3	1.63463	1.12974	2.36514	2.60718	0.00912922	protein-coding gene
ATF5	0.602418	0.411509	0.881894	-2.60631	0.00915234	protein-coding gene
TCP10L	0.518348	0.316214	0.849693	-2.6059	0.00916331	protein-coding gene
FOXC1	0.608909	0.419238	0.884391	-2.60513	0.00918402	protein-coding gene
KDM1B	1.64788	1.13131	2.40032	2.60287	0.00924459	protein-coding gene
FSTL3	0.608171	0.4182	0.884439	-2.60266	0.00925042	protein-coding gene
GTSF1	1.63101	1.12796	2.35842	2.5999	0.00932509	protein-coding gene
YY2	1.63934	1.12925	2.37984	2.5991	0.00934683	protein-coding gene
ZNF726	1.64485	1.13011	2.39406	2.59867	0.00935866	protein-coding gene
FAM117B	1.63036	1.12745	2.35759	2.5974	0.00939338	protein-coding gene
RIOX2	1.63069	1.12735	2.35876	2.59643	0.00941968	protein-coding gene
TOP2B	1.63164	1.12746	2.36126	2.59613	0.00942793	protein-coding gene
TYSND1	0.605383	0.414422	0.884335	-2.59567	0.00944062	protein-coding gene
CCL1	1.71021	1.14041	2.56472	2.59542	0.00944742	protein-coding gene
MED13	1.64105	1.12867	2.38602	2.59379	0.00949234	protein-coding gene
SDR42E1	1.63724	1.12781	2.37677	2.59245	0.00952938	protein-coding gene
ERLIN2	1.63615	1.12763	2.374	2.59242	0.00953031	protein-coding gene
RASA1	1.64101	1.12837	2.38655	2.59197	0.0095429	protein-coding gene
TCEANC2	1.63771	1.12775	2.37827	2.59159	0.00955338	protein-coding gene
KCNH3	0.611433	0.421458	0.88704	-2.59135	0.00955991	protein-coding gene
CDIPT	0.613556	0.42393	0.888003	-2.58967	0.00960677	protein-coding gene
HCG22	1.77083	1.149	2.72918	2.5893	0.00961708	protein-coding gene
REEP2	0.607325	0.416371	0.885855	-2.58926	0.00961832	protein-coding gene
HSD3B7	0.608533	0.417707	0.886535	-2.5873	0.00967306	protein-coding gene
NPC2	0.607934	0.416985	0.886325	-2.58729	0.00967342	protein-coding gene
SLAMF1	1.63309	1.12624	2.36803	2.58701	0.00968122	protein-coding gene
PHKB	1.64691	1.12849	2.40347	2.58671	0.00968962	protein-coding gene
TIMM44	0.608768	0.417848	0.886924	-2.58493	0.00973982	protein-coding gene
UQCC2	0.61305	0.42301	0.888467	-2.58463	0.00974847	protein-coding gene
HPD	0.576242	0.379332	0.875367	-2.58394	0.00976787	protein-coding gene
CCDC60	1.62279	1.12393	2.34307	2.58335	0.00978465	protein-coding gene
SCP2	1.6273	1.12467	2.35456	2.5833	0.00978599	protein-coding gene
CDKN2A	0.612652	0.422382	0.888632	-2.58224	0.00981608	protein-coding gene
C1orf198	0.609145	0.418082	0.887525	-2.58131	0.0098427	protein-coding gene
GRIA4	1.62666	1.12409	2.35391	2.58037	0.00986951	protein-coding gene
ADAM8	0.61277	0.422405	0.888927	-2.58026	0.0098726	protein-coding gene
MAP11	0.611018	0.420254	0.888376	-2.57979	0.00988591	protein-coding gene
CCP110	1.62678	1.12394	2.35457	2.57929	0.00990047	protein-coding gene
MRPL19	1.62629	1.1237	2.35368	2.5783	0.00992887	protein-coding gene
OXNAD1	1.63968	1.1258	2.38813	2.57761	0.0099486	protein-coding gene
KCTD1	0.614436	0.424231	0.889919	-2.57704	0.009965	protein-coding gene
XPO7	1.64255	1.12608	2.39591	2.57643	0.00998257	protein-coding gene
RALGPS2	1.62872	1.12377	2.36057	2.57626	0.00998765	protein-coding gene
A2ML1	0.558096	0.358074	0.869851	-2.57576	0.010002	protein-coding gene
MAN2C1	0.608303	0.416722	0.887961	-2.57568	0.0100044	protein-coding gene
ASAH1	1.64667	1.12655	2.40695	2.5752	0.0100182	protein-coding gene
ZNF562	1.63656	1.12464	2.38149	2.57369	0.0100622	protein-coding gene
MSH6	1.63095	1.12358	2.36743	2.57281	0.0100876	protein-coding gene
FUCA1	1.63536	1.12415	2.37906	2.57187	0.010115	protein-coding gene
LRRC23	0.610684	0.419356	0.889303	-2.57173	0.0101192	protein-coding gene
CHEK1	1.62493	1.12241	2.35245	2.57166	0.0101211	protein-coding gene
RAD23A	0.599629	0.406032	0.885534	-2.57108	0.0101382	protein-coding gene
DNM1	0.613811	0.423084	0.890519	-2.57068	0.0101499	protein-coding gene
ZNF184	1.62212	1.12154	2.34611	2.56916	0.0101944	protein-coding gene
SLC27A5	0.610573	0.419049	0.889633	-2.5689	0.0102022	protein-coding gene
IL7	1.63113	1.12292	2.36934	2.56861	0.0102106	protein-coding gene
SP5	0.607103	0.414819	0.888516	-2.56826	0.010221	protein-coding gene
HSD17B1	0.615402	0.424857	0.891406	-2.56804	0.0102275	protein-coding gene
ZCCHC10	1.6225	1.12142	2.34749	2.56801	0.0102283	protein-coding gene
RAB5C	1.64858	1.12556	2.41462	2.56744	0.0102453	protein-coding gene
HOOK1	1.62795	1.1222	2.36164	2.56735	0.010248	protein-coding gene
CCDC117	1.63685	1.1234	2.38497	2.56585	0.0102923	protein-coding gene
RPL13	0.615206	0.424417	0.891762	-2.56476	0.0103247	protein-coding gene
ERCC3	0.613938	0.42266	0.89178	-2.56128	0.0104288	protein-coding gene
PPP2R1A	0.615018	0.423894	0.892316	-2.55998	0.0104677	protein-coding gene
CNPY3	0.61333	0.421828	0.89177	-2.55976	0.0104743	protein-coding gene
P4HA1	0.613726	0.422271	0.891986	-2.55914	0.0104931	protein-coding gene
RNPEPL1	0.615299	0.42417	0.89255	-2.55891	0.0105	protein-coding gene
DCTN4	1.63375	1.12175	2.37945	2.55888	0.0105011	protein-coding gene
VAV3	1.61678	1.11887	2.33627	2.558	0.0105276	protein-coding gene
CDC16	1.64047	1.12259	2.39725	2.55746	0.010544	protein-coding gene
RCN2	1.61781	1.11881	2.33936	2.55661	0.0105698	protein-coding gene
GPX1	0.616134	0.424994	0.893238	-2.55579	0.0105946	protein-coding gene
NHLRC4	0.606858	0.413749	0.890099	-2.55569	0.0105977	protein-coding gene
TCAIM	1.62915	1.12027	2.36918	2.55438	0.0106377	protein-coding gene
G3BP1	1.62182	1.11907	2.35045	2.5542	0.0106433	protein-coding gene
CFAP100	0.501733	0.295471	0.851981	-2.55292	0.0106824	protein-coding gene
EPHA1	0.610311	0.417721	0.891695	-2.55253	0.0106945	protein-coding gene
BCL7B	0.617145	0.42596	0.894139	-2.55148	0.0107267	protein-coding gene
C2CD5	1.61826	1.118	2.34235	2.55115	0.0107367	protein-coding gene
MAF1	0.61416	0.422221	0.893353	-2.54981	0.010778	protein-coding gene
EVA1B	0.61392	0.421769	0.893613	-2.54722	0.0108583	protein-coding gene
RNF187	0.615595	0.423768	0.894257	-2.5466	0.0108779	protein-coding gene
TMEM121B	0.614348	0.422222	0.893898	-2.54615	0.0108918	protein-coding gene
ERCC4	1.62509	1.11804	2.3621	2.54473	0.0109363	protein-coding gene
SKOR1	0.603002	0.408419	0.89029	-2.54454	0.0109423	protein-coding gene
ERAP1	1.62924	1.11866	2.37288	2.54447	0.0109444	protein-coding gene
GGCX	0.61829	0.426845	0.895601	-2.54319	0.0109846	protein-coding gene
TAOK2	0.612288	0.419522	0.893627	-2.54298	0.0109912	protein-coding gene
TLR10	1.61927	1.11678	2.34787	2.5426	0.0110031	protein-coding gene
HDDC3	0.609902	0.416607	0.89288	-2.54259	0.0110035	protein-coding gene
NIPA1	0.61033	0.417072	0.893138	-2.54173	0.0110305	protein-coding gene
PYROXD2	0.611727	0.418728	0.893683	-2.54115	0.0110488	protein-coding gene
SH3D19	1.61493	1.11573	2.33748	2.54038	0.0110732	protein-coding gene
FAM166A	0.54663	0.34299	0.871174	-2.53993	0.0110874	protein-coding gene
FDCSP	1.61523	1.11568	2.33846	2.53982	0.0110909	protein-coding gene
HOXC13	0.621386	0.430315	0.8973	-2.538	0.0111487	protein-coding gene
FCRLA	1.6132	1.11475	2.33452	2.53605	0.0112111	protein-coding gene
ERCC2	0.616064	0.423649	0.895873	-2.53551	0.0112283	protein-coding gene
TAF9	1.62369	1.11629	2.36174	2.53539	0.0112321	protein-coding gene
TMEM220	1.62182	1.11593	2.35703	2.53503	0.0112437	protein-coding gene
PCF11	1.61808	1.11526	2.34759	2.53448	0.0112615	protein-coding gene
MELTF	0.618415	0.426439	0.896816	-2.53423	0.0112695	protein-coding gene
SLC44A3	1.62142	1.11565	2.35649	2.53367	0.0112875	protein-coding gene
MYO1D	1.62589	1.1162	2.36831	2.5328	0.0113154	protein-coding gene
VEGFB	0.614231	0.42123	0.895664	-2.53253	0.0113242	protein-coding gene
C3orf62	0.61538	0.422617	0.896065	-2.53236	0.0113297	protein-coding gene
CNTF	1.62289	1.11538	2.36133	2.53064	0.0113854	protein-coding gene
DIPK1B	0.619488	0.427387	0.897933	-2.52841	0.011458	protein-coding gene
SYAP1	1.63889	1.11745	2.40365	2.52828	0.0114623	protein-coding gene
SNTB2	1.63481	1.11669	2.39332	2.52749	0.0114882	protein-coding gene
F2RL2	1.61278	1.11328	2.3364	2.52739	0.0114912	protein-coding gene
NBPF1	1.62628	1.11525	2.37147	2.52671	0.0115137	protein-coding gene
DRD4	0.614389	0.42096	0.896698	-2.52519	0.0115635	protein-coding gene
PRB1	0.595275	0.397884	0.890593	-2.52367	0.0116136	protein-coding gene
TNKS	1.6226	1.1141	2.36318	2.52323	0.0116281	protein-coding gene
NUDT21	1.62027	1.11347	2.35775	2.52156	0.0116837	protein-coding gene
SUMF2	0.617417	0.424377	0.898265	-2.52084	0.0117075	protein-coding gene
AKTIP	1.61363	1.11227	2.34098	2.52044	0.0117209	protein-coding gene
UFL1	1.61194	1.11176	2.33716	2.51891	0.0117718	protein-coding gene
NRTN	0.620885	0.428469	0.899712	-2.51837	0.0117898	protein-coding gene
ERI1	1.62381	1.11307	2.36891	2.51591	0.0118727	protein-coding gene
PNMA5	0.580453	0.379894	0.886894	-2.51492	0.011906	protein-coding gene
SLC35B3	1.61361	1.11109	2.34341	2.5133	0.0119608	protein-coding gene
HP1BP3	1.60688	1.10995	2.3263	2.51254	0.0119864	protein-coding gene
DEPDC1B	1.60552	1.10972	2.32283	2.51243	0.0119904	protein-coding gene
SRPK3	0.614265	0.419981	0.898426	-2.5121	0.0120014	protein-coding gene
VGF	0.6215	0.428774	0.900853	-2.51126	0.01203	protein-coding gene
SRPK1	1.60793	1.10987	2.32949	2.51112	0.0120348	protein-coding gene
CUL7	0.619945	0.426851	0.900389	-2.51103	0.012038	protein-coding gene
TRIR	0.620603	0.427506	0.900919	-2.50863	0.0121199	protein-coding gene
UBA5	1.60646	1.10907	2.3269	2.50762	0.0121549	protein-coding gene
NRCAM	0.62325	0.430613	0.902066	-2.50632	0.0121996	protein-coding gene
UNC45A	0.621536	0.428419	0.901704	-2.50498	0.0122459	protein-coding gene
STXBP5	1.61755	1.11022	2.35673	2.50447	0.0122634	protein-coding gene
SPSB2	0.618214	0.42426	0.900836	-2.50363	0.0122927	protein-coding gene
AP1G2	0.613166	0.418066	0.899314	-2.50304	0.0123131	protein-coding gene
RFXANK	0.614847	0.419885	0.900335	-2.49949	0.0124371	protein-coding gene
PRPF31	0.615312	0.420388	0.900619	-2.4985	0.0124721	protein-coding gene
GSTM1	0.618593	0.424388	0.901667	-2.49839	0.012476	protein-coding gene
INTS1	0.617932	0.423534	0.901556	-2.49768	0.012501	protein-coding gene
PHLPP2	1.60551	1.10706	2.3284	2.4962	0.012553	protein-coding gene
PHF1	0.618964	0.424703	0.902082	-2.49619	0.0125535	protein-coding gene
C11orf45	0.617946	0.423441	0.901798	-2.49594	0.0125625	protein-coding gene
ZSCAN31	1.62589	1.11	2.38155	2.49585	0.0125656	protein-coding gene
URGCP	0.623259	0.42995	0.903483	-2.49575	0.0125692	protein-coding gene
BMP2K	1.63368	1.11108	2.40209	2.49549	0.0125783	protein-coding gene
SRSF11	1.60307	1.10647	2.32257	2.4948	0.012603	protein-coding gene
VPS13C	1.60582	1.10682	2.3298	2.49446	0.0126149	protein-coding gene
SIX5	0.606789	0.409716	0.898654	-2.49327	0.0126574	protein-coding gene
FAM110D	0.62229	0.428497	0.903729	-2.49169	0.0127139	protein-coding gene
KATNBL1	1.59596	1.10472	2.30564	2.49057	0.012754	protein-coding gene
GIPC2	1.59449	1.10429	2.30231	2.48922	0.0128024	protein-coding gene
C3orf20	1.63696	1.11047	2.41307	2.48921	0.0128028	protein-coding gene
GP6	0.606435	0.409023	0.899127	-2.48914	0.0128052	protein-coding gene
RBM7	1.6101	1.10652	2.34286	2.48891	0.0128137	protein-coding gene
FLACC1	1.63948	1.11074	2.41991	2.48865	0.0128227	protein-coding gene
ACRBP	0.623203	0.429333	0.904615	-2.48723	0.0128744	protein-coding gene
CCDC40	0.614516	0.418507	0.902326	-2.48437	0.0129782	protein-coding gene
RPL13A	0.621132	0.426541	0.904498	-2.48342	0.0130128	protein-coding gene
BICRA	0.616963	0.421371	0.903344	-2.48248	0.0130471	protein-coding gene
MSRA	1.60236	1.10421	2.32523	2.48179	0.0130726	protein-coding gene
SNAP47	0.626418	0.432944	0.906353	-2.48165	0.0130774	protein-coding gene
USP26	1.60135	1.10391	2.32295	2.48085	0.013107	protein-coding gene
ETS2	1.5951	1.10291	2.30696	2.48024	0.0131294	protein-coding gene
ARMT1	1.59508	1.10288	2.30694	2.4801	0.0131346	protein-coding gene
POU6F1	0.61428	0.417938	0.902861	-2.48002	0.0131376	protein-coding gene
TAF1B	1.60123	1.10368	2.3231	2.47954	0.0131552	protein-coding gene
NAPRT	0.615676	0.41957	0.903441	-2.47894	0.0131772	protein-coding gene
PLEKHF1	0.622715	0.428151	0.905696	-2.4782	0.0132049	protein-coding gene
HTR7	1.59977	1.10323	2.31979	2.47812	0.0132077	protein-coding gene
RELN	1.59732	1.10279	2.31363	2.47759	0.0132275	protein-coding gene
CAPN7	1.5986	1.10297	2.31693	2.47757	0.0132282	protein-coding gene
MRPS31	1.603	1.10351	2.32857	2.47698	0.0132498	protein-coding gene
CHID1	0.620774	0.425683	0.905274	-2.47697	0.0132504	protein-coding gene
RUFY1	0.624632	0.430409	0.906499	-2.47658	0.0132649	protein-coding gene
ATP6V1B1	0.623681	0.429107	0.906483	-2.47459	0.013339	protein-coding gene
VPS37D	0.624819	0.430428	0.907002	-2.4733	0.013387	protein-coding gene
NPIPB5	0.624461	0.429985	0.906897	-2.47328	0.0133878	protein-coding gene
NPAT	1.59533	1.1017	2.31013	2.47272	0.0134088	protein-coding gene
ATP13A4	1.59732	1.10165	2.31602	2.4707	0.0134849	protein-coding gene
THAP3	0.62545	0.431032	0.90756	-2.47061	0.0134882	protein-coding gene
EXD3	0.621908	0.426619	0.906592	-2.46991	0.0135147	protein-coding gene
TRMT61A	0.622314	0.427114	0.906725	-2.46984	0.0135175	protein-coding gene
TSPAN14	0.623774	0.428881	0.907232	-2.46934	0.0135363	protein-coding gene
KCTD3	1.61012	1.10323	2.34991	2.46929	0.0135381	protein-coding gene
CRTC2	0.620752	0.424912	0.906855	-2.46552	0.0136815	protein-coding gene
NFKBIE	0.62574	0.431054	0.908355	-2.46544	0.0136845	protein-coding gene
PGF	0.626795	0.432255	0.908889	-2.46383	0.013746	protein-coding gene
SLC4A2	0.617982	0.42139	0.90629	-2.46362	0.0137541	protein-coding gene
COX7A1	0.624201	0.429034	0.90815	-2.46361	0.0137548	protein-coding gene
FNDC9	1.63842	1.10619	2.42674	2.4635	0.0137587	protein-coding gene
ADCK2	0.627936	0.433592	0.909389	-2.46265	0.0137914	protein-coding gene
INSYN2B	1.60965	1.10182	2.35155	2.46131	0.0138431	protein-coding gene
ACSL6	1.5898	1.09897	2.29983	2.46093	0.0138577	protein-coding gene
SLC33A1	1.60354	1.10076	2.33596	2.46013	0.0138887	protein-coding gene
TMEM192	1.59239	1.099	2.30727	2.45889	0.0139367	protein-coding gene
LUZP1	1.60221	1.10024	2.33319	2.45814	0.0139659	protein-coding gene
STKLD1	0.618489	0.42156	0.907412	-2.45675	0.01402	protein-coding gene
C16orf74	0.627357	0.432455	0.9101	-2.45623	0.0140404	protein-coding gene
OAZ2	0.627698	0.43287	0.910215	-2.45612	0.0140446	protein-coding gene
MAGI3	1.59272	1.09852	2.30923	2.45576	0.0140587	protein-coding gene
FIBP	0.625434	0.42993	0.909841	-2.45403	0.0141265	protein-coding gene
FDFT1	1.5977	1.09888	2.32296	2.45372	0.0141387	protein-coding gene
JAK1	1.59413	1.09833	2.31375	2.45338	0.0141519	protein-coding gene
KAZALD1	0.617489	0.420088	0.907651	-2.45298	0.0141676	protein-coding gene
MBTD1	1.58563	1.09699	2.29195	2.45242	0.01419	protein-coding gene
PPP1R13L	0.623907	0.427849	0.909808	-2.45107	0.0142433	protein-coding gene
GXYLT2	1.58574	1.09664	2.29298	2.45023	0.0142765	protein-coding gene
TWF1	1.59485	1.09784	2.31689	2.44986	0.0142914	protein-coding gene
WRN	1.59272	1.09658	2.31333	2.44408	0.014522	protein-coding gene
MAPKAPK2	0.62867	0.433207	0.912326	-2.44291	0.0145695	protein-coding gene
ACTR2	1.58688	1.09553	2.29861	2.44256	0.0145833	protein-coding gene
LTBR	0.62728	0.431447	0.912	-2.44238	0.0145908	protein-coding gene
RHOD	0.620573	0.423134	0.910139	-2.44186	0.0146116	protein-coding gene
PLAG1	0.625555	0.429172	0.9118	-2.44028	0.0146761	protein-coding gene
SYT1	0.607952	0.407567	0.906858	-2.43916	0.0147215	protein-coding gene
HAUS6	1.58821	1.09508	2.3034	2.43877	0.0147372	protein-coding gene
GEMIN5	1.58668	1.09481	2.29953	2.43843	0.0147513	protein-coding gene
VANGL1	1.58881	1.09502	2.30528	2.43795	0.0147706	protein-coding gene
PPFIA4	0.628579	0.432713	0.913102	-2.43715	0.0148035	protein-coding gene
ZNF517	0.630308	0.434849	0.913624	-2.43693	0.0148124	protein-coding gene
SPAG4	0.629229	0.433449	0.913439	-2.43607	0.014848	protein-coding gene
UBA3	1.59084	1.09486	2.31151	2.43537	0.0148766	protein-coding gene
CDC5L	1.58187	1.09361	2.28812	2.4351	0.0148878	protein-coding gene
LTBP3	0.626028	0.429381	0.912735	-2.4346	0.0149081	protein-coding gene
INTS10	1.5933	1.09501	2.31833	2.4343	0.0149206	protein-coding gene
POU3F4	0.604474	0.403007	0.906658	-2.4337	0.0149452	protein-coding gene
AP1AR	1.58111	1.093	2.28721	2.43204	0.0150142	protein-coding gene
C2orf74	1.60048	1.09556	2.3381	2.4319	0.0150198	protein-coding gene
ALDOA	0.629365	0.433312	0.914121	-2.43147	0.0150378	protein-coding gene
PAK4	0.629927	0.434007	0.914289	-2.4314	0.0150407	protein-coding gene
AP3B1	1.58132	1.09279	2.28825	2.43062	0.0150732	protein-coding gene
B4GALT3	0.629568	0.433461	0.914397	-2.42991	0.0151027	protein-coding gene
ANKRD36B	1.59297	1.09409	2.31934	2.42908	0.0151372	protein-coding gene
HIPK1	1.58409	1.0929	2.29603	2.42904	0.0151388	protein-coding gene
C11orf68	0.623783	0.42622	0.912921	-2.42883	0.0151477	protein-coding gene
SPR	0.629286	0.433037	0.914475	-2.42879	0.0151493	protein-coding gene
NUP160	1.59344	1.0941	2.32069	2.42878	0.0151499	protein-coding gene
NUDT1	0.619774	0.421274	0.911805	-2.42869	0.0151534	protein-coding gene
ADAP1	0.621555	0.423458	0.912324	-2.4286	0.0151574	protein-coding gene
TRIM33	1.58147	1.09234	2.28962	2.42776	0.0151924	protein-coding gene
USP4	1.58363	1.09256	2.29542	2.42738	0.0152082	protein-coding gene
TOM1L1	1.58749	1.09297	2.30576	2.42676	0.0152342	protein-coding gene
HNRNPU	1.58764	1.09296	2.30624	2.42656	0.0152425	protein-coding gene
TMEM191C	0.620897	0.422428	0.912611	-2.42532	0.0152949	protein-coding gene
ACAD8	1.585	1.09238	2.29977	2.4252	0.0152998	protein-coding gene
KLC1	0.626518	0.429347	0.914237	-2.425	0.0153085	protein-coding gene
PTCD2	1.58777	1.09261	2.30733	2.42439	0.0153343	protein-coding gene
FOXD1	0.623914	0.426031	0.913709	-2.42359	0.0153679	protein-coding gene
GLMN	1.58101	1.09157	2.28988	2.42356	0.0153693	protein-coding gene
MED10	0.629455	0.432873	0.915312	-2.4232	0.0153846	protein-coding gene
BCL10	1.58366	1.09173	2.29726	2.4224	0.0154183	protein-coding gene
RCVRN	0.527903	0.314828	0.885189	-2.4224	0.0154185	protein-coding gene
CCM2	0.630471	0.434026	0.915829	-2.42153	0.0154554	protein-coding gene
CHDH	1.57711	1.0907	2.28043	2.4214	0.0154607	protein-coding gene
WDR31	1.5862	1.09186	2.30436	2.42116	0.0154712	protein-coding gene
RAB3IL1	0.628389	0.431352	0.91543	-2.42027	0.0155088	protein-coding gene
CD2AP	1.57573	1.09026	2.27738	2.41984	0.0155273	protein-coding gene
SPATA12	1.57569	1.09002	2.27775	2.41843	0.0155876	protein-coding gene
TMX3	1.58156	1.09079	2.29316	2.41841	0.0155886	protein-coding gene
MAP4K3	1.57801	1.09021	2.28407	2.41773	0.0156176	protein-coding gene
ITFG1	1.58621	1.09123	2.30571	2.41743	0.0156304	protein-coding gene
DUSP16	1.58456	1.09095	2.3015	2.41708	0.0156455	protein-coding gene
CYB5R4	1.58651	1.0912	2.30664	2.41705	0.0156469	protein-coding gene
KNDC1	0.62215	0.423412	0.914172	-2.41699	0.0156495	protein-coding gene
INHBB	0.632828	0.436657	0.91713	-2.41691	0.015653	protein-coding gene
TCIM	1.58167	1.0903	2.29451	2.4154	0.0157181	protein-coding gene
NCR3LG1	1.5838	1.09052	2.3002	2.41509	0.0157315	protein-coding gene
HPS3	1.58169	1.09024	2.29467	2.41504	0.0157334	protein-coding gene
RAB3A	0.632161	0.435698	0.917213	-2.41502	0.0157342	protein-coding gene
MOSPD2	1.59399	1.0918	2.32716	2.41487	0.0157408	protein-coding gene
WNT5A	1.5774	1.08957	2.28363	2.41441	0.0157608	protein-coding gene
SHQ1	1.57975	1.08979	2.29001	2.41386	0.0157845	protein-coding gene
LRRC8B	1.57612	1.08923	2.28065	2.41332	0.0158078	protein-coding gene
MOSPD3	0.631626	0.434908	0.917323	-2.41322	0.0158123	protein-coding gene
ATN1	0.622356	0.423394	0.914815	-2.41297	0.015823	protein-coding gene
AP2M1	0.633128	0.436702	0.917905	-2.412	0.0158655	protein-coding gene
RAPGEF2	1.57948	1.08941	2.29	2.41182	0.015873	protein-coding gene
CYB5RL	1.59764	1.09149	2.3385	2.41031	0.0159391	protein-coding gene
HHIP	1.57657	1.0887	2.28307	2.40982	0.0159605	protein-coding gene
PLCB4	1.57376	1.08833	2.27571	2.40979	0.0159615	protein-coding gene
DUSP18	1.576	1.08843	2.282	2.40862	0.0160131	protein-coding gene
CCDC171	1.57921	1.08839	2.29136	2.40596	0.0161298	protein-coding gene
SRSF10	1.58255	1.08879	2.30022	2.4058	0.0161371	protein-coding gene
SLC6A6	1.57871	1.08818	2.29036	2.40507	0.0161695	protein-coding gene
GCLM	1.57662	1.08781	2.28509	2.40444	0.0161972	protein-coding gene
CCNJL	1.57853	1.08799	2.29023	2.4041	0.0162123	protein-coding gene
PLK4	1.57824	1.08791	2.28958	2.40383	0.0162245	protein-coding gene
HDC	1.57587	1.08738	2.28382	2.40245	0.0162856	protein-coding gene
S100A7	0.621417	0.421508	0.916137	-2.40223	0.0162955	protein-coding gene
NT5DC1	1.5713	1.08675	2.2719	2.4022	0.0162967	protein-coding gene
ALOX12	0.633916	0.437006	0.919552	-2.40188	0.016311	protein-coding gene
C5orf58	1.58375	1.08827	2.30481	2.40185	0.0163122	protein-coding gene
CACNA1D	1.57145	1.08655	2.27273	2.4009	0.0163547	protein-coding gene
CCDC68	1.59525	1.08951	2.33575	2.40061	0.0163679	protein-coding gene
TRIM8	0.630444	0.432463	0.919062	-2.39884	0.0164471	protein-coding gene
PXDC1	0.628853	0.430426	0.918755	-2.39802	0.0164838	protein-coding gene
ZNF829	1.58515	1.08774	2.31002	2.39766	0.0165	protein-coding gene
METTL9	1.61185	1.09094	2.38148	2.397	0.0165298	protein-coding gene
ECHS1	0.62918	0.430725	0.919073	-2.39644	0.0165552	protein-coding gene
COL11A2	0.634465	0.437253	0.920624	-2.39539	0.0166027	protein-coding gene
ORM1	1.58101	1.08678	2.29999	2.39508	0.0166168	protein-coding gene
LGALS1	0.632929	0.435287	0.920309	-2.39476	0.0166312	protein-coding gene
ARPC1B	0.630369	0.432053	0.919714	-2.3942	0.0166568	protein-coding gene
CATSPERB	1.58589	1.08718	2.31338	2.39386	0.016672	protein-coding gene
CEP41	1.5689	1.08504	2.26854	2.39376	0.0166766	protein-coding gene
MICALL2	0.634322	0.436961	0.920825	-2.39372	0.0166783	protein-coding gene
CHRNA6	1.60014	1.0889	2.35141	2.39361	0.0166835	protein-coding gene
DOP1A	1.56998	1.08504	2.27167	2.39293	0.0167145	protein-coding gene
NENF	0.636285	0.439146	0.921923	-2.38965	0.0168646	protein-coding gene
CBLN2	1.57194	1.08469	2.27806	2.38943	0.0168745	protein-coding gene
RBM12	1.57927	1.08551	2.29762	2.38889	0.0168992	protein-coding gene
SRBD1	1.57373	1.08467	2.28332	2.38796	0.0169421	protein-coding gene
ATP6AP1	0.636875	0.439764	0.922335	-2.38784	0.0169479	protein-coding gene
USP48	1.56741	1.08383	2.26675	2.38762	0.0169577	protein-coding gene
RSPRY1	1.58388	1.0857	2.31065	2.38668	0.0170012	protein-coding gene
SMIM29	0.630279	0.431397	0.92085	-2.38623	0.0170219	protein-coding gene
CASP9	1.56816	1.08357	2.26947	2.38553	0.0170545	protein-coding gene
CCNF	1.57473	1.08432	2.28693	2.38521	0.0170696	protein-coding gene
ERFE	0.637179	0.439948	0.922829	-2.38494	0.0170821	protein-coding gene
USP45	1.57323	1.08396	2.28336	2.38412	0.01712	protein-coding gene
TPSB2	1.5665	1.08311	2.26563	2.38402	0.0171246	protein-coding gene
GNL3	1.5739	1.08389	2.28544	2.38324	0.0171609	protein-coding gene
TENT5C	1.58157	1.08482	2.30579	2.38323	0.0171615	protein-coding gene
NT5C2	1.57498	1.08398	2.28837	2.38302	0.0171712	protein-coding gene
DNAAF3	0.634195	0.436049	0.922379	-2.38271	0.0171856	protein-coding gene
ZBTB42	0.633214	0.434821	0.922126	-2.38271	0.0171856	protein-coding gene
LYST	1.58546	1.08512	2.3165	2.38223	0.017208	protein-coding gene
TNK2	0.634335	0.436105	0.922669	-2.38097	0.0172673	protein-coding gene
GPR174	1.57793	1.08384	2.29726	2.38007	0.0173095	protein-coding gene
CNOT7	1.56944	1.08276	2.27485	2.37982	0.0173212	protein-coding gene
NME4	0.624879	0.424199	0.920497	-2.37913	0.0173536	protein-coding gene
FCRLB	0.625857	0.425374	0.920832	-2.37859	0.0173791	protein-coding gene
HOMER3	0.632601	0.433735	0.922647	-2.37806	0.0174038	protein-coding gene
TUBB6	0.637288	0.43961	0.923855	-2.378	0.017407	protein-coding gene
DEPDC1	1.56484	1.08189	2.26339	2.37795	0.0174092	protein-coding gene
PRCC	0.633629	0.43501	0.922934	-2.3779	0.0174113	protein-coding gene
COPS6	0.638282	0.440835	0.924166	-2.37759	0.0174261	protein-coding gene
GUK1	0.638464	0.441029	0.924285	-2.37709	0.0174499	protein-coding gene
BRCA1	1.56997	1.08236	2.27726	2.37705	0.0174517	protein-coding gene
GRK3	1.56669	1.08196	2.26859	2.37705	0.0174518	protein-coding gene
CXCL10	1.57801	1.08333	2.29859	2.37704	0.0174521	protein-coding gene
LAMTOR4	0.638596	0.441191	0.924328	-2.37702	0.0174531	protein-coding gene
ZNF675	1.56212	1.0811	2.25715	2.37522	0.0175386	protein-coding gene
SCRG1	0.612387	0.408569	0.917881	-2.37495	0.0175515	protein-coding gene
SLIT1	0.637156	0.439224	0.924284	-2.37479	0.0175588	protein-coding gene
DEPTOR	0.627402	0.426951	0.921964	-2.37368	0.017612	protein-coding gene
FASTKD1	1.56849	1.08143	2.27489	2.37264	0.0176615	protein-coding gene
TAPT1	1.56693	1.08123	2.27081	2.37251	0.0176676	protein-coding gene
LYSMD3	1.5642	1.08085	2.26369	2.37224	0.0176807	protein-coding gene
GABARAPL2	0.637567	0.439564	0.924762	-2.37222	0.0176817	protein-coding gene
RAD51C	1.56594	1.08102	2.26839	2.372	0.0176923	protein-coding gene
MIPEP	1.56703	1.08114	2.2713	2.37194	0.0176949	protein-coding gene
PHKG1	0.636619	0.438319	0.924633	-2.37146	0.017718	protein-coding gene
NDUFS1	1.57936	1.0825	2.30429	2.37126	0.0177278	protein-coding gene
TNNT2	0.624141	0.42271	0.921559	-2.37082	0.0177486	protein-coding gene
ATPSCKMT	1.57188	1.08148	2.28467	2.3705	0.0177641	protein-coding gene
IFNLR1	1.56182	1.08026	2.25805	2.37043	0.0177672	protein-coding gene
CASP8	1.56278	1.08037	2.26058	2.3704	0.017769	protein-coding gene
ARL8A	0.627294	0.426549	0.922517	-2.3698	0.0177975	protein-coding gene
CBLIF	1.55938	1.07982	2.25192	2.36954	0.01781	protein-coding gene
GAB1	1.56176	1.08009	2.25823	2.36942	0.0178158	protein-coding gene
ABCD1	0.637468	0.439211	0.925216	-2.36891	0.0178405	protein-coding gene
ANKRD45	0.600419	0.393612	0.915886	-2.36779	0.0178948	protein-coding gene
CLINT1	1.57496	1.08136	2.29388	2.36767	0.0179005	protein-coding gene
SULT2B1	0.629868	0.429573	0.923554	-2.36723	0.0179217	protein-coding gene
PAK1IP1	1.56748	1.08021	2.27456	2.36615	0.0179742	protein-coding gene
PEX26	1.56469	1.07985	2.26721	2.36597	0.0179828	protein-coding gene
USP7	1.56512	1.07977	2.26863	2.36521	0.0180199	protein-coding gene
DCUN1D4	1.56761	1.07998	2.27539	2.36472	0.0180438	protein-coding gene
SPEG	0.637781	0.4393	0.925939	-2.36449	0.0180549	protein-coding gene
TOPBP1	1.56675	1.07982	2.27325	2.36436	0.0180613	protein-coding gene
SYNCRIP	1.56287	1.07918	2.26335	2.36327	0.0181144	protein-coding gene
CCDC200	0.635359	0.436121	0.925618	-2.36258	0.0181481	protein-coding gene
BOLA1	0.635476	0.43622	0.925748	-2.36189	0.0181819	protein-coding gene
SFTA2	0.632079	0.431874	0.925094	-2.36062	0.0182443	protein-coding gene
FNIP1	1.57092	1.07964	2.28575	2.36045	0.018253	protein-coding gene
PDS5B	1.56344	1.0786	2.2662	2.35947	0.0183009	protein-coding gene
AKAP1	1.56561	1.07878	2.27214	2.35899	0.0183247	protein-coding gene
CARD17	1.57191	1.07923	2.2895	2.35738	0.0184042	protein-coding gene
PRPF40A	1.55616	1.0773	2.24788	2.35678	0.0184344	protein-coding gene
ACOT2	0.635407	0.435696	0.926658	-2.35563	0.0184915	protein-coding gene
SWI5	0.637997	0.438917	0.927372	-2.35508	0.0185187	protein-coding gene
CHPF2	0.636467	0.43697	0.927044	-2.35477	0.0185341	protein-coding gene
WDR97	0.634032	0.433899	0.926475	-2.3546	0.0185429	protein-coding gene
NCS1	0.63559	0.43578	0.927017	-2.35352	0.0185968	protein-coding gene
SSBP3	1.56374	1.07759	2.26922	2.35331	0.0186072	protein-coding gene
CASP14	1.83193	1.10648	3.03302	2.35329	0.0186079	protein-coding gene
RSL1D1	1.55803	1.07683	2.25426	2.35271	0.018637	protein-coding gene
SRF	0.638348	0.439163	0.927873	-2.35226	0.0186596	protein-coding gene
ITGA7	0.641365	0.442952	0.928654	-2.35191	0.0186773	protein-coding gene
KIF15	1.56267	1.0772	2.26693	2.35173	0.0186861	protein-coding gene
ERFL	0.617553	0.41321	0.922949	-2.35107	0.0187193	protein-coding gene
C19orf25	0.63861	0.439391	0.928156	-2.35077	0.0187344	protein-coding gene
PACS2	0.638192	0.438855	0.928073	-2.35065	0.0187404	protein-coding gene
GSTCD	1.56053	1.07671	2.26175	2.35033	0.0187569	protein-coding gene
CALY	0.5984	0.389962	0.91825	-2.35033	0.018757	protein-coding gene
SRSF3	1.56416	1.07707	2.27153	2.34996	0.0187752	protein-coding gene
RAB28	1.55386	1.07549	2.24501	2.34758	0.0188959	protein-coding gene
SH3BP5	1.56301	1.07643	2.26954	2.34699	0.0189258	protein-coding gene
NOP9	1.56458	1.07658	2.27379	2.34685	0.0189331	protein-coding gene
C2orf50	0.58199	0.370287	0.914729	-2.34629	0.0189615	protein-coding gene
SUCO	1.55732	1.07563	2.25473	2.34612	0.01897	protein-coding gene
HBS1L	1.5593	1.07552	2.26069	2.34415	0.0190707	protein-coding gene
APOH	1.57744	1.07745	2.30945	2.3435	0.019104	protein-coding gene
MYL12B	0.642926	0.444339	0.930267	-2.34345	0.0191066	protein-coding gene
ARMH4	0.637462	0.437366	0.929103	-2.34254	0.0191529	protein-coding gene
TMEM120A	0.638805	0.439055	0.929431	-2.34249	0.0191557	protein-coding gene
OMA1	1.55625	1.07477	2.25342	2.34177	0.0191925	protein-coding gene
PTGFR	1.56157	1.07533	2.26768	2.34152	0.0192054	protein-coding gene
C4orf19	1.55607	1.07463	2.25319	2.34104	0.01923	protein-coding gene
PPIP5K2	1.5538	1.07431	2.2473	2.34068	0.0192484	protein-coding gene
OSR1	0.635312	0.434525	0.92888	-2.34062	0.0192517	protein-coding gene
THAP12	1.55706	1.07466	2.25598	2.34059	0.0192533	protein-coding gene
KIF21B	1.55791	1.07468	2.25842	2.3401	0.0192784	protein-coding gene
TRIM45	0.641867	0.442729	0.930574	-2.33966	0.0193015	protein-coding gene
PKD1L1	1.57912	1.07678	2.31581	2.33864	0.0193539	protein-coding gene
EMSY	1.55787	1.07421	2.25929	2.33739	0.0194188	protein-coding gene
LINGO4	1.6085	1.0797	2.39629	2.33698	0.01944	protein-coding gene
TNFRSF17	1.55916	1.07427	2.26292	2.33692	0.0194431	protein-coding gene
TRIM28	0.642537	0.443335	0.931244	-2.33619	0.0194816	protein-coding gene
ADAMTSL4	0.64214	0.442817	0.931183	-2.33597	0.0194926	protein-coding gene
DNAJC17	0.639618	0.439621	0.930599	-2.33594	0.0194944	protein-coding gene
CDC27	1.55019	1.07309	2.23941	2.33586	0.0194983	protein-coding gene
SCT	0.629618	0.426972	0.928442	-2.33464	0.0195623	protein-coding gene
ABCB10	1.55818	1.07372	2.26124	2.33433	0.0195784	protein-coding gene
C5orf60	0.640936	0.441159	0.931179	-2.33411	0.01959	protein-coding gene
CRIP2	0.641097	0.441331	0.931287	-2.33364	0.0196146	protein-coding gene
ZBED2	1.54958	1.07253	2.23881	2.33296	0.0196505	protein-coding gene
INSL4	1.69677	1.0881	2.64592	2.33243	0.0196781	protein-coding gene
ANXA9	0.638244	0.437583	0.930922	-2.33165	0.0197193	protein-coding gene
SPPL2B	0.636655	0.435572	0.930568	-2.33154	0.0197248	protein-coding gene
CEP126	1.55158	1.0725	2.24465	2.33146	0.0197293	protein-coding gene
SACM1L	1.55665	1.07295	2.2584	2.33082	0.019763	protein-coding gene
DMWD	0.643119	0.443598	0.932381	-2.32943	0.0198362	protein-coding gene
VIPAS39	0.638637	0.437902	0.931391	-2.32914	0.0198514	protein-coding gene
PHLDA2	0.640704	0.440486	0.931931	-2.32873	0.0198736	protein-coding gene
FAM3D	1.54913	1.07166	2.23933	2.32806	0.0199088	protein-coding gene
HMMR	1.55032	1.07175	2.2426	2.32783	0.019921	protein-coding gene
NUGGC	1.55549	1.0721	2.25681	2.32663	0.019985	protein-coding gene
CLSTN3	0.642883	0.443086	0.932771	-2.32645	0.0199947	protein-coding gene
CLDN9	0.63496	0.433061	0.930987	-2.32621	0.0200073	protein-coding gene
CCAR2	1.55803	1.07229	2.2638	2.32608	0.0200141	protein-coding gene
LHB	0.503535	0.282407	0.89781	-2.3253	0.0200557	protein-coding gene
PRDM10	1.55955	1.07215	2.26852	2.32433	0.0201076	protein-coding gene
SEC24A	1.5592	1.07198	2.26788	2.32355	0.0201497	protein-coding gene
EPO	0.606475	0.39771	0.924826	-2.32298	0.0201802	protein-coding gene
HEPACAM	1.60983	1.07723	2.40578	2.32288	0.0201855	protein-coding gene
B3GALT6	0.64366	0.443706	0.933723	-2.32126	0.020273	protein-coding gene
TENT4A	0.643351	0.443294	0.933693	-2.321	0.0202871	protein-coding gene
RNF10	0.642955	0.442772	0.933644	-2.32073	0.0203015	protein-coding gene
WNT10B	0.642775	0.44243	0.933841	-2.31914	0.0203874	protein-coding gene
ANXA7	0.642707	0.442311	0.933896	-2.31867	0.0204127	protein-coding gene
PCED1A	0.641042	0.440185	0.93355	-2.31849	0.0204228	protein-coding gene
PHACTR4	1.55067	1.06998	2.24732	2.31725	0.0204901	protein-coding gene
NDUFA11	0.644854	0.444919	0.934633	-2.31697	0.0205054	protein-coding gene
INKA1	0.637633	0.435729	0.933095	-2.31644	0.0205344	protein-coding gene
ABCD3	1.54898	1.06962	2.24318	2.31621	0.0205468	protein-coding gene
NBPF3	1.55054	1.06976	2.24741	2.31603	0.0205567	protein-coding gene
SIRT7	0.647112	0.447687	0.935372	-2.31539	0.0205916	protein-coding gene
TTLL10	0.628753	0.424496	0.931294	-2.3151	0.0206075	protein-coding gene
HELZ	1.55869	1.07045	2.26963	2.31504	0.0206108	protein-coding gene
AGXT	1.54527	1.06903	2.23367	2.31503	0.0206111	protein-coding gene
TMED1	0.644118	0.443832	0.934787	-2.31485	0.0206211	protein-coding gene
XPR1	1.54649	1.06907	2.23711	2.31453	0.0206386	protein-coding gene
SLAIN2	1.54568	1.06894	2.23502	2.31429	0.0206516	protein-coding gene
BBS7	1.54548	1.06872	2.23494	2.31308	0.0207181	protein-coding gene
TM9SF2	1.57045	1.07123	2.30232	2.31251	0.0207495	protein-coding gene
FCRL5	1.5557	1.06952	2.26291	2.31149	0.0208056	protein-coding gene
CXCL13	1.54441	1.06826	2.23281	2.31104	0.0208305	protein-coding gene
ANKRD39	0.647855	0.448285	0.936272	-2.31045	0.0208634	protein-coding gene
BARHL1	0.627787	0.422948	0.931831	-2.31034	0.0208694	protein-coding gene
BABAM2	1.55256	1.06889	2.25508	2.30978	0.0209003	protein-coding gene
FCRL1	1.5516	1.06874	2.25262	2.30949	0.0209164	protein-coding gene
OR2T8	0.627828	0.422886	0.932089	-2.30878	0.0209559	protein-coding gene
TMEM79	0.64591	0.445635	0.936191	-2.30815	0.0209907	protein-coding gene
RNF122	0.645167	0.444666	0.936076	-2.30783	0.0210085	protein-coding gene
KCNQ2	0.619295	0.412236	0.930355	-2.30761	0.0210206	protein-coding gene
GLI4	0.640514	0.438536	0.935515	-2.30484	0.0211758	protein-coding gene
B3GNT4	0.647113	0.446933	0.936953	-2.30482	0.0211766	protein-coding gene
RPS19	0.642779	0.441381	0.936073	-2.30442	0.0211989	protein-coding gene
DLX4	0.637668	0.434902	0.93497	-2.30434	0.0212038	protein-coding gene
EEA1	1.54236	1.06681	2.2299	2.30381	0.0212333	protein-coding gene
PLAAT1	0.600708	0.389356	0.926787	-2.30363	0.0212434	protein-coding gene
PTCD3	1.54763	1.06732	2.24408	2.30362	0.0212438	protein-coding gene
ATAD5	1.5534	1.06755	2.26036	2.30152	0.021362	protein-coding gene
HOXD9	0.648529	0.448485	0.937801	-2.30121	0.0213796	protein-coding gene
C6	0.593806	0.380925	0.925655	-2.30102	0.0213903	protein-coding gene
MTCH1	0.648158	0.447994	0.937757	-2.30098	0.0213928	protein-coding gene
NMNAT1	1.54957	1.06696	2.25046	2.3004	0.0214255	protein-coding gene
FSCN2	0.64233	0.440423	0.936799	-2.29905	0.0215021	protein-coding gene
SDHC	1.55737	1.0675	2.27204	2.29891	0.0215098	protein-coding gene
CYP21A2	0.597984	0.38572	0.927059	-2.29853	0.0215317	protein-coding gene
CLECL1	1.56979	1.06859	2.30608	2.29803	0.0215603	protein-coding gene
TMEM61	1.54017	1.06557	2.22614	2.29788	0.0215686	protein-coding gene
DDAH1	1.54318	1.0658	2.23439	2.29744	0.0215936	protein-coding gene
DTHD1	1.5461	1.06605	2.24232	2.29715	0.0216104	protein-coding gene
SUZ12	1.54317	1.06562	2.23473	2.29637	0.021655	protein-coding gene
TNFSF18	1.54756	1.06605	2.24657	2.29629	0.0216596	protein-coding gene
CNP	0.647565	0.44687	0.938394	-2.29592	0.0216803	protein-coding gene
DNAJC7	1.54512	1.06556	2.24051	2.29491	0.021738	protein-coding gene
PTP4A2	1.55002	1.06604	2.25373	2.29482	0.0217435	protein-coding gene
ARL2	0.643836	0.442014	0.937809	-2.29457	0.0217578	protein-coding gene
GNB1L	0.648782	0.448307	0.938906	-2.29425	0.0217764	protein-coding gene
MPI	0.645466	0.444062	0.938216	-2.29417	0.0217806	protein-coding gene
IL1RAPL1	1.54175	1.06476	2.23242	2.2922	0.021894	protein-coding gene
RIMKLA	1.54155	1.0647	2.23195	2.292	0.0219055	protein-coding gene
PI4K2B	1.54261	1.06472	2.23499	2.2915	0.0219347	protein-coding gene
KLHDC8A	0.63894	0.435532	0.937348	-2.29085	0.0219718	protein-coding gene
ZFP69B	1.53669	1.06401	2.21934	2.29078	0.021976	protein-coding gene
ANKRD28	1.54015	1.0643	2.22876	2.29046	0.0219946	protein-coding gene
EIF2B5	0.649308	0.448661	0.939685	-2.28983	0.0220311	protein-coding gene
KLRC3	1.54664	1.0647	2.24673	2.28907	0.0220754	protein-coding gene
ZNF527	1.54323	1.06436	2.23753	2.28906	0.0220759	protein-coding gene
FUT10	1.54207	1.06417	2.23458	2.28862	0.0221012	protein-coding gene
POU2AF1	1.54843	1.06467	2.25199	2.28786	0.0221457	protein-coding gene
YPEL3	0.647623	0.446359	0.939637	-2.28784	0.0221469	protein-coding gene
ENPEP	0.645946	0.444171	0.939382	-2.28723	0.0221826	protein-coding gene
RPL28	0.649122	0.448213	0.940088	-2.28692	0.0222003	protein-coding gene
TPM2	0.645946	0.444129	0.939471	-2.28665	0.0222162	protein-coding gene
YTHDC1	1.54006	1.06358	2.23	2.28631	0.0222359	protein-coding gene
TRIM35	1.55359	1.06466	2.26706	2.28491	0.0223179	protein-coding gene
TTC4	1.54218	1.06354	2.23622	2.2849	0.0223188	protein-coding gene
DDX49	0.64866	0.447455	0.940341	-2.28464	0.0223339	protein-coding gene
DNASE1L2	0.641699	0.43854	0.938973	-2.28418	0.0223612	protein-coding gene
STXBP4	1.53818	1.06293	2.22593	2.2836	0.0223952	protein-coding gene
TRIP10	0.645173	0.442914	0.939794	-2.28352	0.0223996	protein-coding gene
PPP1R12C	0.644369	0.441818	0.939778	-2.28255	0.0224566	protein-coding gene
RRM2B	1.54186	1.06293	2.23658	2.28155	0.0225161	protein-coding gene
NCBP1	1.54704	1.06343	2.25057	2.28152	0.0225177	protein-coding gene
ZDHHC1	0.646005	0.443742	0.940461	-2.28031	0.0225891	protein-coding gene
USO1	1.53461	1.06184	2.21785	2.27933	0.0226475	protein-coding gene
ANKS6	0.648969	0.447411	0.941328	-2.27861	0.0226903	protein-coding gene
PABPC4	0.649505	0.448061	0.941516	-2.2781	0.0227209	protein-coding gene
TIMP1	0.648263	0.446462	0.941278	-2.278	0.0227263	protein-coding gene
OLFM4	1.53272	1.06116	2.21383	2.27639	0.0228225	protein-coding gene
CDC14B	1.53696	1.06154	2.2253	2.27624	0.0228316	protein-coding gene
GLP2R	1.53608	1.06145	2.22294	2.27619	0.0228345	protein-coding gene
FTCD	0.582409	0.365654	0.927653	-2.27617	0.0228359	protein-coding gene
PRKD2	0.65112	0.449969	0.942194	-2.27579	0.0228584	protein-coding gene
TMED5	1.53907	1.0614	2.2317	2.27428	0.0229494	protein-coding gene
TCHH	0.637946	0.432982	0.939934	-2.27324	0.0230119	protein-coding gene
TLE6	0.647506	0.445123	0.941905	-2.27297	0.0230282	protein-coding gene
EDNRB	1.55431	1.06257	2.27364	2.27269	0.0230447	protein-coding gene
ADGRB1	0.644811	0.441566	0.941607	-2.27142	0.0231216	protein-coding gene
ERICH6	0.522023	0.297901	0.914763	-2.27125	0.0231321	protein-coding gene
FAM111A	1.53441	1.06043	2.22026	2.27119	0.0231354	protein-coding gene
TMEM208	0.645615	0.442572	0.941811	-2.27114	0.0231385	protein-coding gene
VWA5B2	0.646569	0.443765	0.942057	-2.27079	0.02316	protein-coding gene
TSPEAR	0.630481	0.423379	0.938889	-2.27033	0.0231876	protein-coding gene
CIB1	0.651402	0.449901	0.943149	-2.26993	0.0232116	protein-coding gene
SLC35D1	1.53847	1.06053	2.2318	2.26959	0.0232325	protein-coding gene
PRSS27	0.643447	0.439668	0.941675	-2.26926	0.0232528	protein-coding gene
TMEM249	0.638639	0.43355	0.940745	-2.26905	0.023265	protein-coding gene
LIN7B	0.648272	0.44579	0.942722	-2.26869	0.0232871	protein-coding gene
GLCE	1.53132	1.05945	2.21335	2.26724	0.0233755	protein-coding gene
USP24	1.53783	1.05995	2.23118	2.26657	0.0234165	protein-coding gene
EBF4	0.647728	0.444935	0.942951	-2.26653	0.0234188	protein-coding gene
FLNA	0.648842	0.446294	0.943315	-2.26561	0.0234756	protein-coding gene
ANKRD16	0.650103	0.447875	0.943642	-2.26509	0.0235071	protein-coding gene
PRX	0.646335	0.443036	0.942923	-2.26497	0.0235148	protein-coding gene
SNRNP70	0.645327	0.441684	0.942862	-2.2641	0.0235681	protein-coding gene
TMEM175	0.652909	0.451375	0.944425	-2.26356	0.0236014	protein-coding gene
PARG	1.53089	1.0581	2.21493	2.25962	0.023845	protein-coding gene
BZW1	1.52824	1.05778	2.20794	2.2592	0.0238709	protein-coding gene
HOXC6	0.638153	0.432101	0.942462	-2.25784	0.0239557	protein-coding gene
KIF13B	1.53699	1.0583	2.2322	2.25758	0.0239719	protein-coding gene
HTT	1.53415	1.05802	2.22454	2.25747	0.0239787	protein-coding gene
SART1	0.635251	0.428393	0.941994	-2.25724	0.023993	protein-coding gene
HAPLN2	0.579397	0.360705	0.93068	-2.25706	0.0240041	protein-coding gene
STXBP3	1.5274	1.05723	2.20667	2.25642	0.0240445	protein-coding gene
MOB2	0.648362	0.444913	0.944844	-2.25526	0.0241171	protein-coding gene
COASY	0.648754	0.445356	0.945048	-2.25444	0.0241684	protein-coding gene
NXPE4	1.5261	1.05676	2.20389	2.25441	0.0241706	protein-coding gene
CHD9	1.5276	1.05681	2.20811	2.25389	0.0242028	protein-coding gene
CHRNA9	1.53267	1.0572	2.22198	2.2535	0.0242274	protein-coding gene
CAPS	0.654464	0.45262	0.94632	-2.25322	0.0242456	protein-coding gene
ACTL7B	0.652326	0.449848	0.94594	-2.25307	0.024255	protein-coding gene
CENPS	1.53901	1.05766	2.23941	2.25292	0.0242639	protein-coding gene
PRPF8	1.54628	1.05825	2.25935	2.25259	0.0242852	protein-coding gene
CHN2	1.53342	1.05704	2.22447	2.25223	0.0243075	protein-coding gene
KIF25	1.52563	1.05627	2.20355	2.25177	0.0243365	protein-coding gene
DNAJC15	1.52967	1.05662	2.21451	2.25171	0.0243409	protein-coding gene
DSN1	1.53238	1.05676	2.22208	2.25111	0.0243785	protein-coding gene
TUBB	1.53061	1.05653	2.21741	2.25074	0.0244023	protein-coding gene
TMEM185B	0.652391	0.449729	0.946378	-2.25034	0.0244273	protein-coding gene
ZNF316	0.648959	0.445299	0.945764	-2.25015	0.0244392	protein-coding gene
NEMF	1.53588	1.05687	2.232	2.24998	0.02445	protein-coding gene
SERTAD1	0.651726	0.448767	0.946476	-2.24893	0.0245172	protein-coding gene
G3BP2	1.53194	1.05616	2.22203	2.24795	0.0245792	protein-coding gene
PUM1	1.53673	1.05654	2.23518	2.24768	0.0245968	protein-coding gene
CLDN34	1.56342	1.05883	2.30847	2.24747	0.0246102	protein-coding gene
ESAM	0.652343	0.449427	0.946877	-2.2471	0.0246334	protein-coding gene
PAX2	0.625858	0.41583	0.941965	-2.24658	0.0246672	protein-coding gene
LNX2	1.53624	1.05606	2.23476	2.2452	0.0247554	protein-coding gene
ZNF283	1.53697	1.05595	2.23712	2.24421	0.0248191	protein-coding gene
GSDMC	1.52313	1.0547	2.19961	2.244	0.0248326	protein-coding gene
ZFAT	0.656108	0.453971	0.94825	-2.24275	0.0249132	protein-coding gene
MORN4	0.648841	0.444523	0.947069	-2.24181	0.0249738	protein-coding gene
SNORC	0.653811	0.450892	0.948052	-2.24134	0.0250043	protein-coding gene
POLD3	1.52766	1.05452	2.21307	2.2407	0.0250457	protein-coding gene
SSX2IP	1.52534	1.05432	2.20677	2.2407	0.0250458	protein-coding gene
FAM50A	0.654345	0.451519	0.948281	-2.2405	0.0250586	protein-coding gene
CYP20A1	1.53751	1.05533	2.23999	2.24048	0.0250599	protein-coding gene
SH3GL1	0.650875	0.447029	0.947677	-2.24033	0.0250695	protein-coding gene
CFL2	0.653904	0.450879	0.948346	-2.23957	0.0251186	protein-coding gene
LINGO1	0.655695	0.453171	0.948727	-2.23921	0.025142	protein-coding gene
LYPLA1	1.54018	1.05533	2.24779	2.23916	0.0251456	protein-coding gene
KMT5C	0.653528	0.450343	0.948385	-2.2389	0.0251625	protein-coding gene
SCLT1	1.52358	1.05385	2.20269	2.23885	0.0251655	protein-coding gene
VPS54	1.52514	1.05389	2.2071	2.23832	0.0252004	protein-coding gene
IER5L	0.651358	0.447461	0.948166	-2.2378	0.0252339	protein-coding gene
PKM	0.655538	0.452744	0.949169	-2.23621	0.0253378	protein-coding gene
NT5DC3	0.6556	0.452789	0.949251	-2.23576	0.0253676	protein-coding gene
ZG16B	1.52861	1.05365	2.21766	2.23523	0.025402	protein-coding gene
UAP1	1.53818	1.05445	2.24384	2.23515	0.0254074	protein-coding gene
CCDC149	1.52677	1.05338	2.21291	2.23456	0.0254464	protein-coding gene
SPOPL	1.52213	1.05293	2.2004	2.23428	0.025465	protein-coding gene
AGGF1	1.52286	1.05292	2.20255	2.23383	0.0254944	protein-coding gene
CRYBB3	0.643389	0.436843	0.947594	-2.23246	0.0255847	protein-coding gene
UTP25	1.53389	1.05342	2.23351	2.23142	0.0256533	protein-coding gene
PPP4C	0.656788	0.453999	0.950157	-2.23134	0.0256589	protein-coding gene
CEP85	1.53253	1.05328	2.22984	2.23127	0.0256635	protein-coding gene
ASNSD1	1.52415	1.05255	2.20705	2.23112	0.0256734	protein-coding gene
RIMS3	1.53752	1.05356	2.24381	2.23047	0.0257161	protein-coding gene
LRATD1	1.51999	1.05199	2.19619	2.2299	0.0257544	protein-coding gene
GAA	0.648015	0.442505	0.948969	-2.22909	0.0258079	protein-coding gene
MFGE8	0.651986	0.447565	0.949776	-2.22843	0.0258521	protein-coding gene
CDR2L	0.655086	0.451561	0.950343	-2.22827	0.0258625	protein-coding gene
USP37	1.53653	1.05306	2.24195	2.22818	0.0258688	protein-coding gene
ETF1	1.51847	1.05128	2.19328	2.22651	0.0259803	protein-coding gene
ROCK2	1.51983	1.05137	2.19701	2.22643	0.0259857	protein-coding gene
TTYH3	0.655541	0.451996	0.950749	-2.22621	0.0259999	protein-coding gene
FEM1C	1.52588	1.05171	2.21385	2.22547	0.0260494	protein-coding gene
NR1D1	0.64875	0.443154	0.94973	-2.2252	0.0260675	protein-coding gene
PIP5K1C	0.652211	0.447596	0.950366	-2.225	0.0260815	protein-coding gene
CLDN5	0.654445	0.450437	0.950851	-2.22438	0.026123	protein-coding gene
MSX1	0.654706	0.450757	0.950933	-2.22415	0.0261384	protein-coding gene
ZNF414	0.657135	0.453907	0.951354	-2.22413	0.0261394	protein-coding gene
ADGRL3	1.52072	1.05098	2.20043	2.22374	0.0261661	protein-coding gene
GRPEL2	1.52961	1.0517	2.22469	2.2237	0.026169	protein-coding gene
VPS13D	1.52826	1.05159	2.221	2.22368	0.0261697	protein-coding gene
ARC	0.653684	0.449322	0.950995	-2.22266	0.0262385	protein-coding gene
IL17RB	1.51919	1.05066	2.19666	2.22262	0.0262412	protein-coding gene
ZFPM1	0.657128	0.453759	0.951645	-2.22229	0.0262638	protein-coding gene
CPA3	1.53118	1.05156	2.22955	2.2222	0.0262697	protein-coding gene
DPM2	0.65527	0.451252	0.951527	-2.22104	0.0263484	protein-coding gene
ABHD13	1.53245	1.05141	2.23359	2.22077	0.0263667	protein-coding gene
SSR4	0.658642	0.455535	0.952307	-2.21973	0.026437	protein-coding gene
PREB	0.656143	0.45227	0.951916	-2.21953	0.0264508	protein-coding gene
MTLN	0.649513	0.443695	0.950806	-2.21941	0.0264589	protein-coding gene
CLEC4C	1.54641	1.05219	2.27277	2.21893	0.0264918	protein-coding gene
KIF20B	1.51815	1.0499	2.19523	2.21875	0.0265034	protein-coding gene
PCOLCE2	0.646107	0.439253	0.950373	-2.21849	0.0265213	protein-coding gene
GRIK5	0.655829	0.451767	0.952064	-2.21827	0.0265365	protein-coding gene
MED27	0.657747	0.454254	0.952399	-2.2182	0.0265411	protein-coding gene
TPP2	1.52378	1.05022	2.21086	2.21802	0.0265534	protein-coding gene
SLC8A3	1.52162	1.04999	2.20509	2.21769	0.0265761	protein-coding gene
MMP27	1.70993	1.06432	2.74714	2.21767	0.0265772	protein-coding gene
RNPC3	1.51796	1.04966	2.1952	2.21744	0.0265931	protein-coding gene
SHROOM3	1.52158	1.04987	2.20524	2.21698	0.0266243	protein-coding gene
VHLL	0.634708	0.424631	0.948716	-2.21667	0.0266453	protein-coding gene
GPR78	1.52189	1.04978	2.20632	2.21638	0.0266656	protein-coding gene
[truncated: 666 more rows]

## Sheet: Table S5
Gene	HR	low.95	high.95	Z.score	P.value	Locus.group	Multi.P
[truncated: 77 more rows]

## Sheet: Table S6
Gene	HR	low.95	high.95	Z.score	P.value	Locus.group	Multi.P
[truncated: 46 more rows]

[truncated: 4 more sheets: Table S7, Table S8, Table S12, Table S13]
